# Supplementary material for: Single cell-type comparative metabolomics of epidermal bladder cells from the halophyte Mesembryanthemum crystallinum
Source: Front Plant Sci. 2015 Jun 10;6:435. doi: 10.3389/fpls.2015.00435 (PMC4462104; doi:10.3389/fpls.2015.00435)
Supplement: Supplementary file 1 [file Table1.XLSX]

## Sheet: submit
Supplementary Table 1: Raw Data File of the results using different extraction protocols.						Quantification6
						200 µl			500 µl
						9:1 MeOH:CHCl3	5:2:2 MeOH:CHCl3:H2O	10:3:1 MeOH:CHCl3:H2O	9:1 MeOH:CHCl3	5:2:2 MeOH:CHCl3:H2O	10:3:1 MeOH:CHCl3:H2O
Metabolite name	RI1	quant mz2	BB id3	KEGG id4	PubChem id5							mass spectra7
xylulose	553050	173	231908	C00310	5289590	2545	4304	2123	3660	4481	3460	85:50478.0 86:26971.0 87:60214.0 88:65762.0 89:889536.0 90:70889.0 91:33612.0 92:1389.0 93:397.0 94:6394.0 95:3565.0 96:9083.0 97:4540.0 98:17171.0 99:29214.0 100:95461.0 101:192842.0 102:61420.0 103:1324868.0 104:125156.0 105:124438.0 106:8897.0 107:2342.0 108:214.0 109:1369.0 110:8960.0 111:8879.0 112:13280.0 113:33609.0 114:148161.0 115:86346.0 116:63567.0 117:1682104.0 118:167041.0 119:142609…
xylose	542808	103	200500	C00181	6027	100241	163700	81981	135785	162190	123405	85:565.0 86:845.0 87:790.0 88:535.0 89:6861.0 90:592.0 91:618.0 92:229.0 93:81.0 94:131.0 95:82.0 96:74.0 97:71.0 98:285.0 99:592.0 100:1939.0 101:2517.0 102:1082.0 103:47280.0 104:4533.0 105:4103.0 106:317.0 107:207.0 108:45.0 109:43.0 110:128.0 111:241.0 112:261.0 113:585.0 114:1226.0 115:1002.0 116:785.0 117:5455.0 118:610.0 119:866.0 120:111.0 121:66.0 122:8.0 123:23.0 124:51.0 125:62.0 126:2…
xylonolactone	536239	129	200631	C02266	439692	846	1135	955	1459	1236	1610	85:164.0 87:235.0 88:112.0 89:250.0 91:3614.0 92:2279.0 93:122.0 94:20.0 95:58.0 96:3.0 97:118.0 98:20.0 99:357.0 101:643.0 102:3958.0 103:2916.0 104:325.0 105:176.0 106:38.0 107:3.0 108:11.0 109:18.0 110:71.0 111:130.0 113:297.0 114:11.0 115:595.0 116:130.0 117:368.0 118:37.0 119:437.0 120:20.0 123:1.0 125:15.0 126:38.0 127:20.0 129:7910.0 130:3509.0 131:1531.0 132:222.0 133:4169.0 134:328.0 135…
xylonic acid	588743	292	208695	n/a	6602431	942	2732	964	1141	2724	1203	85:28.0 86:42.0 87:160.0 88:46.0 92:536.0 100:64.0 102:528.0 103:5719.0 104:590.0 105:262.0 106:16.0 107:50.0 113:69.0 115:106.0 117:105.0 119:25.0 127:5.0 129:1430.0 130:616.0 131:499.0 132:45.0 133:723.0 134:147.0 135:9.0 142:5.0 143:682.0 146:39.0 147:4256.0 148:602.0 149:410.0 150:11.0 157:441.0 158:15.0 171:101.0 184:11.0 189:161.0 190:28.0 191:227.0 192:11.0 203:5.0 204:13.0 205:54.0 207:54…
xylitol	566570	217	368041	C00379	6912	991	1803	1119	1771	1683	1815	86:588.0 87:117.0 88:1333.0 89:981.0 90:281.0 91:746.0 92:111.0 94:13.0 95:43.0 97:33.0 98:138.0 99:109.0 100:835.0 101:170.0 102:676.0 103:4983.0 104:511.0 105:115.0 110:1860.0 113:34.0 114:331.0 115:1.0 116:139.0 117:2063.0 118:999.0 119:44.0 121:70.0 129:2780.0 130:1025.0 131:320.0 132:826.0 133:431.0 134:13376.0 135:2417.0 138:202.0 139:393.0 143:51.0 144:35.0 145:241.0 147:4793.0 149:316.0 1…
xanthine	702391	353	203224	C00385	1188	1419	2283	1298	1638	2622	2503	85:1361.0 86:1949.0 87:1097.0 88:295.0 89:217.0 90:23.0 91:133.0 92:37.0 93:220.0 94:161.0 95:474.0 96:313.0 97:308.0 98:1034.0 99:1344.0 100:9058.0 101:1448.0 102:790.0 103:1246.0 104:136.0 105:553.0 106:84.0 107:185.0 108:89.0 109:66.0 110:385.0 111:884.0 112:276.0 113:509.0 114:366.0 115:982.0 116:774.0 117:2321.0 118:354.0 119:362.0 120:43.0 121:60.0 122:89.0 123:151.0 124:264.0 125:445.0 126…
valine	313224	144	199605	C00183	6287	98236	103449	105796	173961	127872	156740	85:48.0 86:132.0 87:8.0 88:9.0 89:2.0 90:21.0 91:58.0 92:93.0 93:1.0 97:102.0 98:14.0 99:2.0 100:836.0 101:92.0 102:11.0 103:76.0 104:20.0 105:42.0 106:2.0 107:49.0 109:2.0 110:18.0 111:13.0 112:18.0 113:8.0 114:87.0 115:99.0 116:9.0 117:113.0 118:31.0 119:19.0 120:6.0 129:31.0 130:55.0 131:55.0 132:140.0 133:378.0 134:33.0 135:4.0 136:5.0 142:21.0 143:24.0 144:4737.0 145:554.0 146:209.0 147:684.…
urocanic acid	700902	180	268188	C00785	736715	773	1090	671	1521	1216	1265	85:2833.0 86:7898.0 87:766.0 88:1307.0 89:1217.0 90:298.0 91:451.0 92:5036.0 93:5036.0 94:4590.0 95:3756.0 96:2357.0 97:1454.0 98:3900.0 99:442.0 100:7634.0 101:294.0 102:1971.0 106:1720.0 107:2176.0 108:2625.0 109:2774.0 110:3927.0 111:1758.0 112:3767.0 113:1919.0 114:531.0 115:664.0 116:678.0 117:1949.0 118:1000.0 120:5766.0 121:5056.0 122:3881.0 123:1787.0 124:2589.0 125:1497.0 126:1301.0 127:…
uridine	813744	217	362150	C02067	15047	858	1379	868	1198	2010	1341	99:55.0 100:209.0 101:11.0 103:264.0 116:81.0 117:137.0 123:10.0 124:100.0 126:103.0 127:239.0 129:297.0 133:262.0 140:7.0 142:53.0 143:102.0 145:31.0 146:223.0 147:535.0 152:29.0 153:7.0 154:78.0 156:356.0 157:34.0 158:89.0 161:26.0 174:242.0 175:72.0 176:13.0 177:72.0 179:52.0 180:95.0 181:4.0 185:33.0 189:24.0 193:98.0 197:2.0 198:7.0 200:17.0 203:33.0 204:17.0 206:3.0 211:23.0 214:11.0 215:18…
uridine	856953	258	213127	C00299	6029	2840	3899	2558	5410	5276	4723	85:2472.0 86:1478.0 87:1633.0 88:576.0 89:3553.0 90:421.0 91:253.0 92:172.0 93:316.0 94:534.0 95:1117.0 96:2472.0 97:1997.0 98:1743.0 99:16654.0 100:10368.0 101:8412.0 102:3218.0 103:20005.0 104:2189.0 105:1295.0 106:340.0 107:121.0 108:303.0 109:830.0 110:708.0 111:2286.0 112:998.0 113:4642.0 114:1083.0 115:4665.0 116:3572.0 117:7633.0 118:943.0 119:1514.0 120:357.0 121:254.0 122:176.0 123:233.0…
urea	331223	171	199770	C00086	1176	136682	212177	202264	189248	168456	253114	85:10021.0 86:8226.0 87:25184.0 88:3654.0 89:1713.0 90:2155.0 91:361.0 92:255.0 93:55.0 94:28.0 95:54.0 96:993.0 97:1524.0 98:1720.0 99:75508.0 100:40526.0 101:12058.0 102:6516.0 103:4893.0 104:1169.0 105:2159.0 106:314.0 107:362.0 108:33.0 109:27.0 110:170.0 111:4420.0 112:882.0 113:5681.0 114:7653.0 115:9267.0 116:5811.0 117:5699.0 118:1741.0 119:874.0 120:139.0 121:48.0 122:22.0 123:29.0 124:5…
tyrosine	670802	218	381469	C00082	6057	102190	129084	96529	161117	158562	162899	86:117.0 91:15.0 92:34.0 98:39.0 100:1184.0 101:47.0 102:44.0 130:112.0 132:42.0 144:2.0 163:71.0 165:27.0 179:321.0 180:48.0 181:24.0 183:7.0 192:19.0 193:24.0 207:35.0 218:2929.0 219:549.0 220:248.0 267:29.0 280:207.0 281:83.0 354:13.0 380:5.0 497:9.0
tyramine	664065	174	211928	C00483	5610	265255	218804	217213	417296	261069	398810	85:309.0 86:3708.0 87:558.0 88:125.0 89:413.0 90:121.0 91:195.0 92:5.0 94:4.0 95:26.0 96:1.0 97:11.0 98:15.0 99:76.0 100:1633.0 101:282.0 102:254.0 103:481.0 104:63.0 105:96.0 106:14.0 107:13.0 109:14.0 111:40.0 113:53.0 114:35.0 115:51.0 116:201.0 117:548.0 118:60.0 119:67.0 120:8.0 121:35.0 123:7.0 125:21.0 127:24.0 129:196.0 130:278.0 131:397.0 132:76.0 133:309.0 134:19.0 135:100.0 137:23.0 13…
tryptophan	780702	202	216485	C00078	6305	347121	256409	460109	761622	564940	836496	85:11.0 86:6.0 89:29.0 91:646.0 92:73.0 93:685.0 94:317.0 95:831.0 96:289.0 97:181.0 98:83.0 99:30.0 100:52.0 102:2.0 105:230.0 106:5.0 107:314.0 108:208.0 109:181.0 110:66.0 111:39.0 115:19.0 116:103.0 117:889.0 118:63.0 119:106.0 120:13.0 121:195.0 122:33.0 123:44.0 128:35.0 129:1019.0 130:156.0 131:264.0 132:120.0 133:20.0 134:8.0 135:97.0 136:34.0 137:14.0 138:6.0 143:6.0 144:6.0 145:198.0 14…
trigonelline	482853	210	227651	C01004	5570	74	30	90	245	118	403	89:131.0 90:78.0 92:3218.0 93:7019.0 94:3614.0 95:89.0 98:78.0 99:12.0 106:769.0 107:1049.0 108:273.0 110:385.0 114:80.0 120:203.0 121:57.0 122:3612.0 123:230.0 128:31.0 129:74.0 130:1111.0 131:519.0 134:549.0 136:275.0 138:3735.0 139:178.0 145:467.0 150:3.0 151:412.0 152:784.0 160:346.0 161:482.0 162:101.0 166:125.0 167:67.0 170:72.0 177:199.0 178:46.0 180:198.0 181:40.0 182:7.0 184:435.0 185:18…
triethanolamine	530879	262	200764	C06771	7618	12718	16235	14525	23920	20377	20687	87:141.0 88:120.0 90:4.0 91:629.0 92:745.0 93:40.0 94:49.0 95:20.0 96:13.0 97:82.0 98:146.0 99:143.0 101:379.0 102:6.0 103:544.0 104:25.0 105:90.0 106:31.0 108:19.0 109:13.0 111:94.0 112:12.0 113:173.0 115:237.0 117:785.0 118:61.0 119:31.0 120:6.0 121:1.0 122:3.0 123:2.0 124:14.0 125:64.0 126:45.0 127:40.0 128:235.0 129:712.0 130:402.0 132:44.0 133:69.0 134:297.0 135:53.0 136:14.0 137:11.0 139:11…
trehalose	947837	191	199289	C01083	7427	1231	1242	1596	1880	2553	1620	86:85.0 89:2588.0 90:246.0 92:25.0 99:468.0 101:1390.0 102:435.0 103:29999.0 104:2811.0 105:860.0 109:1172.0 113:1419.0 114:281.0 115:562.0 116:1436.0 117:8978.0 118:836.0 119:713.0 126:25.0 127:613.0 128:152.0 129:20631.0 130:2282.0 131:4233.0 132:740.0 133:7000.0 134:872.0 135:529.0 136:45.0 139:436.0 140:30.0 141:556.0 142:628.0 143:2010.0 144:286.0 145:787.0 146:92.0 147:35391.0 148:5485.0 14…
tocopherol alpha	1067178	237	199211	C02477	14985	1266	383	812	1469	1119	1160	85:104.0 87:137.0 88:41.0 89:11.0 90:4.0 91:148.0 93:40.0 95:122.0 96:126.0 97:86.0 98:19.0 99:27.0 100:8.0 101:6.0 103:9.0 104:17.0 105:75.0 106:13.0 107:39.0 109:47.0 110:20.0 111:25.0 112:5.0 114:8.0 115:35.0 116:21.0 117:59.0 118:15.0 119:154.0 120:35.0 121:42.0 122:7.0 123:14.0 124:4.0 126:14.0 127:7.0 128:13.0 129:25.0 130:6.0 131:21.0 133:40.0 134:41.0 135:111.0 136:12.0 137:18.0 139:9.0 1…
thymine	420134	255	236696	C00178	1135	269	324	257	367	264	407	85:1377.0 86:1260.0 87:259.0 88:148.0 89:64.0 91:126.0 92:85.0 93:226.0 95:84.0 97:128.0 98:230.0 99:1043.0 100:3045.0 101:620.0 102:713.0 103:307.0 104:61.0 105:342.0 106:1413.0 107:1831.0 108:710.0 109:271.0 110:1254.0 111:291.0 112:407.0 113:14119.0 114:1610.0 115:7482.0 116:780.0 117:903.0 118:155.0 119:48.0 120:2222.0 121:56.0 122:21.0 123:81.0 124:136.0 125:13.0 126:434.0 127:424.0 128:65.0…
threonine	412146	117	371610	C00188	6288	20119	58321	24271	42491	65088	34411	86:7.0 87:44.0 88:795.0 92:58.0 93:341.0 100:2135.0 101:5790.0 102:570.0 108:279.0 110:1255.0 112:96.0 114:178.0 117:5900.0 118:1546.0 119:109.0 120:39.0 122:41.0 127:634.0 128:1104.0 129:1809.0 130:2083.0 133:57.0 135:341.0 136:59.0 143:79.0 145:207.0 146:43.0 157:103.0 158:6.0 159:54.0 160:108.0 172:43.0 174:882.0 175:46.0 176:96.0 184:264.0 185:292.0 186:230.0 187:5.0 193:44.0 198:36.0 199:40.…
threonic acid	500046	292	486020	n/a	n/a	3780	10169	2738	4933	7707	4929	85:127.0 86:19.0 87:195.0 88:80.0 89:736.0 90:41.0 99:137.0 101:471.0 102:2450.0 103:3189.0 104:403.0 105:135.0 113:94.0 115:206.0 116:97.0 117:3674.0 118:334.0 119:280.0 129:985.0 130:1952.0 131:1050.0 132:134.0 133:1806.0 134:89.0 135:19.0 138:1.0 143:476.0 145:9.0 147:10228.0 148:1518.0 149:1108.0 150:57.0 155:110.0 157:120.0 163:84.0 166:7.0 175:85.0 177:405.0 178:39.0 180:19.0 189:507.0 190:…
tartaric acid	534894	102	225837	C00898	875	321	797	429	1050	786	518	85:24443.0 86:189.0 87:39719.0 88:6386.0 89:15386.0 90:1118.0 92:729.0 93:2540.0 94:630.0 95:4764.0 96:2774.0 97:2116.0 98:4843.0 99:62043.0 100:3771.0 101:77628.0 102:527481.0 103:193274.0 104:41664.0 105:41616.0 106:3841.0 109:773.0 111:1560.0 112:1579.0 113:17197.0 114:3978.0 115:93762.0 116:38824.0 117:158206.0 118:21803.0 119:66750.0 120:8474.0 121:5747.0 122:979.0 123:1327.0 124:1306.0 125:…
sulfuric acid	283162	227	236676	C00059	1118	36	3108	38	487	1121	663	85:378.0 86:2331.0 87:897.0 88:651.0 89:1848.0 90:107.0 91:438.0 93:329.0 94:46.0 95:59.0 97:239.0 98:4089.0 99:186.0 100:728.0 101:378.0 102:641.0 103:2110.0 104:404.0 105:442.0 106:565.0 107:714.0 109:92.0 111:53.0 112:427.0 113:152.0 114:171.0 115:1284.0 116:182.0 117:613.0 118:396.0 119:179.0 120:152.0 123:93.0 128:427.0 129:94.0 130:3038.0 131:4206.0 132:1353.0 133:2433.0 134:394.0 135:643.0…
sucrose	913309	271	223525	C00089	5988	456	238	299	510	894	41	89:358.0 95:80.0 99:163.0 100:35.0 101:375.0 102:178.0 103:6261.0 104:347.0 105:186.0 109:338.0 110:58.0 111:2.0 113:276.0 114:31.0 116:238.0 117:1417.0 118:41.0 119:193.0 128:70.0 129:5055.0 130:773.0 131:916.0 132:23.0 133:1123.0 134:19.0 135:273.0 139:95.0 141:100.0 142:210.0 143:790.0 144:115.0 145:104.0 147:6791.0 148:648.0 149:958.0 150:20.0 151:19.0 153:97.0 155:564.0 156:78.0 157:855.0 15…
succinic acid	370518	247	199210	C00042	1110	24391	32871	28682	43693	44203	41181	85:668.0 86:529.0 87:317.0 88:94.0 89:164.0 90:25.0 91:33.0 92:73.0 93:121.0 94:10.0 95:40.0 96:19.0 97:39.0 98:6.0 99:154.0 100:48.0 101:331.0 102:52.0 103:140.0 104:19.0 105:108.0 106:28.0 107:63.0 108:6.0 109:1.0 110:18.0 111:15.0 112:12.0 113:291.0 114:53.0 115:394.0 116:486.0 117:689.0 118:70.0 119:94.0 120:4.0 121:4.0 122:6.0 123:3.0 124:1.0 126:20.0 127:21.0 128:83.0 129:3177.0 130:695.0 1…
suberyl glycine	532293	188	200526	n/a	25202560	81	518	85	171	2305	208	85:10.0 86:34.0 91:24.0 92:42.0 94:11.0 95:2.0 97:2.0 98:26.0 99:12.0 100:438.0 101:44.0 102:3.0 103:9.0 104:1.0 106:7.0 107:26.0 110:9.0 113:8.0 114:220.0 115:79.0 116:21.0 117:4.0 119:1.0 125:2.0 126:6.0 127:15.0 128:25.0 130:39.0 131:106.0 132:64.0 133:43.0 134:9.0 137:3.0 138:1.0 139:1.0 141:130.0 142:53.0 143:3.0 144:6.0 146:21.0 147:730.0 148:84.0 149:27.0 152:5.0 160:4.0 161:3.0 165:7.0 16…
stigmasterol	1110434	159	199227	C05442	5280794	222	144	256	222	290	810	85:338.0 87:7.0 88:18.0 89:101.0 90:13.0 91:3177.0 92:471.0 93:2738.0 94:496.0 95:2308.0 96:514.0 97:1648.0 98:96.0 99:100.0 100:3.0 101:188.0 102:4.0 103:344.0 104:108.0 105:2670.0 106:384.0 107:1948.0 108:278.0 109:1101.0 110:147.0 111:152.0 113:25.0 114:3.0 115:459.0 116:162.0 117:921.0 118:241.0 119:2033.0 120:736.0 121:1072.0 122:157.0 123:402.0 124:33.0 125:26.0 127:82.0 128:248.0 129:5019.…
stearic acid	787358	117	199195	C01530	5281	312398	165946	262187	254597	164648	183115	85:700.0 86:253.0 87:125.0 88:82.0 89:447.0 90:48.0 91:171.0 92:25.0 93:426.0 94:40.0 95:1020.0 96:117.0 97:1024.0 98:749.0 99:386.0 100:49.0 101:187.0 102:22.0 105:450.0 106:48.0 107:188.0 108:13.0 109:271.0 110:45.0 111:412.0 112:177.0 113:76.0 114:7.0 115:100.0 116:947.0 117:16820.0 118:1585.0 119:678.0 120:23.0 121:138.0 122:16.0 123:71.0 124:16.0 125:94.0 126:45.0 127:79.0 128:37.0 129:7299.…
spermine	953011	144	226186	C00750	1103	198	2391	327	475	6006	661	85:143.0 86:4419.0 91:9.0 95:213.0 98:157.0 99:59.0 100:2137.0 102:562.0 103:4.0 110:61.0 112:182.0 114:372.0 115:309.0 116:6603.0 117:966.0 128:494.0 129:1311.0 130:1350.0 131:303.0 140:150.0 142:1431.0 143:221.0 144:5092.0 145:735.0 146:451.0 152:7.0 154:61.0 156:1689.0 157:232.0 158:199.0 160:2107.0 161:332.0 162:63.0 163:4.0 166:14.0 168:56.0 169:9.0 170:428.0 172:1172.0 173:218.0 174:3306.0 …
spermidine	792258	144	200990	C00315	1102	313	6057	2913	559	11301	4877	85:33.0 86:762.0 87:71.0 88:28.0 90:4.0 91:101.0 92:122.0 93:18.0 97:2.0 98:29.0 99:32.0 100:377.0 101:64.0 102:91.0 103:43.0 107:9.0 108:2.0 110:5.0 112:18.0 113:2.0 114:68.0 115:108.0 116:743.0 117:76.0 118:24.0 124:3.0 125:5.0 126:35.0 128:68.0 129:71.0 130:148.0 131:32.0 132:3.0 134:20.0 136:4.0 140:22.0 141:9.0 142:104.0 143:22.0 144:693.0 145:73.0 146:74.0 147:311.0 148:51.0 149:6.0 151:1.0…
sorbitol	667682	319	204185	C00794	5780	3656	7955	3781	6044	7845	5869	85:27.0 88:43.0 89:178.0 90:11.0 95:9.0 97:28.0 98:7.0 99:26.0 101:120.0 102:14.0 103:1548.0 104:129.0 105:55.0 106:14.0 111:16.0 113:34.0 115:31.0 116:43.0 117:739.0 118:75.0 119:72.0 122:6.0 126:1.0 129:500.0 130:79.0 131:153.0 132:19.0 133:372.0 134:59.0 135:10.0 136:3.0 140:2.0 141:12.0 142:1.0 143:55.0 144:15.0 145:20.0 146:2.0 147:2118.0 148:293.0 149:172.0 150:12.0 151:12.0 154:3.0 155:21.…
sinapyl alcohol	728002	354	213284	C02325	5280507	1076	644	859	1572	763	1453	89:562.0 90:95.0 91:207.0 92:3.0 102:5.0 105:165.0 106:95.0 112:8.0 114:21.0 115:178.0 116:36.0 118:45.0 119:13.0 120:27.0 121:103.0 124:44.0 128:38.0 129:154.0 130:7.0 131:10.0 132:17.0 133:342.0 135:14.0 136:3.0 139:19.0 142:133.0 145:231.0 149:246.0 150:29.0 157:153.0 159:1.0 161:450.0 162:124.0 163:82.0 164:10.0 165:11.0 173:31.0 174:29.0 176:4.0 177:57.0 179:141.0 185:105.0 186:3.0 189:46.0 …
shikimic acid	607609	204	228066	C00493	8742	1548	1516	82	476	1644	411	85:1987.0 86:823.0 87:1770.0 88:761.0 89:1648.0 90:166.0 91:6038.0 92:1816.0 93:9224.0 94:1660.0 95:3106.0 96:1762.0 97:1863.0 98:648.0 99:2431.0 100:64.0 101:7803.0 102:888.0 103:10982.0 104:1139.0 105:6489.0 106:920.0 107:1730.0 108:646.0 109:2726.0 110:514.0 111:3980.0 112:498.0 113:1037.0 114:19.0 115:2772.0 116:5716.0 117:2287.0 118:654.0 119:3757.0 120:542.0 121:4069.0 122:561.0 123:2544.0 …
serine	391397	204	227962	C00065	5951	38204	107189	60107	59912	131462	74814	85:291.0 86:1295.0 87:675.0 88:1087.0 89:864.0 90:47.0 92:50.0 93:16.0 97:18.0 98:65.0 99:114.0 100:17725.0 101:2373.0 102:1134.0 103:3887.0 104:329.0 105:468.0 106:100.0 108:117.0 109:26.0 110:268.0 112:15.0 113:132.0 114:2111.0 115:1502.0 116:6271.0 117:2419.0 118:354.0 119:583.0 120:127.0 121:55.0 128:120.0 129:339.0 130:2106.0 131:2160.0 132:3257.0 133:4064.0 134:689.0 135:345.0 136:143.0 137…
ribose	553058	307	203164	C00121	5779	8875	8079	5191	8897	12165	5655	85:15.0 86:22.0 87:1.0 88:77.0 89:356.0 90:3.0 95:5.0 96:8.0 97:9.0 98:5.0 99:82.0 100:221.0 101:88.0 102:21.0 103:1694.0 104:61.0 105:108.0 106:12.0 107:88.0 110:62.0 111:10.0 114:125.0 115:29.0 116:534.0 117:500.0 118:54.0 119:10.0 124:3.0 128:1.0 129:118.0 130:76.0 131:119.0 132:236.0 133:222.0 134:203.0 135:27.0 139:6.0 141:111.0 142:30.0 143:108.0 144:1.0 145:2.0 146:7.0 147:928.0 148:203.0 …
ribonic acid	598019	292	199341	C01685	5460677	790	2011	1242	1141	3354	2091	88:54.0 89:2086.0 90:185.0 102:152.0 103:8564.0 104:518.0 111:198.0 117:1940.0 118:44.0 119:213.0 124:11.0 125:99.0 127:29.0 129:1384.0 130:251.0 131:230.0 132:19.0 140:45.0 142:168.0 143:408.0 145:31.0 146:5.0 147:4148.0 148:601.0 149:301.0 153:3.0 157:288.0 159:596.0 160:32.0 163:76.0 169:537.0 170:44.0 171:104.0 173:102.0 174:72.0 175:65.0 176:11.0 177:125.0 179:322.0 180:24.0 183:6.0 185:346.…
ribitol	575953	319	322007	C00474	827	2487	19285	1693	3626	4042	20512	85:335.0 86:850.0 87:356.0 88:770.0 89:3116.0 90:99.0 91:184.0 92:204.0 94:67.0 95:98.0 96:28.0 97:155.0 98:257.0 99:227.0 101:2028.0 102:60.0 103:36383.0 104:3434.0 105:799.0 108:71.0 109:14.0 110:83.0 111:386.0 113:1168.0 114:1114.0 115:485.0 116:1192.0 117:4854.0 118:282.0 119:690.0 122:6.0 123:7.0 125:11.0 126:20.0 127:45.0 128:2.0 129:19667.0 130:2379.0 131:3059.0 132:529.0 133:7205.0 134:11…
quinic acid	634218	255	242548	C00296	6508	2878	6477	2106	3244	7520	3832	85:135.0 86:447.0 91:85.0 92:64.0 93:625.0 95:516.0 109:113.0 111:99.0 112:96.0 116:54.0 117:3838.0 118:53.0 121:16.0 123:10.0 124:160.0 129:906.0 131:905.0 132:1345.0 136:214.0 141:410.0 143:183.0 145:1049.0 156:93.0 167:157.0 169:97.0 171:121.0 174:416.0 175:100.0 176:8.0 183:89.0 184:11.0 185:345.0 197:15.0 215:107.0 227:13.0 233:2.0 239:290.0 240:18.0 241:183.0 243:155.0 248:23.0 255:1991.0 2…
pyruvic acid	211947	174	273784	C00022	1060	17256	20269	19624	19556	19423	23471	85:706.0 86:421.0 87:1432.0 88:3438.0 89:9498.0 90:909.0 91:458.0 93:3.0 95:1176.0 96:234.0 97:3170.0 98:14.0 99:3086.0 100:1897.0 101:2538.0 102:689.0 103:1076.0 105:166.0 106:126.0 107:115.0 109:353.0 110:178.0 112:75.0 114:195.0 115:5036.0 116:672.0 117:44655.0 118:5309.0 119:1766.0 120:89.0 123:3712.0 124:278.0 125:1420.0 126:277.0 129:444.0 131:1207.0 132:597.0 133:5405.0 134:683.0 136:287.0…
pyrazine 2,5-dihydroxy	396061	241	203238	n/a	23368901	570	649	660	1035	1570	980	85:1007.0 86:1103.0 87:107.0 88:47.0 89:23.0 90:12.0 91:198.0 92:179.0 93:110.0 95:19.0 96:54.0 97:524.0 98:714.0 99:495.0 100:918.0 101:208.0 102:6.0 103:528.0 104:8.0 105:43.0 106:5.0 107:79.0 108:58.0 109:49.0 110:114.0 111:358.0 112:140.0 113:1794.0 114:526.0 115:273.0 116:85.0 117:19.0 120:2.0 123:5.0 124:33.0 125:89.0 126:127.0 127:155.0 128:339.0 129:162.0 130:138.0 131:48.0 132:112.0 133:…
putrescine	587728	174	206261	C00134	1045	1383	3358	2534	2712	3759	3382	85:331.0 86:6063.0 87:737.0 88:266.0 91:114.0 92:10.0 96:18.0 97:51.0 98:192.0 99:771.0 100:3165.0 101:468.0 102:380.0 103:12.0 104:6.0 108:36.0 110:182.0 112:301.0 113:191.0 114:575.0 115:250.0 116:533.0 117:427.0 118:95.0 120:11.0 123:8.0 124:44.0 126:749.0 127:139.0 128:358.0 129:81.0 130:1589.0 131:683.0 132:333.0 134:2.0 136:11.0 138:12.0 139:45.0 140:199.0 141:41.0 142:672.0 143:83.0 144:19…
propane-1,3-diol	214259	177	272666	C02457	10442	1298	951	1052	795	687	538	147:136457.0 115:52492.0 130:38771.0 148:21374.0 133:14111.0 177:14086.0 131:12287.0 117:11965.0 103:11744.0 149:11695.0 101:10287.0 85:6165.0 116:5911.0 87:5534.0 205:3619.0 132:3181.0 99:2896.0 178:2292.0 119:1984.0 105:1584.0 134:1567.0 102:1527.0 118:1410.0 123:1299.0 179:1166.0 104:1094.0 95:1047.0 163:1033.0 207:984.0 86:963.0 150:867.0 93:773.0 113:630.0 125:623.0 88:615.0 89:548.0 206:427…
proline	364232	142	199611	C00148	145742	1252133	1789663	1737155	2187221	1702255	2046320	85:2.0 88:15.0 91:98.0 92:102.0 95:3.0 96:5.0 98:3.0 99:10.0 100:74.0 101:25.0 107:26.0 110:19.0 113:5.0 115:2.0 117:33.0 118:16.0 126:28.0 127:10.0 128:9.0 130:1.0 131:13.0 132:12.0 133:2.0 134:56.0 135:2.0 136:9.0 140:21.0 141:4.0 142:3396.0 143:428.0 144:93.0 145:1.0 146:1.0 147:175.0 155:23.0 158:1.0 166:5.0 168:3.0 170:6.0 175:1.0 178:1.0 184:31.0 186:3.0 187:1.0 198:2.0 201:1.0 211:2.0 216:…
pipecolic acid	401074	156	228067	C00408	439227	1408	438	727	4521	2185	1345	85:2826.0 86:5473.0 87:1122.0 88:844.0 90:101.0 92:54.0 93:205.0 94:1241.0 95:422.0 96:283.0 97:687.0 98:1312.0 99:1632.0 100:3008.0 101:968.0 102:1010.0 103:1541.0 104:145.0 105:423.0 106:142.0 107:319.0 108:504.0 109:214.0 110:308.0 111:505.0 112:3407.0 113:1539.0 114:1769.0 115:837.0 116:680.0 117:2192.0 118:373.0 119:862.0 120:145.0 121:60.0 122:282.0 123:30.0 124:552.0 125:212.0 126:2387.0 1…
pinitol	624902	260	215604	C03844	164619	615610	579728	1256116	408643	373428	333154	85:20192.0 86:3501.0 87:11403.0 88:4409.0 89:237387.0 90:15361.0 91:16914.0 92:1622.0 93:2460.0 94:1539.0 95:5737.0 96:1922.0 97:4768.0 98:3429.0 99:22520.0 100:3275.0 101:33322.0 102:9275.0 103:227170.0 104:19190.0 105:18236.0 106:1991.0 107:2206.0 108:1065.0 109:9840.0 110:1322.0 111:19200.0 112:3294.0 113:11447.0 114:2437.0 115:16783.0 116:43199.0 117:31708.0 118:5276.0 119:26430.0 120:3344.0 …
phytol	761377	143	199184	C01389	9018	28466	7150	9455	51872	32737	26084	85:619.0 86:43.0 89:53.0 90:10.0 91:137.0 93:107.0 94:130.0 95:1316.0 96:567.0 97:610.0 98:86.0 99:239.0 100:31.0 101:256.0 102:1.0 103:614.0 104:33.0 105:1.0 106:9.0 107:37.0 108:6.0 109:444.0 110:177.0 111:336.0 112:60.0 113:186.0 114:13.0 115:47.0 116:51.0 117:60.0 118:3.0 119:10.0 120:1.0 121:11.0 122:103.0 123:1510.0 124:487.0 125:137.0 126:65.0 127:213.0 128:29.0 129:74.0 130:57.0 131:1.0 1…
p-hydroquinone	422662	239	357016	C00530	785	1205	1082	2204	2452	2117	2617	88:45.0 90:60.0 91:198.0 93:6.0 94:21.0 95:32.0 97:101.0 98:61.0 100:11.0 102:4.0 103:93.0 104:12.0 105:168.0 110:28.0 112:459.0 118:51.0 122:9.0 123:53.0 129:1.0 130:110.0 133:130.0 134:280.0 136:37.0 137:2.0 140:47.0 144:80.0 148:86.0 151:5.0 152:19.0 163:16.0 165:20.0 166:63.0 167:8.0 181:29.0 184:164.0 195:18.0 199:14.0 201:10.0 204:32.0 209:52.0 216:13.0 218:2.0 219:1.0 223:219.0 224:35.0 22…
phthalic acid	567311	147	213352	C01606	1017	11074	8664	4737	5362	5232	4613	85:417.0 86:228.0 87:271.0 88:133.0 89:1171.0 90:450.0 91:2732.0 92:441.0 93:1781.0 94:97.0 95:1112.0 96:70.0 97:819.0 98:48.0 99:69.0 101:83.0 102:108.0 103:1117.0 104:1188.0 105:2546.0 106:489.0 107:150.0 108:15.0 109:393.0 110:107.0 111:298.0 113:39.0 114:5.0 115:549.0 116:305.0 117:1729.0 118:341.0 119:2410.0 120:262.0 121:687.0 122:95.0 123:186.0 126:358.0 127:76.0 129:732.0 130:36.0 131:864…
phosphoric acid	342472	314	218342	C00009	1004	75681	184855	68872	78878	126628	74796	85:347.0 87:1211.0 88:336.0 89:1551.0 90:130.0 91:976.0 92:23.0 93:381.0 94:86.0 95:150.0 96:135.0 98:118.0 102:197.0 103:5646.0 104:1040.0 105:2917.0 106:556.0 107:1819.0 108:141.0 109:540.0 112:16.0 113:121.0 114:3.0 115:5937.0 116:443.0 117:2476.0 118:325.0 119:3968.0 120:496.0 121:3024.0 122:329.0 123:1403.0 124:73.0 125:24.0 128:189.0 129:54.0 130:26.0 131:3561.0 132:2477.0 133:22872.0 134:3…
phosphoethanolamine	604454	100	199628	C00346	1015	738	724	705	996	557	1085	85:49.0 86:906.0 87:125.0 88:9.0 89:44.0 90:10.0 91:10.0 92:46.0 93:8.0 96:1.0 97:1.0 98:2.0 99:6.0 100:2798.0 101:243.0 102:104.0 103:48.0 104:16.0 105:4.0 106:6.0 107:56.0 108:2.0 110:18.0 112:3.0 113:28.0 114:1229.0 115:718.0 116:154.0 117:103.0 118:25.0 119:43.0 121:28.0 122:1.0 123:2.0 126:3.0 127:3.0 128:3.0 130:400.0 131:184.0 132:25.0 133:603.0 134:41.0 135:195.0 136:12.0 137:59.0 140:1.0…
phenylethylamine	510136	174	213185	n/a	n/a	12977	8042	12496	18711	10098	18519	85:15181.0 86:3852.0 87:1960.0 88:3070.0 89:1185.0 90:399.0 92:239.0 93:655.0 94:358.0 95:506.0 96:875.0 97:16609.0 98:51479.0 99:39133.0 100:11464.0 101:2416.0 102:20212.0 103:6316.0 104:2958.0 105:730.0 106:226.0 107:185.0 108:149.0 109:153.0 110:203.0 111:510.0 112:1875.0 113:3965.0 114:59987.0 115:17673.0 116:5420.0 117:3472.0 118:798.0 119:501.0 120:99.0 121:99.0 122:209.0 123:248.0 124:146.…
phenylalanine	538016	218	217642	C00079	6140	65168	65648	65983	100974	77110	109990	85:372.0 86:1654.0 87:562.0 88:174.0 89:1170.0 90:620.0 91:14880.0 92:2198.0 93:379.0 94:39.0 95:111.0 96:36.0 97:147.0 98:179.0 99:132.0 100:14537.0 101:2108.0 102:1308.0 103:2054.0 104:513.0 105:614.0 106:68.0 107:170.0 108:5.0 109:25.0 110:22.0 111:4.0 112:27.0 113:108.0 114:54.0 115:642.0 116:310.0 117:1155.0 118:776.0 119:700.0 120:833.0 121:665.0 122:82.0 123:48.0 124:6.0 125:7.0 126:17.0 1…
pelargonic acid	399163	117	201810	C01601	8158	14321	10853	27154	16251	10254	24138	85:67.0 86:17.0 87:23.0 88:4.0 89:34.0 90:10.0 91:3.0 93:8.0 94:2.0 95:1.0 96:2.0 97:57.0 98:40.0 99:72.0 100:25.0 101:41.0 105:62.0 106:3.0 107:3.0 108:3.0 109:2.0 111:20.0 112:3.0 114:3.0 115:3.0 116:88.0 117:1770.0 118:174.0 119:61.0 120:4.0 121:7.0 122:4.0 123:1.0 124:3.0 125:2.0 126:2.0 127:7.0 128:3.0 129:735.0 130:75.0 131:473.0 132:466.0 133:44.0 137:3.0 138:4.0 143:43.0 145:184.0 146:7.0…
pantothenic acid	691214	103	205158	C00864	6613	6050	7770	4939	8377	8427	7639	85:274.0 86:242.0 87:114.0 88:123.0 89:173.0 90:37.0 91:150.0 94:8.0 95:48.0 96:26.0 97:15.0 98:557.0 99:107.0 100:306.0 101:288.0 102:591.0 103:5508.0 104:576.0 105:291.0 106:17.0 107:10.0 108:14.0 110:30.0 111:4.0 112:9.0 113:73.0 114:15.0 115:400.0 116:249.0 117:3252.0 118:344.0 119:182.0 120:3.0 121:1.0 122:7.0 124:134.0 125:2.0 127:4.0 128:82.0 129:1401.0 130:491.0 131:385.0 132:67.0 133:509…
palmitoleic acid	704757	129	367937	C08362	445638	1144	416	952	2552	2379	1702	85:1853.0 89:767.0 91:750.0 93:1248.0 94:1120.0 95:4936.0 96:8061.0 97:4564.0 98:4021.0 99:949.0 101:72.0 103:788.0 105:1047.0 107:12.0 108:766.0 109:2224.0 110:1708.0 111:1459.0 112:505.0 113:381.0 115:40.0 116:2737.0 117:36477.0 118:4042.0 119:1835.0 120:58.0 121:788.0 122:158.0 123:2268.0 124:1034.0 125:494.0 129:14120.0 130:1830.0 131:2818.0 132:3139.0 133:1457.0 134:1921.0 135:277.0 136:555.…
palmitic acid	713542	313	199173	C00249	985	44059	27463	37295	32040	32522	28601	85:2250.0 86:1007.0 87:742.0 88:528.0 89:1945.0 90:301.0 91:636.0 92:101.0 93:1586.0 94:168.0 95:4041.0 96:575.0 97:3248.0 98:2766.0 99:1825.0 100:304.0 101:1083.0 102:274.0 103:304.0 104:12.0 105:2043.0 106:166.0 107:778.0 108:64.0 109:1030.0 110:215.0 111:1426.0 112:625.0 113:304.0 114:78.0 115:635.0 116:3922.0 117:63198.0 118:6147.0 119:2716.0 120:150.0 121:455.0 122:57.0 123:424.0 124:107.0 1…
palatinitol	1000114	319	232740	n/a	3034828	432	333	260	662	342	685	88:29.0 89:214.0 90:355.0 91:107.0 94:32.0 98:20.0 99:340.0 101:957.0 102:159.0 103:7620.0 105:81.0 106:29.0 113:36.0 116:1013.0 117:3828.0 118:294.0 119:7.0 125:83.0 129:4631.0 130:662.0 131:535.0 133:1155.0 138:14.0 141:96.0 143:382.0 144:118.0 145:22.0 147:10219.0 148:1202.0 149:686.0 153:17.0 154:104.0 155:365.0 156:22.0 157:1355.0 158:173.0 159:175.0 160:222.0 161:638.0 169:1980.0 170:310.0 …
oxoproline	486399	156	199593	C01879	7405	143375	253204	177269	240653	394401	299259	85:411.0 86:579.0 88:30.0 89:41.0 90:9.0 91:54.0 92:82.0 94:22.0 95:6.0 96:21.0 97:47.0 98:104.0 99:161.0 100:396.0 101:80.0 102:65.0 103:101.0 104:1.0 105:43.0 108:29.0 109:3.0 110:132.0 111:17.0 112:450.0 113:124.0 114:209.0 115:135.0 116:17.0 117:189.0 118:27.0 119:42.0 120:2.0 122:46.0 124:7.0 125:4.0 126:70.0 127:40.0 128:29.0 129:51.0 130:26.0 131:381.0 132:107.0 133:669.0 134:94.0 135:61.0…
oxalic acid	259625	147	207563	C00209	971	3246613	345884	1998296	1202637	630593	883106	87:26.0 88:5.0 89:17.0 90:17.0 91:27.0 92:2.0 93:18.0 95:4.0 96:7.0 99:2.0 101:6.0 102:114.0 103:149.0 104:1.0 105:47.0 106:2.0 108:11.0 109:4.0 111:8.0 113:8.0 114:3.0 115:48.0 116:13.0 117:87.0 119:5.0 120:4.0 122:7.0 123:5.0 125:4.0 126:5.0 128:4.0 130:1.0 131:339.0 132:30.0 133:401.0 134:24.0 135:38.0 136:26.0 137:9.0 138:29.0 139:15.0 140:2.0 141:3.0 142:9.0 145:10.0 146:9.0 147:6225.0 148:1…
ornithine	526985	142	438114	C00077	6262	12774	49642	30130	23016	40576	37305	85:330.0 86:171.0 87:41.0 89:326.0 90:128.0 95:3.0 98:309.0 99:249.0 100:1546.0 101:470.0 102:1366.0 108:39.0 113:268.0 114:405.0 115:904.0 116:199.0 117:112.0 118:48.0 119:50.0 124:22.0 126:109.0 128:931.0 129:255.0 130:760.0 131:319.0 132:317.0 138:26.0 140:169.0 141:165.0 142:6708.0 143:1109.0 144:713.0 146:248.0 147:2762.0 148:534.0 149:277.0 150:56.0 153:228.0 155:177.0 156:17.0 157:70.0 158…
oleic acid	779154	339	215488	C00712	445639	986	416	700	1323	1498	1147	85:991.0 86:254.0 87:140.0 88:96.0 89:590.0 90:81.0 91:194.0 92:45.0 93:265.0 94:348.0 95:2577.0 96:4488.0 97:2961.0 98:3321.0 99:736.0 100:34.0 101:232.0 102:36.0 103:181.0 104:1.0 105:382.0 106:40.0 107:201.0 109:1411.0 110:1664.0 111:1158.0 112:547.0 113:144.0 114:7.0 115:100.0 116:1440.0 117:14668.0 118:1451.0 119:1036.0 120:85.0 121:386.0 122:30.0 123:1152.0 124:600.0 125:312.0 126:99.0 127:…
octadecanol	755073	327	199219	D01924	8221	520	373	901	458	564	273	85:709.0 86:41.0 87:506.0 88:67.0 89:1409.0 90:107.0 91:339.0 92:55.0 93:12.0 94:8.0 95:256.0 96:71.0 97:1942.0 98:200.0 99:345.0 100:46.0 101:691.0 102:29.0 103:1833.0 104:138.0 105:14.0 107:9.0 108:2.0 109:63.0 110:35.0 111:783.0 112:53.0 113:145.0 114:6.0 115:325.0 116:12.0 118:4.0 119:8.0 120:1.0 121:2.0 123:21.0 124:11.0 125:228.0 126:25.0 127:12.0 129:173.0 130:48.0 132:19.0 135:1.0 136:2.0…
N-methylalanine	284445	130	301582	C02721	5288725	6767	8182	6854	11292	9470	11188	85:860.0 86:4811.0 87:1178.0 88:5999.0 89:1238.0 90:1159.0 91:4937.0 92:843.0 93:366.0 96:436.0 97:514.0 98:266.0 99:347.0 100:4538.0 101:300.0 102:381.0 103:737.0 104:1412.0 105:363.0 106:1528.0 107:41975.0 108:2634.0 109:1302.0 110:15048.0 111:484.0 112:16.0 113:328.0 114:584.0 115:163.0 118:6449.0 119:568.0 120:274.0 125:26.0 126:1026.0 127:5163.0 130:32712.0 131:7095.0 132:1941.0 133:103.0 13…
nicotianamine	899666	186	200925	C05324	9882882	708	5742	652	757	7043	708	85:234.0 86:116.0 87:70.0 88:80.0 89:60.0 90:16.0 94:143.0 95:41.0 96:289.0 97:130.0 98:65.0 99:51.0 100:486.0 101:428.0 102:314.0 103:1055.0 104:95.0 105:35.0 106:25.0 107:36.0 108:25.0 109:32.0 110:31.0 111:34.0 112:27.0 113:39.0 114:145.0 115:104.0 116:210.0 118:9.0 121:4.0 122:18.0 123:29.0 124:26.0 125:9.0 126:44.0 127:52.0 128:525.0 129:1011.0 130:290.0 131:156.0 132:77.0 133:388.0 134:56.0…
N-acetyl-L-ornithine	696122	174	368001			634	2443	660	776	2569	776	86:11903.0 87:691.0 88:752.0 89:427.0 90:403.0 91:550.0 100:4465.0 101:859.0 102:117.0 104:777.0 106:772.0 108:294.0 110:616.0 111:142.0 113:67.0 114:104.0 116:421.0 117:208.0 118:123.0 121:72.0 128:8.0 129:2.0 143:1.0 146:43.0 147:4.0 152:30.0 155:176.0 157:1.0 158:167.0 164:388.0 170:28.0 171:4.0 172:180.0 173:349.0 174:20123.0 175:3568.0 176:1341.0 177:64.0 178:4790.0 179:810.0 180:242.0 182:2…
N-acetyl-D-mannosamine	723859	202	243111	C00645	65150	360	361	253	466	314	527	85:199.0 86:371.0 87:8665.0 88:154.0 89:2267.0 90:209.0 97:237.0 98:677.0 99:1017.0 100:1427.0 101:1544.0 102:373.0 103:4394.0 104:275.0 105:302.0 110:457.0 111:95.0 112:390.0 113:434.0 114:315.0 115:344.0 116:1878.0 117:4879.0 118:810.0 119:45.0 123:138.0 124:22.0 128:652.0 129:7842.0 130:2394.0 131:2272.0 132:526.0 133:2954.0 134:142.0 136:62.0 137:158.0 138:135.0 139:22.0 141:746.0 143:753.0 1…
N-acetyl-D-hexosamine	746377	103	211596	C03136	439281	2013	3759	1761	3303	3559	3147	86:7.0 89:363.0 90:17.0 91:2.0 99:11.0 100:43.0 101:1.0 102:2.0 103:1674.0 104:103.0 105:41.0 106:2.0 114:34.0 116:12.0 117:474.0 118:23.0 119:30.0 120:3.0 128:2.0 129:431.0 130:49.0 131:98.0 132:12.0 133:454.0 134:30.0 135:5.0 136:6.0 137:2.0 141:3.0 142:5.0 143:43.0 145:1.0 146:11.0 147:1470.0 148:144.0 149:85.0 156:4.0 157:261.0 158:24.0 159:5.0 162:1.0 163:27.0 167:5.0 169:6.0 170:1.0 172:71.…
myristic acid	634543	285	199929	C06424	11005	3033	2060	2754	3120	2868	1994	85:416.0 86:210.0 87:140.0 88:111.0 89:675.0 90:120.0 92:132.0 93:183.0 94:22.0 95:657.0 96:62.0 97:455.0 98:384.0 99:309.0 100:253.0 101:342.0 102:103.0 103:393.0 104:2.0 105:426.0 106:30.0 107:104.0 108:4.0 109:155.0 110:23.0 111:174.0 112:80.0 113:55.0 114:42.0 115:56.0 116:921.0 117:10900.0 118:1035.0 119:428.0 120:34.0 121:45.0 122:6.0 123:38.0 124:10.0 125:32.0 126:31.0 128:28.0 129:4523.0 …
myo-inositol	729867	305	199164	C00137	892	41593	169647	53990	60095	177386	66102	85:3012.0 86:683.0 87:4229.0 88:1173.0 89:2141.0 90:264.0 91:1051.0 92:435.0 93:343.0 94:183.0 95:507.0 96:215.0 97:761.0 98:556.0 99:3253.0 100:554.0 101:7623.0 102:2914.0 103:60634.0 104:6045.0 105:4298.0 106:438.0 107:409.0 108:109.0 109:1687.0 110:201.0 111:3985.0 112:584.0 113:3506.0 114:593.0 115:3832.0 116:5276.0 117:7938.0 118:1288.0 119:4727.0 120:589.0 121:435.0 122:95.0 123:158.0 124:1…
methylhexadecanoic acid	750645	117	200398	n/a	10465	5681	4195	4647	5239	5212	4323	85:187.0 86:54.0 89:175.0 90:1.0 91:361.0 92:175.0 93:183.0 94:2.0 95:381.0 96:39.0 97:330.0 98:279.0 99:150.0 101:110.0 102:6.0 103:220.0 104:21.0 105:252.0 106:25.0 107:46.0 109:123.0 111:229.0 112:81.0 113:22.0 115:43.0 116:481.0 117:7486.0 118:650.0 119:283.0 121:27.0 123:8.0 125:25.0 126:6.0 127:7.0 128:32.0 129:3530.0 130:400.0 131:1108.0 132:2550.0 133:534.0 134:89.0 135:24.0 140:4.0 141:1…
methionine sulfoxide	637775	128	218901	C02989	158980	13277	9077	11238	19918	9449	14365	86:65.0 87:5.0 88:44.0 89:23.0 90:94.0 91:111.0 94:5.0 96:5.0 97:95.0 98:12.0 99:29.0 100:441.0 101:64.0 102:125.0 104:54.0 105:40.0 106:10.0 107:1.0 108:8.0 110:129.0 112:71.0 113:34.0 114:65.0 115:19.0 118:43.0 119:33.0 120:5.0 121:1.0 125:2.0 126:6.0 128:2805.0 129:420.0 130:130.0 131:25.0 132:30.0 134:18.0 135:11.0 136:16.0 140:983.0 141:35.0 143:4.0 145:31.0 147:459.0 148:56.0 149:10.0 150:1…
methionine	483425	176	200533	C00073	6137	9206	11518	13138	16789	15232	20739	86:21.0 88:3.0 90:8.0 92:12.0 95:10.0 100:164.0 101:1.0 102:9.0 103:70.0 104:5.0 105:26.0 106:4.0 107:16.0 110:25.0 112:1.0 113:3.0 114:41.0 115:3.0 127:6.0 128:694.0 129:60.0 130:54.0 132:10.0 134:7.0 139:4.0 143:1.0 147:79.0 148:18.0 149:2.0 150:2.0 158:1.0 161:1.0 171:1.0 174:2.0 176:685.0 177:74.0 178:29.0 179:4.0 180:1.0 184:1.0 188:16.0 189:2.0 199:2.0 202:19.0 204:1.0 217:42.0 218:20.0 219…
methanolphosphate	290941	241	199608	n/a	13130	55	628	218	93	830	209	85:656.0 86:16.0 87:2.0 88:7.0 89:633.0 90:133.0 91:194.0 92:35.0 93:26.0 94:17.0 95:14.0 96:13.0 97:27.0 98:467.0 99:151.0 100:20.0 101:5.0 102:3.0 103:172.0 104:29.0 105:127.0 106:32.0 107:116.0 108:128.0 109:64.0 110:23.0 111:14.0 112:32.0 113:66.0 114:1.0 115:219.0 116:8.0 117:95.0 118:29.0 119:346.0 120:25.0 121:198.0 122:33.0 123:132.0 124:3.0 125:2.0 126:7.0 130:20.0 131:61.0 133:1490.0 13…
melibiose	981832	204	200816	n/a	11458	2694	4080	3117	5748	4731	3256	85:12.0 86:6.0 87:22.0 88:29.0 89:51.0 90:10.0 91:3.0 92:12.0 94:11.0 95:1.0 96:37.0 97:15.0 98:12.0 99:36.0 100:26.0 101:250.0 102:28.0 103:1039.0 104:97.0 105:28.0 106:2.0 108:39.0 109:24.0 111:30.0 112:13.0 113:32.0 114:1.0 115:3.0 116:188.0 117:703.0 118:84.0 119:33.0 120:9.0 121:6.0 122:1.0 123:5.0 124:16.0 125:11.0 126:14.0 128:16.0 129:644.0 130:17.0 131:111.0 132:23.0 133:126.0 134:1.0 13…
mannonic acid	689431	333	199322	C00514	3246006	284	1075	259	333	1043	360	86:114.0 87:484.0 88:243.0 89:1528.0 90:140.0 93:2.0 97:243.0 99:27.0 101:1320.0 102:1630.0 103:10278.0 104:1015.0 105:492.0 106:18.0 107:30.0 108:3.0 109:29.0 111:19.0 113:60.0 114:26.0 115:360.0 116:351.0 117:5807.0 118:594.0 119:640.0 120:21.0 121:19.0 123:2.0 127:92.0 129:4204.0 130:1294.0 131:2312.0 132:361.0 133:4036.0 134:588.0 135:366.0 136:7.0 137:44.0 139:4.0 141:68.0 142:51.0 143:2710.…
mannitol + histidine	665530	103	241287	n/a	n/a	21390	36489	25014	36830	48745	32261	85:36770.0 86:311517.0 87:35013.0 88:89513.0 89:38308.0 90:9907.0 91:5061.0 92:2319.0 93:4622.0 94:10270.0 95:6324.0 96:8492.0 97:16544.0 98:31849.0 99:25055.0 100:340682.0 101:57020.0 102:77756.0 103:194744.0 104:19914.0 105:13032.0 106:2695.0 107:4240.0 108:3305.0 109:4340.0 110:17200.0 111:11127.0 112:62436.0 113:23761.0 114:46842.0 115:48059.0 116:30372.0 117:121945.0 118:18499.0 119:17612.0 …
maltose	955559	361	205510	C00208	6255	3148	6913	3192	8183	6136	4457	85:77.0 86:59.0 87:59.0 88:1.0 89:1842.0 90:52.0 92:8.0 96:34.0 97:51.0 99:59.0 100:353.0 101:317.0 102:150.0 103:3603.0 104:283.0 105:313.0 106:42.0 107:5.0 109:25.0 110:23.0 111:1.0 112:3.0 114:46.0 115:109.0 116:2.0 117:780.0 118:27.0 121:2.0 122:2.0 125:12.0 126:5.0 127:5.0 128:17.0 129:1569.0 130:374.0 131:311.0 132:41.0 133:1031.0 135:25.0 137:8.0 138:7.0 140:14.0 141:9.0 142:11.0 145:56.0 …
malonic acid	305831	147	211377	C04025	867	184723	463750	154057	197971	291629	268505	87:4.0 90:3.0 93:1.0 94:5.0 100:1.0 101:8.0 103:1.0 104:4.0 107:17.0 109:3.0 118:4.0 119:14.0 126:2.0 128:5.0 131:12.0 132:1.0 133:41.0 135:10.0 138:3.0 140:8.0 143:2.0 144:2.0 147:1084.0 148:92.0 149:44.0 150:4.0 151:1.0 158:3.0 167:1.0 172:2.0 173:3.0 186:13.0 194:3.0 196:5.0 211:1.0 218:1.0 224:3.0 227:4.0 232:4.0 233:14.0 237:2.0 240:2.0 241:2.0 244:2.0 248:1.0 254:1.0 261:1.0 271:1.0 275:1.0…
malic acid	461034	233	247180	C00149	222656	907820	1088496	905170	803092	605019	711825	85:2264.0 86:902.0 87:1518.0 88:378.0 89:1155.0 90:554.0 92:395.0 93:984.0 94:145.0 95:104.0 96:257.0 97:369.0 98:108.0 99:2895.0 100:593.0 101:29374.0 102:3884.0 103:4294.0 104:868.0 105:1798.0 106:583.0 107:3435.0 108:9.0 109:4.0 110:171.0 111:30.0 113:660.0 114:149.0 115:4912.0 116:4401.0 117:17794.0 118:1516.0 119:3528.0 120:332.0 121:347.0 122:27.0 123:53.0 125:55.0 126:689.0 127:11.0 128:25…
maleimide	244928	154	200907	C07272	10935	2466	2840	3276	3335	7643	5918	86:204.0 88:37.0 90:41.0 94:99.0 95:93.0 96:456.0 97:492.0 98:130.0 99:197.0 100:701.0 101:72.0 102:37.0 103:101.0 107:270.0 109:4.0 110:799.0 111:294.0 114:124.0 123:1.0 127:459.0 128:201.0 130:615.0 131:33.0 134:819.0 136:61.0 146:43.0 154:7216.0 155:823.0 156:127.0 159:2.0 169:29.0 179:5.0 184:152.0 185:3.0 186:2.0 190:145.0 195:1.0 199:13.0 244:2.0 276:1.0 334:2.0 342:1.0 353:3.0 362:2.0 379:…
lyxose	540208	217	323629	n/a	65550	12009	14832	13313	22639	15170	33273	86:647.0 87:140.0 88:193.0 89:1957.0 90:207.0 91:31.0 97:220.0 100:631.0 101:576.0 103:12445.0 104:1077.0 105:670.0 106:250.0 107:404.0 113:148.0 114:124.0 115:128.0 116:132.0 117:1156.0 118:145.0 119:95.0 127:106.0 129:1044.0 130:497.0 131:639.0 133:989.0 134:540.0 135:220.0 138:9.0 143:249.0 145:69.0 146:171.0 147:2009.0 148:618.0 149:639.0 150:47.0 157:73.0 158:20.0 160:651.0 161:188.0 162:7.0…
lysine	663088	156	199784	C00047	5962	28952	118051	45283	45044	130286	72771	85:175.0 86:1999.0 87:238.0 88:813.0 89:205.0 90:19.0 92:413.0 94:55.0 96:3.0 97:30.0 98:130.0 99:61.0 100:1984.0 101:96.0 102:476.0 103:179.0 104:9.0 106:15.0 107:39.0 108:9.0 110:56.0 111:18.0 112:363.0 113:149.0 114:421.0 115:671.0 116:183.0 117:173.0 118:35.0 119:15.0 120:24.0 121:6.0 122:6.0 123:4.0 124:49.0 125:19.0 126:155.0 127:3.0 128:1637.0 129:117.0 130:697.0 131:289.0 132:241.0 133:22…
linoleic acid	777102	337	199240	C01595	5280450	254	123	186	395	392	188	85:539.0 86:198.0 87:84.0 88:115.0 89:404.0 90:26.0 91:2027.0 92:324.0 93:2910.0 94:2158.0 95:4815.0 96:2863.0 97:1449.0 98:363.0 99:311.0 100:44.0 101:132.0 102:9.0 103:8.0 104:66.0 105:910.0 106:291.0 107:1535.0 108:1155.0 109:1950.0 110:1406.0 111:542.0 112:70.0 113:62.0 114:10.0 115:124.0 116:674.0 117:3883.0 118:441.0 119:654.0 120:263.0 121:1616.0 122:715.0 123:850.0 124:533.0 125:246.0 126…
lignoceric acid	977850	117	199247	C08320	11197	4481	719	2083	2761	2135	1315	85:255.0 86:33.0 87:41.0 88:34.0 89:37.0 90:5.0 91:41.0 93:66.0 94:3.0 95:288.0 96:43.0 97:296.0 98:225.0 99:57.0 100:7.0 101:8.0 102:1.0 103:20.0 105:90.0 106:26.0 107:39.0 108:15.0 109:66.0 110:3.0 111:147.0 112:43.0 113:14.0 115:19.0 116:159.0 117:3640.0 118:341.0 119:146.0 120:13.0 121:33.0 122:9.0 123:19.0 124:11.0 125:37.0 128:13.0 129:1631.0 130:197.0 131:366.0 132:1612.0 133:303.0 134:91.…
levoglucosan	569799	204	199201	n/a	2724705	1216	1456	982	1252	1134	1055	85:466.0 86:80.0 87:101.0 88:30.0 89:186.0 90:11.0 91:69.0 93:36.0 94:26.0 95:59.0 96:110.0 97:529.0 98:179.0 99:235.0 100:83.0 101:784.0 102:50.0 103:1304.0 104:116.0 105:98.0 107:28.0 108:28.0 109:81.0 110:142.0 111:297.0 112:66.0 113:414.0 114:113.0 115:233.0 116:440.0 117:659.0 118:70.0 119:141.0 120:15.0 121:11.0 122:8.0 123:8.0 124:34.0 125:62.0 127:232.0 128:50.0 129:1083.0 130:160.0 131:4…
leucine	346325	158	437812	C00123	6106	99621	97006	120746	202150	132530	228631	85:3558.0 86:8143.0 87:1403.0 88:442.0 89:1553.0 92:892.0 93:851.0 96:229.0 97:219.0 98:1655.0 99:3496.0 100:15517.0 101:2684.0 102:28864.0 103:9619.0 104:1027.0 105:893.0 107:462.0 108:350.0 109:44.0 111:544.0 112:503.0 113:368.0 114:510.0 116:4687.0 118:177.0 119:2233.0 124:105.0 126:291.0 127:360.0 128:2956.0 129:1304.0 130:7302.0 131:4586.0 132:3420.0 134:1540.0 137:2909.0 140:47.0 141:246.0 …
lauric acid	545343	117	227986	C02679	3893	7656	8955	4359	3453	7525	4483	85:294.0 86:76.0 89:60.0 92:67.0 93:262.0 95:1329.0 96:37.0 97:528.0 98:542.0 99:281.0 101:195.0 105:542.0 107:35.0 108:83.0 109:347.0 110:188.0 111:120.0 112:1.0 113:354.0 116:1145.0 117:19044.0 118:1906.0 119:701.0 123:19.0 126:79.0 129:8205.0 130:532.0 131:3963.0 132:5508.0 133:68.0 134:39.0 139:150.0 143:495.0 145:2533.0 146:169.0 155:31.0 157:187.0 158:25.0 159:135.0 167:38.0 171:437.0 172:9…
lactobionic acid	952195	204	214401	n/a	517381	16226	31269	12546	21940	32584	19255	85:983.0 86:126.0 87:559.0 88:281.0 89:6780.0 90:399.0 91:991.0 92:193.0 93:307.0 94:417.0 95:1068.0 96:256.0 97:458.0 98:96.0 99:831.0 100:175.0 101:2753.0 102:591.0 103:21538.0 104:2359.0 105:1678.0 106:160.0 107:355.0 108:90.0 109:1165.0 110:72.0 111:776.0 112:170.0 113:911.0 114:171.0 115:643.0 116:2125.0 117:3143.0 118:388.0 119:1101.0 120:123.0 121:156.0 122:58.0 123:255.0 124:79.0 125:167.…
lactic acid	215720	191	367947	C00186	612	38399	81622	58931	60998	86778	80294	86:1989.0 87:2896.0 88:9091.0 89:1449.0 90:719.0 92:427.0 93:337.0 94:663.0 95:455.0 96:2.0 98:225.0 99:183.0 100:1996.0 101:4309.0 102:3322.0 103:1676.0 104:519.0 105:959.0 108:225.0 109:973.0 112:231.0 113:31.0 114:241.0 116:1092.0 117:105502.0 118:13828.0 119:5159.0 120:668.0 121:237.0 123:165.0 124:20.0 125:54.0 126:187.0 127:1059.0 128:227.0 129:1918.0 130:540.0 131:5296.0 132:1506.0 133:955…
kynurenine	769271	218	226885	C00328	161166	585	861	519	903	933	952	85:381.0 86:276.0 87:326.0 88:173.0 89:159.0 90:265.0 91:224.0 92:126.0 93:220.0 95:87.0 97:439.0 98:62.0 99:241.0 100:1416.0 101:803.0 102:339.0 103:354.0 104:68.0 105:39.0 107:271.0 108:20.0 110:191.0 111:212.0 112:77.0 113:49.0 114:138.0 115:199.0 116:312.0 117:881.0 118:1487.0 120:250.0 122:3.0 123:12.0 124:5.0 125:16.0 128:5.0 129:774.0 130:1071.0 131:461.0 132:294.0 133:63.0 134:1054.0 135:…
isothreonic acid	489846	292	200467	n/a	151152	506	1301	490	631	1336	648	85:155.0 86:70.0 89:322.0 90:41.0 91:85.0 92:73.0 93:234.0 96:28.0 98:28.0 99:31.0 101:76.0 102:1447.0 103:1824.0 104:203.0 105:115.0 106:38.0 108:13.0 110:10.0 112:44.0 113:75.0 114:25.0 116:110.0 117:2303.0 118:235.0 119:183.0 120:24.0 126:17.0 127:15.0 128:10.0 129:277.0 130:1049.0 131:693.0 132:124.0 133:1049.0 134:148.0 135:93.0 140:32.0 141:15.0 142:3.0 143:122.0 144:19.0 145:53.0 146:61.0 …
isoleucine	358756	158	199785	C00407	6306	87610	86115	89232	144052	99211	129207	85:121.0 86:292.0 87:10.0 88:28.0 89:11.0 90:63.0 91:80.0 92:32.0 93:8.0 94:5.0 95:36.0 96:5.0 97:11.0 98:48.0 99:55.0 100:1023.0 101:117.0 102:278.0 103:115.0 104:23.0 105:3.0 106:3.0 107:24.0 108:9.0 109:7.0 110:53.0 112:15.0 113:6.0 114:102.0 115:26.0 116:39.0 123:2.0 124:5.0 125:3.0 126:25.0 127:5.0 128:119.0 129:39.0 130:100.0 131:73.0 132:156.0 133:163.0 134:105.0 136:3.0 138:1.0 139:1.0 14…
isocitric lactone	576177	157	214411	C00311	10742	3701	13423	4254	5033	12117	6841	85:238.0 86:4.0 87:32.0 88:9.0 89:37.0 90:4.0 91:15.0 93:50.0 94:143.0 95:106.0 97:17.0 98:17.0 99:227.0 100:35.0 101:42.0 102:7.0 103:91.0 104:9.0 105:2.0 106:21.0 107:11.0 108:2.0 109:32.0 110:7.0 111:72.0 112:8.0 113:197.0 114:16.0 115:25.0 116:72.0 117:58.0 121:16.0 123:2.0 124:8.0 125:21.0 126:4.0 127:3.0 128:25.0 129:2420.0 130:250.0 131:311.0 132:42.0 133:322.0 134:24.0 135:25.0 136:17.0 1…
isocitric acid	616685	245	199172	C00311	5318532	32547	106868	35178	32573	57043	39693	85:1950.0 86:384.0 87:1175.0 88:866.0 89:1001.0 90:198.0 91:1756.0 92:732.0 93:120.0 94:41.0 95:3489.0 96:330.0 97:844.0 98:411.0 99:2152.0 100:374.0 101:1560.0 102:905.0 103:1680.0 104:257.0 105:710.0 106:133.0 107:88.0 108:5.0 109:81.0 110:204.0 111:724.0 112:143.0 113:3091.0 114:441.0 115:1500.0 116:2741.0 117:3670.0 118:599.0 119:1391.0 120:164.0 121:112.0 124:17.0 125:152.0 126:106.0 127:708…
inositol-4-monophosphate	845491	318	200698	C03546	440043	342	366	144	213	602	214	85:19.0 87:31.0 88:46.0 89:441.0 90:50.0 91:317.0 92:53.0 93:9.0 94:4.0 95:19.0 97:21.0 98:12.0 99:7.0 100:4.0 101:52.0 102:107.0 103:144.0 104:17.0 105:196.0 106:36.0 107:53.0 108:50.0 109:22.0 110:139.0 111:60.0 112:10.0 114:104.0 115:35.0 116:31.0 117:605.0 118:57.0 119:23.0 121:5.0 122:12.0 123:39.0 124:9.0 125:18.0 126:52.0 127:37.0 128:17.0 130:152.0 131:29.0 132:74.0 133:804.0 134:4.0 135:…
idonic acid	698217	333	199232	n/a	193325	2199	11313	2635	2546	11344	3282	85:229.0 86:19.0 87:54.0 88:15.0 89:324.0 90:30.0 91:24.0 92:30.0 93:5.0 95:6.0 97:36.0 99:94.0 100:15.0 101:246.0 102:312.0 103:2782.0 104:221.0 105:111.0 106:12.0 107:2.0 110:1.0 111:12.0 112:3.0 113:71.0 114:10.0 115:80.0 116:34.0 117:1422.0 118:80.0 119:79.0 120:4.0 121:2.0 122:1.0 124:3.0 127:32.0 129:995.0 130:339.0 131:539.0 132:65.0 133:984.0 134:102.0 135:27.0 136:6.0 139:8.0 140:4.0 141…
hydroxylamine	260119	146	378345	C00192	787	10245	4364	7817	4937	1897	4227	86:23491.0 88:1685.0 89:1821.0 90:237.0 99:1621.0 100:17666.0 101:3798.0 103:1637.0 104:472.0 105:514.0 106:237.0 110:686.0 113:2420.0 114:2787.0 116:3399.0 117:6688.0 118:2193.0 119:40861.0 120:3962.0 121:3354.0 122:188.0 129:1063.0 130:17933.0 131:8537.0 132:4174.0 133:53990.0 134:8529.0 135:4610.0 136:240.0 145:110.0 146:41045.0 147:23486.0 148:5946.0 149:2128.0 150:158.0 151:110.0 155:1420.0 …
homoserine	443389	218	228149	C00263	12647	258	532	379	353	539	518	85:1317.0 86:597.0 87:3016.0 88:9536.0 89:19744.0 90:1902.0 91:200.0 92:38.0 98:2412.0 99:586.0 100:15567.0 101:7440.0 102:30037.0 103:60435.0 104:6606.0 105:3220.0 106:54.0 108:68.0 112:1027.0 113:1369.0 114:9249.0 115:6350.0 116:3253.0 117:15624.0 118:2816.0 119:5390.0 120:152.0 121:41.0 123:116.0 124:1278.0 127:2642.0 128:82115.0 129:23279.0 130:11936.0 131:7865.0 132:6475.0 133:15529.0 134:27…
histidine	663638	154	367977	C00135	6274	8718	30840	12472	13348	38203	17215	85:1462.0 92:404.0 94:36.0 95:276.0 96:376.0 97:854.0 98:1407.0 99:652.0 100:12713.0 101:1896.0 102:341.0 103:264.0 108:404.0 110:1356.0 111:1180.0 112:2374.0 113:300.0 116:160.0 117:3150.0 122:87.0 123:263.0 124:487.0 125:323.0 126:1776.0 128:386.0 129:619.0 131:752.0 132:3442.0 133:1077.0 137:321.0 138:436.0 139:1103.0 140:241.0 141:309.0 142:147.0 143:1390.0 144:287.0 145:68.0 146:295.0 147:34…
guanosine	955831	324	213307	C00387	6802	6392	8071	5290	9982	10265	9608	85:4455.0 86:2609.0 87:3380.0 88:1090.0 89:7951.0 90:725.0 91:1013.0 92:830.0 93:856.0 94:671.0 95:1724.0 96:676.0 97:4092.0 98:1997.0 99:11528.0 100:6067.0 101:10286.0 102:2516.0 103:71337.0 104:7082.0 105:3965.0 106:503.0 107:846.0 108:420.0 109:699.0 110:1245.0 111:4203.0 112:1131.0 113:4345.0 114:1013.0 115:16073.0 116:5012.0 117:14447.0 118:2026.0 119:2701.0 120:488.0 121:507.0 122:403.0 123…
glycolic acid	229810	177	216047	C00160	757	4061	9244	4913	4001	6406	7800	85:1.0 87:58.0 88:215.0 89:62.0 90:2.0 94:14.0 95:19.0 96:7.0 97:4.0 100:9.0 101:33.0 102:23.0 103:534.0 104:4.0 105:16.0 106:3.0 107:9.0 108:3.0 112:2.0 113:51.0 115:32.0 117:473.0 118:1.0 119:31.0 122:1.0 126:1.0 131:388.0 132:83.0 133:816.0 134:40.0 137:19.0 145:9.0 146:12.0 147:7341.0 148:1147.0 149:691.0 150:39.0 161:250.0 162:31.0 163:18.0 164:1.0 168:2.0 169:19.0 170:7.0 171:9.0 172:15.0 1…
glycine	368041	174	199588	C00037	750	59795	151961	90800	89256	164133	118701	85:2632.0 86:87683.0 87:9594.0 88:3822.0 89:677.0 90:106.0 92:23.0 93:16.0 95:383.0 96:61.0 97:168.0 98:330.0 99:1415.0 100:48955.0 101:9157.0 102:5269.0 103:3534.0 104:607.0 105:1132.0 106:147.0 107:179.0 108:18.0 109:31.0 110:51.0 111:61.0 112:185.0 113:1687.0 114:1395.0 115:2474.0 116:3552.0 117:10109.0 118:1852.0 119:3103.0 120:369.0 121:181.0 122:48.0 123:41.0 124:34.0 125:39.0 126:114.0 127…
glycerol-alpha-phosphate	591357	299	199419	C00093	754	1415	2052	1018	1600	2838	1618	86:22.0 87:270.0 88:110.0 89:3183.0 90:182.0 94:18.0 96:23.0 98:14.0 99:83.0 100:94.0 101:5380.0 102:534.0 103:3676.0 104:328.0 105:126.0 107:12.0 109:25.0 110:100.0 112:37.0 113:573.0 114:120.0 115:730.0 116:1500.0 117:1052.0 118:144.0 119:293.0 120:18.0 121:146.0 122:11.0 123:38.0 124:7.0 126:52.0 128:42.0 129:1883.0 130:419.0 131:1900.0 132:258.0 133:4573.0 134:671.0 135:824.0 136:113.0 137:22…
glycerol-3-galactoside	801542	204	219508	C05401	656504	17087	28235	13857	26094	29507	24280	85:38.0 98:24.0 99:7.0 101:178.0 103:658.0 104:15.0 109:13.0 113:13.0 114:3.0 116:79.0 117:190.0 118:18.0 120:46.0 129:343.0 130:111.0 131:133.0 132:31.0 133:153.0 138:3.0 143:38.0 144:24.0 146:4.0 147:216.0 148:105.0 153:5.0 156:1.0 158:26.0 166:3.0 167:6.0 169:20.0 170:8.0 189:31.0 191:16.0 196:3.0 204:1230.0 205:187.0 206:86.0 216:12.0 217:198.0 218:45.0 219:61.0 237:3.0 243:34.0 245:11.0 248:…
glycerol	344223	205	199617	C00116	753	36819	59551	59187	51529	69057	73229	85:294.0 86:1989.0 87:535.0 88:350.0 89:1328.0 90:137.0 91:153.0 92:18.0 93:8.0 95:19.0 96:11.0 97:17.0 99:114.0 100:1814.0 101:1929.0 102:306.0 103:6603.0 104:677.0 105:544.0 106:47.0 108:14.0 110:21.0 111:2.0 113:175.0 114:172.0 115:679.0 116:708.0 117:7856.0 118:916.0 119:900.0 120:99.0 123:4.0 126:3.0 128:36.0 129:1114.0 130:530.0 131:1386.0 132:344.0 133:5066.0 134:650.0 135:577.0 136:72.0 1…
glycero-guloheptose	828907	217	335217	n/a	76599	3856	8326	3095	5589	8059	4912	86:44.0 87:125.0 89:1112.0 97:996.0 98:151.0 100:187.0 102:37.0 103:3954.0 104:204.0 105:185.0 110:131.0 114:725.0 115:32.0 117:1221.0 119:17.0 128:34.0 129:807.0 131:217.0 133:642.0 142:110.0 143:107.0 145:42.0 147:4215.0 148:303.0 156:28.0 157:191.0 158:41.0 159:13.0 163:81.0 169:423.0 170:133.0 172:170.0 173:95.0 174:8.0 175:68.0 184:18.0 188:11.0 189:291.0 190:91.0 191:2409.0 192:505.0 193:25…
glyceric acid	373972	189	228009	C00258	439194	18352	38507	20209	25449	39301	28947	85:1195.0 86:478.0 87:434.0 88:161.0 89:1066.0 90:229.0 94:1.0 96:9.0 99:243.0 100:283.0 101:1791.0 102:6647.0 103:5903.0 104:836.0 105:324.0 106:59.0 107:480.0 108:13.0 109:43.0 110:37.0 112:44.0 113:165.0 114:56.0 115:300.0 116:271.0 117:3735.0 118:267.0 119:455.0 123:17.0 127:363.0 128:40.0 129:120.0 130:2214.0 131:1339.0 132:173.0 133:6426.0 134:1083.0 135:566.0 137:18.0 141:1.0 143:111.0 145…
glutamine	599904	156	324855	C00064	5961	53119	123082	80642	83158	147419	109346	86:167.0 98:310.0 100:836.0 101:509.0 104:16.0 107:26.0 110:724.0 112:385.0 113:61.0 114:955.0 115:561.0 116:804.0 126:60.0 127:536.0 128:1898.0 129:254.0 130:1044.0 131:1351.0 132:533.0 134:513.0 136:6.0 139:1374.0 140:631.0 141:53.0 142:634.0 144:50.0 145:661.0 146:295.0 147:1360.0 149:636.0 152:70.0 153:7.0 154:114.0 155:7055.0 156:20237.0 157:2933.0 158:982.0 159:116.0 162:68.0 172:47.0 173:1…
glutamic acid	529370	246	199604	C00025	33032	32411	125597	41049	50286	135724	61972	85:432.0 86:300.0 87:125.0 88:102.0 89:103.0 90:34.0 91:11.0 92:1.0 93:25.0 94:4.0 95:24.0 96:26.0 97:10.0 98:139.0 99:153.0 100:1571.0 101:279.0 102:133.0 103:244.0 104:23.0 105:96.0 106:2.0 107:49.0 108:7.0 109:15.0 110:39.0 111:13.0 112:197.0 113:181.0 114:317.0 115:334.0 116:149.0 117:240.0 118:56.0 119:67.0 120:21.0 121:8.0 123:1.0 124:12.0 126:42.0 128:4586.0 129:867.0 130:444.0 131:443.0 1…
glucuronic acid	666401	333	353273	C00191	94715	2127	9573	2117	2323	9685	2399	85:98.0 89:2765.0 90:127.0 91:122.0 92:3.0 93:73.0 96:24.0 97:74.0 100:287.0 101:614.0 102:131.0 103:3528.0 104:242.0 105:369.0 106:33.0 107:114.0 108:2.0 111:74.0 112:37.0 113:132.0 114:995.0 115:146.0 116:600.0 117:2538.0 118:317.0 119:241.0 121:74.0 122:7.0 123:5.0 124:57.0 125:19.0 128:125.0 129:1601.0 130:164.0 131:869.0 133:1805.0 134:170.0 135:21.0 137:25.0 138:2.0 139:8.0 140:51.0 141:23.…
glucose-1-phosphate	594823	217	199178	C00103	65533	1837	6292	2353	2472	6694	3109	85:269.0 86:53.0 87:340.0 88:128.0 90:16.0 91:60.0 92:39.0 93:4.0 94:12.0 95:129.0 96:6.0 97:28.0 99:345.0 100:23.0 101:954.0 102:82.0 103:1518.0 104:100.0 105:139.0 107:22.0 109:58.0 110:7.0 111:252.0 112:8.0 113:466.0 114:44.0 115:401.0 116:421.0 117:1411.0 118:142.0 119:325.0 120:31.0 121:1.0 124:3.0 125:43.0 127:224.0 128:79.0 129:1683.0 130:207.0 131:914.0 132:129.0 133:1804.0 134:243.0 135:…
glucose	650726	160	219881	C00031	107526	255756	528201	175242	364480	451490	371966	85:3389.0 86:4354.0 87:4281.0 88:3036.0 89:39786.0 90:3547.0 91:1939.0 92:284.0 93:195.0 94:338.0 95:583.0 96:507.0 97:1525.0 98:1052.0 99:3423.0 100:8456.0 101:12206.0 102:6586.0 103:75440.0 104:7606.0 105:20049.0 106:2177.0 107:1066.0 108:364.0 109:257.0 110:782.0 111:1536.0 112:1318.0 113:2651.0 114:8185.0 115:5616.0 116:4264.0 117:55860.0 118:6063.0 119:5805.0 120:558.0 121:295.0 122:89.0 123…
glucoheptulose	828610	331	202881	n/a	102926	1468	3028	1134	2101	3272	1871	85:842.0 86:439.0 87:748.0 88:608.0 89:7049.0 90:641.0 91:63.0 93:1.0 94:53.0 95:45.0 96:3.0 97:6654.0 98:699.0 99:645.0 100:1545.0 101:2110.0 102:780.0 103:23631.0 104:2353.0 105:2468.0 106:218.0 107:59.0 108:38.0 109:131.0 110:315.0 111:384.0 112:91.0 113:860.0 114:3355.0 115:920.0 116:1097.0 117:8453.0 118:1019.0 119:1226.0 120:119.0 121:67.0 122:34.0 123:40.0 124:34.0 125:71.0 126:186.0 127:4…
galacturonic acid	670193	160	201840	C00333	445929	1588	2336	983	1449	1220	2008	85:705.0 86:752.0 87:2499.0 88:605.0 89:4989.0 90:476.0 91:3150.0 92:2591.0 93:183.0 94:71.0 95:119.0 96:123.0 97:58.0 98:226.0 99:811.0 100:1173.0 101:1814.0 102:1575.0 103:3071.0 104:495.0 105:3031.0 106:271.0 107:268.0 108:41.0 109:58.0 110:125.0 111:234.0 112:202.0 113:366.0 114:1209.0 115:1083.0 116:671.0 118:39.0 119:610.0 120:58.0 121:72.0 122:3.0 123:12.0 124:30.0 125:52.0 126:224.0 127:5…
galactonic acid	692399	292	202883	C00880	128869	1132	3591	1160	1429	3792	1661	85:299.0 86:123.0 87:407.0 88:187.0 89:955.0 90:63.0 91:21.0 94:42.0 95:4.0 96:13.0 97:219.0 98:282.0 99:269.0 100:80.0 101:958.0 102:1411.0 103:9809.0 104:998.0 105:492.0 106:38.0 107:64.0 108:48.0 109:18.0 111:156.0 112:41.0 113:285.0 114:73.0 115:369.0 116:323.0 117:5015.0 118:508.0 119:508.0 120:75.0 121:28.0 122:15.0 123:24.0 124:109.0 125:23.0 126:1.0 127:20.0 128:102.0 129:3962.0 130:1069.…
galactinol 3	1001826	204	199352	C01235	439451	4558	13375	4532	6226	12573	6288	85:3.0 86:22.0 87:5.0 90:15.0 91:9.0 94:4.0 96:9.0 98:2.0 101:198.0 102:10.0 103:1031.0 104:49.0 105:260.0 106:14.0 108:12.0 110:1.0 113:15.0 116:107.0 117:86.0 118:20.0 119:8.0 123:5.0 125:6.0 126:3.0 127:18.0 129:1067.0 130:110.0 131:171.0 132:26.0 133:106.0 134:16.0 135:8.0 136:7.0 139:4.0 141:2.0 142:12.0 143:211.0 144:17.0 146:11.0 147:1546.0 148:256.0 149:101.0 150:96.0 151:59.0 152:1.0 153…
GABA	485288	174	227952	C00334	119	26853	31075	30468	44933	40468	41560	85:13625.0 86:211009.0 87:16974.0 88:9386.0 89:5162.0 90:529.0 92:118.0 95:238.0 96:840.0 97:1633.0 98:8486.0 99:15066.0 100:117323.0 101:20416.0 102:16543.0 103:7055.0 104:1419.0 105:2291.0 106:340.0 107:513.0 108:154.0 109:58.0 110:1284.0 111:631.0 112:8901.0 113:8413.0 114:16061.0 115:12943.0 116:15928.0 117:21055.0 118:4543.0 119:5903.0 120:741.0 121:454.0 122:153.0 123:182.0 124:1463.0 125:4…
fumaric acid	390853	245	325032	C00122	444972	12102	16618	12308	19375	25196	15715	85:1985.0 86:59.0 99:531.0 100:151.0 107:833.0 110:34.0 112:33.0 113:459.0 114:7.0 115:613.0 118:101.0 124:1480.0 126:160.0 127:383.0 128:46.0 129:1.0 130:343.0 131:236.0 132:56.0 133:486.0 140:3.0 141:719.0 143:588.0 144:8.0 147:5757.0 148:441.0 149:335.0 150:15.0 153:24.0 155:283.0 157:212.0 159:1304.0 160:85.0 163:105.0 184:614.0 185:210.0 203:29.0 208:27.0 217:21.0 228:83.0 229:14.0 233:118.0…
fucose + rhamnose	577861	117	205102	C01018	94270	49481	64575	40359	72927	68224	67879	85:162.0 86:172.0 87:161.0 88:13.0 89:1088.0 90:62.0 91:58.0 92:5.0 93:45.0 94:1.0 95:5.0 96:8.0 97:10.0 98:6.0 99:76.0 100:394.0 101:397.0 102:153.0 103:322.0 104:16.0 105:349.0 106:43.0 107:24.0 108:6.0 109:7.0 110:10.0 111:7.0 112:23.0 113:34.0 114:182.0 115:332.0 116:131.0 117:15411.0 118:1656.0 119:609.0 120:24.0 121:3.0 122:6.0 123:3.0 124:11.0 125:5.0 126:46.0 127:86.0 128:42.0 129:1026.0 …
fucose	584612	117	205106	C01019	94270	11736	19254	10011	16934	18212	16214	85:35.0 86:38.0 89:484.0 90:12.0 91:42.0 92:19.0 93:42.0 99:1.0 100:115.0 101:27.0 102:31.0 103:424.0 104:16.0 105:62.0 106:21.0 107:9.0 113:2.0 115:44.0 116:12.0 117:4625.0 118:363.0 119:149.0 120:2.0 124:1.0 126:23.0 127:58.0 129:205.0 130:139.0 131:393.0 132:19.0 133:248.0 134:82.0 135:11.0 137:1.0 138:7.0 140:5.0 142:6.0 147:740.0 148:170.0 149:69.0 150:2.0 152:2.0 154:4.0 158:7.0 159:7.0 160…
fructose	638631	307	199188	C00095	5984	210477	388586	152225	291048	352316	290169	85:645.0 86:352.0 87:716.0 88:631.0 89:7375.0 90:629.0 91:409.0 93:11.0 94:47.0 95:10.0 97:25.0 98:138.0 99:341.0 100:1271.0 101:1713.0 102:501.0 103:47609.0 104:4534.0 105:2290.0 106:148.0 107:28.0 108:7.0 110:35.0 111:104.0 112:36.0 113:434.0 114:1984.0 115:825.0 116:614.0 117:7029.0 118:755.0 119:924.0 120:48.0 121:23.0 124:20.0 125:25.0 126:306.0 127:162.0 128:278.0 129:3794.0 130:740.0 131:2…
ethanolamine	345242	174	218991	C00189	700	74628	95380	111052	117679	100835	145175	86:28859.0 87:3118.0 88:2310.0 89:1064.0 90:15.0 91:731.0 92:53.0 93:108.0 94:43.0 96:141.0 98:107.0 99:410.0 100:25736.0 101:3338.0 102:2818.0 103:3226.0 104:731.0 105:1421.0 106:21.0 107:917.0 109:329.0 110:1130.0 111:50.0 112:76.0 113:599.0 114:2972.0 115:2137.0 116:1688.0 117:1719.0 118:687.0 119:2070.0 120:145.0 121:712.0 122:164.0 123:345.0 124:70.0 126:18.0 128:47.0 129:169.0 130:3566.0 13…
erythronic acid lactone	407645	147	200446	n/a	5325915	7453	12336	5297	7675	13829	10636	85:524.0 86:107.0 87:1468.0 88:223.0 89:452.0 90:56.0 91:8.0 92:8.0 93:26.0 94:72.0 95:11.0 96:3.0 97:43.0 98:27.0 99:569.0 101:4055.0 102:1957.0 103:2624.0 104:300.0 105:186.0 106:23.0 107:26.0 108:20.0 110:18.0 111:111.0 112:67.0 113:331.0 114:26.0 115:317.0 116:2086.0 117:655.0 118:129.0 119:174.0 120:8.0 121:2.0 122:9.0 123:1.0 124:6.0 125:4.0 126:13.0 127:18.0 129:817.0 130:800.0 131:1711.0 …
erythronic acid	512521	218	212276	n/a	2781043	381	738	330	656	776	722	85:139.0 86:164.0 87:128.0 88:84.0 89:2435.0 90:211.0 91:197.0 92:37.0 93:2.0 94:16.0 96:1.0 98:5.0 99:121.0 100:844.0 101:673.0 102:528.0 103:2302.0 104:238.0 105:163.0 106:3.0 107:4.0 108:7.0 109:1.0 110:475.0 111:61.0 112:142.0 113:28.0 114:32.0 115:204.0 116:405.0 117:3969.0 118:369.0 119:261.0 120:167.0 121:8.0 122:1.0 124:15.0 126:39.0 127:43.0 128:87.0 129:758.0 130:130.0 131:555.0 132:83.…
erythritol	471274	205	200514	C00503	222285	9398	12082	9458	11293	12000	14112	85:484.0 86:98.0 87:344.0 88:306.0 89:1360.0 90:159.0 91:1305.0 92:413.0 93:938.0 94:98.0 95:309.0 96:42.0 97:75.0 98:38.0 99:347.0 100:100.0 101:2368.0 102:343.0 103:8246.0 104:765.0 105:496.0 106:52.0 107:192.0 108:40.0 110:104.0 111:112.0 112:29.0 113:239.0 114:41.0 115:619.0 116:1778.0 117:5935.0 118:641.0 119:528.0 120:67.0 121:66.0 122:10.0 123:18.0 124:5.0 125:13.0 126:37.0 127:162.0 128:1…
dodecanol	508488	243	218955	C02277	8193	368	306	552	328	404	202	85:848.0 86:96.0 87:260.0 88:204.0 89:2162.0 90:175.0 91:343.0 94:34.0 95:202.0 97:2317.0 98:257.0 99:368.0 100:84.0 101:1119.0 102:69.0 103:2233.0 104:130.0 105:39.0 107:2.0 109:13.0 110:1185.0 111:1111.0 112:146.0 113:110.0 114:323.0 115:439.0 116:10.0 117:95.0 118:230.0 119:2.0 120:1.0 121:2.0 123:4.0 125:109.0 128:17.0 129:491.0 130:34.0 132:6.0 133:12.0 134:68.0 136:3.0 140:30.0 142:6.0 143:…
dodecane	247379	98	221584	C08374	8182	343	112	307	206	180	188	85:7706.0 86:1554.0 87:672.0 88:810.0 89:230.0 93:103.0 94:200.0 95:91.0 96:489.0 97:374.0 98:3532.0 99:315.0 100:1610.0 101:263.0 102:140.0 103:534.0 105:279.0 107:79.0 108:33.0 109:6.0 110:3339.0 111:97.0 112:212.0 113:1715.0 117:32.0 120:258.0 121:117.0 122:12.0 125:19.0 126:174.0 127:718.0 130:2.0 131:1128.0 132:536.0 133:163.0 147:7143.0 155:2979.0 156:233.0 167:28.0 170:1.0 174:52.0 182:313…
dihydroxymalonic acid	444776	307	213213	n/a	68412	647	832	518	1062	1745	1255	86:11.0 87:13.0 93:35.0 100:90.0 101:155.0 102:72.0 110:34.0 115:145.0 116:95.0 117:1422.0 118:116.0 119:44.0 131:701.0 132:54.0 133:331.0 134:264.0 140:72.0 142:45.0 146:55.0 147:6973.0 148:1042.0 149:547.0 150:3.0 156:92.0 184:79.0 185:167.0 190:23.0 191:25.0 207:56.0 216:2.0 217:4.0 221:823.0 222:107.0 223:53.0 232:71.0 233:3.0 234:4.0 238:3.0 307:1702.0 308:360.0 309:176.0 342:3.0 381:41.0 40…
dihydroxyacetone	331933	163	231728	n/a	n/a	907	2257	1396	1208	1175	2772	85:7387.0 86:3662.0 87:364.0 88:5593.0 89:63167.0 90:5785.0 91:2466.0 96:10854.0 97:772.0 98:1284.0 99:465.0 100:9849.0 101:1090.0 102:5365.0 103:59161.0 104:5065.0 105:7619.0 106:310.0 107:3432.0 108:640.0 110:2607.0 114:20085.0 115:2312.0 116:5644.0 117:322.0 118:154.0 119:4376.0 120:38.0 126:713.0 127:3774.0 128:2306.0 129:3421.0 131:1891.0 133:21554.0 134:11868.0 135:1571.0 136:686.0 137:207.…
dehydroascorbic acid	633523	173	423485	C05422	835	155078	263731	118914	261078	282373	201112	85:7136.0 86:3140.0 87:3259.0 88:1558.0 89:38002.0 90:4196.0 91:4194.0 92:819.0 94:467.0 96:179.0 97:3366.0 98:1797.0 99:6903.0 100:8653.0 101:16587.0 102:5993.0 103:10341.0 104:2338.0 105:1920.0 106:545.0 108:125.0 109:814.0 110:577.0 111:2030.0 112:1815.0 113:5257.0 114:1905.0 115:3874.0 116:7825.0 117:12940.0 118:1355.0 119:4739.0 120:605.0 121:290.0 122:87.0 123:703.0 124:155.0 125:834.0 126:…
cytidine	935139	223	284641	C00475	6175	606	703	542	1173	1188	1028	90:44.0 93:113.0 95:76.0 98:789.0 99:663.0 100:1289.0 101:545.0 102:113.0 103:1687.0 111:154.0 112:23.0 113:332.0 114:178.0 115:268.0 116:474.0 117:215.0 122:48.0 123:1.0 124:118.0 125:231.0 126:111.0 128:197.0 129:1082.0 132:201.0 133:447.0 134:444.0 139:38.0 140:167.0 141:230.0 143:463.0 144:88.0 147:2504.0 150:76.0 151:119.0 152:162.0 153:279.0 154:51.0 157:104.0 158:91.0 164:150.0 166:187.0 1…
cystine	804722	218	579005	n/a	n/a	88073	347373	120338	186174	436684	256783	86:230.0 87:37.0 90:28.0 91:98.0 93:1.0 98:93.0 100:2975.0 101:396.0 102:244.0 103:95.0 105:28.0 108:25.0 109:108.0 114:320.0 115:574.0 116:470.0 118:51.0 120:77.0 129:237.0 130:50.0 131:221.0 132:836.0 133:315.0 144:140.0 146:6115.0 147:2905.0 148:2965.0 149:322.0 150:184.0 153:5.0 159:16.0 160:80.0 163:21.0 172:140.0 173:13.0 174:70.0 176:1.0 177:13.0 178:120.0 180:33.0 188:182.0 189:18.0 190:1…
cysteine-glycine	715639	220	227594	C01419	439498	504	913	594	537	811	704	86:555.0 88:246.0 91:545.0 98:58.0 100:2576.0 101:711.0 102:497.0 106:180.0 111:45.0 114:75.0 115:246.0 116:1217.0 117:850.0 118:37.0 120:19.0 127:7.0 128:7.0 129:276.0 130:700.0 132:1267.0 134:167.0 140:83.0 141:169.0 142:388.0 146:312.0 147:12.0 148:19.0 150:92.0 153:52.0 156:295.0 157:461.0 158:395.0 159:8.0 163:43.0 172:300.0 173:15.0 174:274.0 179:36.0 181:1.0 184:22.0 185:152.0 198:46.0 204…
cysteine	501345	220	200918	C00097	594	134572	165149	157325	158819	151507	240501	85:5.0 86:61.0 87:3.0 88:13.0 89:12.0 90:535.0 91:23042.0 92:11300.0 93:1648.0 94:6.0 95:68.0 97:8.0 98:71.0 99:30.0 100:3492.0 101:362.0 102:221.0 103:170.0 104:21.0 105:88.0 106:337.0 107:4408.0 108:388.0 109:45.0 110:1655.0 114:118.0 115:326.0 116:1010.0 117:143.0 118:73.0 119:133.0 120:8.0 121:4.0 127:879.0 128:17.0 130:385.0 131:193.0 132:1166.0 133:451.0 134:6097.0 135:15.0 136:76.0 139:5.0…
cyclohexylamine	227666	128	234665	C00571	7965	293	171	4058	242	154	2443	85:73383.0 86:84888.0 87:14174.0 88:114377.0 89:10867.0 90:10893.0 91:2430.0 92:1524.0 93:2756.0 94:5369.0 95:7370.0 96:51492.0 97:46221.0 98:203842.0 99:54608.0 100:931898.0 101:90045.0 102:92913.0 103:2924.0 104:1653.0 105:526.0 106:247.0 107:9238.0 108:2854.0 109:3414.0 110:39385.0 111:13333.0 112:102440.0 113:24323.0 114:120098.0 115:353528.0 116:35814.0 117:10312.0 119:268.0 122:705.0 123:28…
conduritol beta epoxide	704838	318	367907	n/a	n/a	469	1538	607	210	2245	822	85:1450.0 86:217.0 89:247.0 90:38.0 92:765.0 93:1632.0 94:1277.0 95:5374.0 96:9262.0 97:5251.0 98:4468.0 99:1021.0 101:1494.0 102:444.0 103:7357.0 104:1092.0 105:868.0 108:524.0 109:1975.0 110:1586.0 111:1729.0 112:797.0 113:505.0 115:665.0 116:3844.0 117:43097.0 118:3761.0 119:2211.0 120:118.0 121:1299.0 122:321.0 123:2624.0 124:1456.0 125:587.0 127:874.0 128:149.0 129:21464.0 131:2497.0 132:387…
citric acid	617288	273	199168	C00158	311	1371860	1154012	1320239	755918	1046617	882557	85:3849.0 86:1455.0 87:4550.0 88:3181.0 89:2937.0 90:601.0 93:7393.0 94:929.0 95:8198.0 96:1942.0 97:7881.0 98:2221.0 99:22430.0 100:2888.0 101:7709.0 102:2368.0 103:11569.0 104:1985.0 105:3723.0 106:497.0 107:518.0 108:559.0 109:497.0 110:387.0 111:12750.0 112:1419.0 113:4118.0 114:1717.0 115:26745.0 116:11367.0 117:22210.0 118:2897.0 119:6345.0 120:845.0 121:1616.0 122:223.0 123:658.0 124:310.0…
citramalic acid	456959	247	202205	C00815	1081	25183	47083	20889	30666	46018	35422	85:976.0 86:78.0 87:93.0 88:60.0 90:19.0 91:1500.0 92:729.0 93:2.0 94:4.0 95:27.0 96:10.0 97:12.0 98:47.0 99:133.0 101:76.0 102:75.0 104:18.0 105:27.0 106:3.0 108:14.0 109:13.0 110:29.0 111:13.0 112:16.0 113:58.0 115:2364.0 116:206.0 117:916.0 118:92.0 119:135.0 120:3.0 121:19.0 122:13.0 124:28.0 125:13.0 126:18.0 127:28.0 129:135.0 130:153.0 131:541.0 132:102.0 133:1369.0 134:55.0 135:140.0 136:…
cholesterol	1079689	129	384892	C00187	5997	1664	1221	1690	2226	3474	2130	85:434.0 86:48.0 89:77.0 91:2425.0 92:278.0 93:1904.0 94:651.0 95:2845.0 96:349.0 97:296.0 98:23.0 99:206.0 101:171.0 102:39.0 103:27.0 104:205.0 105:2650.0 106:466.0 107:2111.0 108:292.0 109:1381.0 110:24.0 111:309.0 113:49.0 114:43.0 115:206.0 116:257.0 117:901.0 118:301.0 119:2392.0 120:874.0 121:2029.0 122:444.0 123:560.0 125:190.0 127:88.0 128:300.0 129:6250.0 130:1078.0 131:1296.0 132:355.0…
cellobiotol	956355	204	200508	n/a	160514	10127	17290	7089	14444	17412	12313	85:53.0 86:3.0 87:100.0 88:30.0 89:359.0 90:8.0 91:10.0 93:6.0 95:4.0 96:29.0 97:95.0 99:59.0 101:342.0 102:34.0 103:2999.0 104:232.0 105:125.0 106:19.0 109:5.0 110:4.0 111:33.0 112:3.0 113:57.0 114:2.0 115:79.0 116:132.0 117:2197.0 118:187.0 119:131.0 120:4.0 121:3.0 125:1.0 127:13.0 129:1539.0 130:103.0 131:332.0 132:28.0 133:646.0 134:130.0 135:90.0 137:1.0 138:2.0 139:24.0 141:15.0 142:25.0 1…
cellobiose	942646	204	208839	C00185	294	1632	1007	1078	1431	934	371	85:1647.0 86:508.0 87:1785.0 88:716.0 89:3106.0 90:375.0 91:289.0 92:83.0 93:76.0 94:175.0 95:1745.0 96:245.0 97:845.0 98:241.0 99:1664.0 100:386.0 101:11608.0 102:1834.0 103:22108.0 104:2242.0 105:1306.0 106:160.0 107:55.0 108:70.0 109:912.0 110:73.0 111:1060.0 112:168.0 113:1937.0 114:519.0 115:2869.0 116:6262.0 117:79291.0 118:8698.0 119:4092.0 120:311.0 121:147.0 122:70.0 123:64.0 124:20.0 12…
caprylic acid	343899	201	331346	C06423	379	1524	1337	1522	965	1186	1109	85:1274.0 86:1172.0 89:83.0 90:215.0 93:310.0 94:5.0 95:175.0 97:664.0 98:797.0 99:1037.0 101:1302.0 105:1152.0 108:557.0 109:1592.0 110:689.0 111:168.0 116:2328.0 117:51908.0 118:4374.0 125:247.0 126:446.0 127:70.0 129:18046.0 130:3371.0 131:13510.0 132:12750.0 141:121.0 143:914.0 144:259.0 145:4621.0 146:269.0 155:123.0 156:14.0 157:1800.0 159:1034.0 160:40.0 170:26.0 171:236.0 172:69.0 173:123…
capric acid	451122	117	213517	C01571	2969	1560	1999	1897	1363	2330	2355	85:16.0 86:49.0 89:92.0 90:2.0 92:9.0 93:4.0 95:59.0 97:1.0 98:26.0 99:2.0 100:5.0 102:2.0 103:186.0 104:8.0 105:10.0 107:1.0 111:8.0 112:4.0 114:2.0 116:30.0 117:1634.0 118:88.0 120:2.0 121:2.0 124:4.0 126:4.0 129:500.0 130:17.0 131:266.0 132:333.0 133:45.0 141:1.0 142:8.0 145:113.0 146:2.0 147:6.0 152:1.0 156:1.0 163:8.0 165:2.0 167:5.0 172:19.0 173:53.0 174:15.0 180:1.0 183:2.0 184:2.0 185:2.0…
butyrolactam	277000	142	200952	n/a	12025	321	530	462	560	613	576	85:517.0 86:1069.0 87:115.0 88:10.0 89:106.0 90:30.0 91:2470.0 92:2177.0 93:54.0 94:15.0 96:87.0 97:268.0 98:542.0 99:876.0 100:5600.0 101:617.0 102:271.0 104:17.0 105:12.0 107:50.0 108:7.0 111:20.0 112:594.0 113:125.0 114:104.0 115:414.0 116:114.0 118:46.0 120:1.0 124:30.0 125:14.0 126:100.0 127:43.0 128:25.0 131:16.0 136:13.0 139:14.0 140:474.0 142:19027.0 143:2398.0 144:886.0 145:33.0 147:65.0…
beta-gentiobiose	967266	204	445546	C08240	441422	1428	1819	1426	2409	2549	2279	85:339.0 86:160.0 87:4.0 89:2756.0 90:109.0 91:291.0 92:39.0 93:124.0 95:51.0 96:785.0 97:283.0 98:44.0 99:200.0 100:247.0 101:277.0 102:512.0 103:4214.0 104:522.0 105:406.0 108:74.0 109:172.0 110:35.0 111:35.0 112:2.0 113:367.0 114:152.0 115:592.0 116:543.0 117:3164.0 118:231.0 119:370.0 120:26.0 124:41.0 125:27.0 128:18.0 129:4146.0 130:622.0 131:1015.0 134:188.0 139:129.0 140:24.0 141:153.0 14…
beta-alanine	435375	248	233412	C00099	239	635	947	670	1001	1131	1042	86:21789.0 87:7246.0 88:5778.0 89:4138.0 90:624.0 91:11715.0 92:587.0 93:1760.0 97:3377.0 98:1347.0 99:5303.0 100:17860.0 101:5739.0 102:5352.0 103:7699.0 104:22951.0 105:3353.0 106:134.0 107:3441.0 108:294.0 109:5375.0 110:4964.0 113:3606.0 114:774.0 115:3726.0 116:5435.0 117:9899.0 118:5074.0 119:2195.0 120:1029.0 121:86.0 123:906.0 124:2343.0 125:467.0 127:802.0 128:3624.0 129:2296.0 130:10682…
benzoic acid	338714	179	386128	C00180	243	9685	7139	11738	6262	5232	6220	85:701.0 86:636.0 87:586.0 88:414.0 89:113.0 91:38.0 92:14.0 97:60.0 99:7702.0 100:4008.0 101:494.0 102:282.0 103:277.0 105:16938.0 106:1164.0 107:167.0 108:19.0 110:1059.0 111:159.0 112:3.0 113:62.0 114:261.0 115:23.0 118:138.0 121:321.0 127:69.0 128:38.0 130:1601.0 134:748.0 135:11258.0 136:1602.0 137:152.0 141:175.0 147:3066.0 155:444.0 157:826.0 158:83.0 163:15.0 165:93.0 171:12118.0 172:2584…
behenic acid	919675	117	203290	C08281	8215	2267	1872	1856	2827	2537	2746	85:443.0 86:84.0 87:239.0 88:45.0 89:113.0 90:5.0 91:86.0 92:19.0 93:75.0 94:6.0 95:310.0 96:111.0 97:661.0 98:211.0 99:150.0 100:28.0 101:378.0 102:25.0 103:1615.0 104:96.0 105:114.0 106:5.0 107:39.0 109:98.0 110:13.0 111:239.0 112:35.0 113:56.0 114:9.0 115:109.0 116:344.0 117:3631.0 118:306.0 119:133.0 121:48.0 122:2.0 123:33.0 124:12.0 125:74.0 126:7.0 127:25.0 129:1845.0 130:580.0 131:757.0 1…
azelaic acid	610175	317	225382	C08261	2266	489	481	445	819	585	379	85:15358.0 86:7124.0 87:4689.0 88:6613.0 89:10112.0 90:1230.0 91:11117.0 92:1386.0 93:28761.0 94:3062.0 95:7852.0 96:7553.0 97:36794.0 98:6395.0 99:11964.0 100:1001.0 101:11882.0 102:2116.0 103:5944.0 104:229.0 105:7786.0 106:1193.0 107:28194.0 108:3810.0 109:15888.0 110:2052.0 111:31098.0 112:2796.0 113:1387.0 114:526.0 115:6336.0 116:39085.0 117:100834.0 118:10559.0 119:6865.0 120:206.0 121:930…
aspartic acid	478092	232	227949	C00049	5960	37396	140183	57050	56788	203494	93038	85:2063.0 86:5075.0 87:2324.0 88:1379.0 89:1552.0 90:66.0 91:612.0 94:23.0 97:10.0 98:4313.0 99:3117.0 100:120984.0 101:14861.0 102:6717.0 103:6663.0 104:839.0 105:1167.0 106:77.0 107:388.0 109:48.0 110:186.0 111:58.0 112:352.0 113:625.0 114:2006.0 115:9369.0 116:3590.0 117:26224.0 118:3189.0 119:4914.0 120:554.0 121:200.0 122:14.0 124:126.0 125:10.0 126:348.0 127:226.0 128:4903.0 129:2251.0 130:…
asparagine	553698	116	200601	C00152	236	6008	18135	9257	9609	24834	12321	85:5288.0 86:11828.0 87:6065.0 88:3322.0 89:6188.0 90:6301.0 91:35915.0 92:20152.0 93:4155.0 94:459.0 95:1744.0 96:1626.0 97:2277.0 98:16048.0 99:6172.0 100:93082.0 101:14069.0 102:12125.0 103:12794.0 104:2263.0 105:2596.0 106:1444.0 107:6903.0 108:1096.0 109:608.0 110:4267.0 111:1542.0 112:1325.0 113:3689.0 114:18850.0 115:25914.0 116:279259.0 117:37798.0 118:16965.0 119:4604.0 120:873.0 121:508…
ascorbic acid	672508	332	211436	C00072	5785	11318	9108	2206	8545	16022	10968	85:1.0 86:4.0 87:22.0 88:8.0 89:70.0 90:2.0 91:6.0 92:5.0 94:5.0 95:2.0 96:2.0 98:4.0 99:17.0 100:4.0 101:12.0 102:1.0 103:78.0 104:5.0 105:7.0 107:5.0 108:4.0 109:2.0 110:3.0 111:2.0 112:2.0 113:2.0 115:14.0 117:352.0 118:34.0 119:23.0 120:3.0 121:5.0 123:4.0 124:11.0 125:2.0 127:6.0 131:26.0 132:9.0 133:144.0 134:17.0 135:9.0 136:2.0 139:6.0 140:10.0 141:11.0 142:21.0 143:16.0 144:5.0 145:1.0 1…
arbutin	895157	254	202660	C06186	440936	593	556	525	1037	701	970	87:57.0 89:164.0 90:15.0 91:76.0 92:29.0 94:7.0 99:46.0 101:142.0 102:18.0 103:1074.0 104:50.0 105:52.0 107:22.0 109:94.0 110:32.0 111:51.0 112:28.0 113:48.0 115:36.0 116:77.0 117:478.0 118:48.0 119:65.0 120:47.0 121:4.0 123:5.0 129:765.0 130:59.0 131:236.0 132:26.0 133:391.0 134:5.0 135:27.0 137:8.0 138:15.0 139:8.0 143:71.0 144:6.0 145:41.0 147:2166.0 148:245.0 149:228.0 150:2.0 151:34.0 153:36…
arachidic acid	856486	117	241206	C06425	10467	5774	3989	5021	6109	4794	5239	85:5859.0 88:228.0 89:5274.0 90:1214.0 91:10782.0 92:4083.0 93:8557.0 94:2444.0 95:13392.0 96:841.0 97:9267.0 98:10027.0 99:2162.0 101:131.0 104:171.0 105:8363.0 106:1744.0 107:2678.0 108:3904.0 109:4920.0 110:40.0 111:6308.0 112:3828.0 113:6.0 115:909.0 116:11782.0 117:206331.0 118:21956.0 119:11623.0 120:1503.0 121:2945.0 122:1004.0 123:1870.0 124:425.0 125:2089.0 126:441.0 127:583.0 128:829.0 …
arabitol	573417	307	200493	C01904	94154	1058	968	1193	1888	1105	1015	85:664.0 86:53.0 87:73.0 88:11.0 89:94.0 94:5.0 95:1.0 96:12.0 97:25.0 98:17.0 99:233.0 100:59.0 101:100.0 102:6.0 103:875.0 104:92.0 105:35.0 110:2.0 111:8.0 112:69.0 113:206.0 114:14.0 115:29.0 116:12.0 117:1423.0 118:153.0 119:87.0 125:4.0 126:39.0 127:66.0 128:60.0 129:385.0 130:27.0 131:281.0 132:31.0 133:330.0 134:33.0 135:9.0 141:7.0 142:1.0 143:13.0 144:2.0 145:65.0 147:3005.0 148:462.0 1…
arabinose	546892	217	202065	C00259	229	12996	23193	11841	20474	24959	17899	85:160.0 86:252.0 87:292.0 88:166.0 89:2168.0 90:172.0 92:26.0 94:21.0 98:58.0 99:73.0 100:685.0 101:880.0 102:422.0 103:18038.0 104:1788.0 105:1402.0 106:81.0 108:1.0 109:1.0 111:16.0 112:21.0 113:153.0 114:341.0 115:413.0 116:237.0 117:1997.0 118:201.0 119:257.0 126:57.0 127:32.0 128:88.0 129:1766.0 130:344.0 131:864.0 132:155.0 133:2237.0 134:282.0 135:165.0 137:1.0 140:28.0 142:93.0 143:446.0…
alpha ketoglutaric acid	507734	198	200425	C00026	51	2899	6528	3657	4316	9003	4045	85:391.0 86:157.0 87:197.0 88:83.0 89:3128.0 90:249.0 91:359.0 92:18.0 93:33.0 94:2.0 95:43.0 96:9.0 97:842.0 98:144.0 99:219.0 100:122.0 101:471.0 102:91.0 103:908.0 104:48.0 105:69.0 108:3.0 109:9.0 110:31.0 111:395.0 112:805.0 113:115.0 114:22.0 115:301.0 116:23.0 119:30.0 124:1.0 125:68.0 126:385.0 127:113.0 128:97.0 129:209.0 130:28.0 131:109.0 132:19.0 133:322.0 134:31.0 135:11.0 137:1.0 13…
alanine	243537	116	199651	C00041	5950	97045	150417	107641	145650	155899	148419	86:338.0 87:58.0 88:38.0 89:51.0 94:193.0 95:163.0 96:74.0 98:5.0 99:16.0 100:675.0 101:170.0 102:149.0 103:505.0 104:54.0 105:49.0 106:2.0 108:4.0 109:43.0 110:115.0 111:143.0 114:92.0 115:220.0 116:11231.0 117:1549.0 118:416.0 123:15.0 128:108.0 129:28.0 130:20.0 131:259.0 132:101.0 133:202.0 145:1.0 147:2192.0 148:320.0 149:150.0 150:9.0 152:1.0 154:6.0 155:4.0 167:1.0 168:3.0 169:1.0 177:1.0 …
adipic acid	473092	111	308119	C06104	196	2515	2172	2920	3861	2611	3243	85:373.0 86:189.0 87:131.0 91:9.0 94:26.0 96:226.0 97:43.0 98:523.0 99:623.0 101:512.0 103:958.0 104:233.0 106:8.0 111:11138.0 116:1663.0 117:2243.0 118:81.0 119:41.0 120:88.0 121:39.0 124:16.0 125:28.0 126:33.0 129:1775.0 130:152.0 132:84.0 133:658.0 137:25.0 138:23.0 139:30.0 141:4354.0 142:480.0 143:572.0 144:296.0 145:188.0 146:344.0 147:4074.0 148:1344.0 149:1435.0 150:85.0 151:12.0 154:10.0…
adenosine	917818	236	211944	C00212	60961	17118	16339	11803	25399	18630	23242	85:270.0 86:49.0 87:193.0 88:302.0 89:849.0 90:85.0 91:13.0 92:11.0 93:18.0 94:3.0 97:56.0 98:18.0 99:218.0 100:54.0 101:801.0 102:178.0 103:2593.0 104:193.0 105:98.0 106:5.0 107:1.0 108:11.0 109:55.0 110:5.0 111:177.0 113:134.0 114:11.0 115:302.0 116:249.0 117:923.0 118:52.0 119:119.0 120:3.0 124:1.0 126:3.0 127:73.0 128:2.0 129:1315.0 130:175.0 131:386.0 132:16.0 133:1076.0 134:110.0 135:82.0 1…
adenine	646247	264	307666	C00147	190	16200	17255	17481	33072	25757	25377	85:6141.0 86:2655.0 88:119.0 91:29.0 92:234.0 93:1127.0 94:217.0 95:1003.0 96:232.0 97:903.0 98:987.0 99:6447.0 100:5646.0 101:11.0 102:475.0 106:66.0 108:302.0 109:492.0 110:985.0 111:4481.0 112:594.0 121:464.0 122:476.0 123:1618.0 124:605.0 125:1080.0 126:44.0 127:199.0 128:89.0 130:1786.0 132:356.0 134:2.0 135:302.0 136:444.0 137:987.0 138:1231.0 139:309.0 141:285.0 142:181.0 146:95.0 149:7738…
aconitic acid	586574	229	199256	C00417	309	1805	7080	2288	2746	8672	2688	86:8.0 87:1.0 89:718.0 90:77.0 91:111.0 92:36.0 93:163.0 95:142.0 96:105.0 97:405.0 98:76.0 99:30.0 100:23.0 101:155.0 103:184.0 104:9.0 105:44.0 106:26.0 109:4.0 110:15.0 111:45.0 112:31.0 113:52.0 114:3.0 115:25.0 116:330.0 117:660.0 118:63.0 119:92.0 120:16.0 121:11.0 122:1.0 123:142.0 124:33.0 125:17.0 126:31.0 127:17.0 128:14.0 131:103.0 132:19.0 133:1679.0 134:223.0 135:61.0 136:5.0 137:58.…
5-hydroxynorvaline	494838	142	200384	n/a	95562	3256	6878	4376	6341	9153	7116	85:486.0 86:383.0 87:466.0 88:225.0 89:221.0 90:105.0 91:83.0 92:9.0 93:68.0 94:22.0 95:67.0 96:168.0 97:144.0 98:507.0 99:485.0 100:3529.0 101:1027.0 102:417.0 103:1130.0 104:117.0 105:237.0 106:53.0 107:41.0 108:21.0 109:68.0 110:155.0 111:69.0 112:192.0 113:142.0 114:428.0 115:1305.0 116:431.0 117:441.0 118:132.0 119:271.0 120:42.0 121:33.0 122:14.0 123:47.0 124:114.0 125:31.0 126:260.0 127:10…
3-hydroxypyridine	277690	152	228707	n/a	7971	67	93	127	341	619	317	92:741.0 93:39.0 94:130.0 95:143.0 101:112.0 102:47.0 106:16.0 107:533.0 109:308.0 110:999.0 112:133.0 113:7.0 116:125.0 117:546.0 122:998.0 125:325.0 130:59.0 135:60.0 136:130.0 139:528.0 140:331.0 141:48.0 143:198.0 145:10.0 146:82.0 147:3995.0 149:748.0 150:2705.0 151:289.0 152:16239.0 153:2312.0 154:1579.0 156:6489.0 157:477.0 158:35.0 167:4468.0 168:702.0 169:196.0 170:2538.0 171:1835.0 172:…
3-hydroxypropionic acid	269975	177	232649	C01013	68152	473	865	678	578	719	741	85:56574.0 89:7785.0 90:2827.0 91:1107.0 92:832.0 93:1560.0 94:868.0 95:4154.0 96:1988.0 97:2352.0 98:19265.0 99:6220.0 101:4161.0 102:930.0 103:9346.0 104:916.0 105:3096.0 106:1491.0 107:5987.0 108:176.0 109:237.0 110:1153.0 112:357.0 114:443.0 115:7238.0 116:4361.0 118:420.0 119:2647.0 120:2467.0 121:2282.0 122:1081.0 123:544.0 124:207.0 125:2615.0 126:4026.0 127:9691.0 129:7.0 133:19223.0 134:…
3-hydroxy-3-methylglutaric acid	520800	109	368015	C03761	1662	1206	1399	903	1693	1370	1663	85:780.0 91:189.0 92:357.0 99:821.0 100:2930.0 101:1618.0 104:8.0 105:1.0 106:194.0 107:2552.0 108:548.0 109:4621.0 110:1460.0 112:192.0 113:541.0 114:1067.0 115:15499.0 116:2981.0 117:2462.0 126:20.0 127:39.0 128:154.0 129:996.0 131:125.0 133:842.0 134:113.0 135:46.0 141:32.0 142:292.0 143:6209.0 144:676.0 145:90.0 147:7992.0 148:952.0 149:1239.0 154:141.0 155:181.0 156:249.0 157:203.0 158:554.0…
3-aminoisobutyric acid	453103	174	269936	n/a	n/a	2183	1703	2914	2167	4895	4644	86:5915.0 87:311.0 88:587.0 89:13.0 90:40.0 91:1403.0 92:122.0 93:42.0 94:35.0 95:98.0 96:3.0 97:37.0 98:167.0 100:2775.0 101:9.0 102:1145.0 103:7.0 106:50.0 108:265.0 110:848.0 114:24.0 116:160.0 119:55.0 120:60.0 124:36.0 130:2152.0 131:96.0 134:905.0 135:40.0 136:12.0 137:120.0 138:52.0 139:17.0 140:363.0 143:27.0 144:261.0 145:2.0 146:499.0 152:115.0 153:180.0 154:72.0 155:39.0 156:6.0 158:23…
2-ketoadipic acid	331687	89	281453	C00322	71	480	809	659	677	785	698	85:1815.0 86:6399.0 88:1108.0 89:89347.0 90:6894.0 91:4204.0 94:95.0 95:782.0 96:2.0 97:3593.0 98:1735.0 99:34768.0 100:122744.0 101:8297.0 103:2002.0 104:1289.0 105:326.0 107:1870.0 109:636.0 111:2258.0 112:708.0 113:580.0 115:1452.0 119:27817.0 120:2471.0 121:1134.0 122:4.0 125:76.0 127:40705.0 128:13073.0 129:7799.0 130:1541.0 131:7105.0 132:674.0 133:1282.0 134:4812.0 135:234.0 136:261.0 137:…
2-hydroxyglutaric acid	506359	129	214409	C02630	43	919	2007	939	1531	2069	1274	85:1029.0 86:15.0 87:26.0 88:38.0 89:66.0 94:4.0 95:73.0 96:3.0 99:36.0 100:66.0 101:209.0 102:15.0 103:13.0 113:11.0 115:200.0 116:267.0 117:71.0 120:3.0 123:1.0 129:4161.0 130:483.0 131:419.0 132:27.0 133:817.0 134:30.0 135:48.0 147:2431.0 148:475.0 149:842.0 150:79.0 151:27.0 156:23.0 157:894.0 158:75.0 159:101.0 162:7.0 163:44.0 166:1.0 167:1.0 169:15.0 170:5.0 189:5.0 194:8.0 195:2.0 203:642…
2-hydroxyadipic acid	551682	261	268566	C02360	193530	432	758	292	828	936	763	86:185.0 94:4.0 99:685.0 101:418.0 107:350.0 109:896.0 110:413.0 112:48.0 114:23.0 120:45.0 124:7.0 126:10.0 128:947.0 129:5950.0 130:904.0 131:187.0 133:243.0 136:22.0 139:201.0 140:31.0 142:33.0 143:167.0 145:3.0 147:1398.0 148:56.0 149:471.0 151:28.0 153:30.0 155:195.0 166:8.0 170:21.0 171:3884.0 172:296.0 176:4.0 177:33.0 179:4.0 180:1.0 182:3.0 183:149.0 184:45.0 185:209.0 186:17.0 187:5.0 1…
2-deoxyerythritol	354236	117	204381	n/a	18302	6072	2131	2069	2116	13133	3290	85:263.0 86:44.0 87:73.0 88:28.0 89:145.0 90:6.0 91:386.0 92:412.0 93:2.0 95:7.0 97:2.0 99:39.0 100:9.0 101:860.0 102:45.0 103:1509.0 104:95.0 105:79.0 107:1.0 110:16.0 113:13.0 115:261.0 116:2455.0 117:6992.0 118:861.0 119:338.0 120:6.0 121:6.0 124:1.0 127:12.0 129:583.0 130:50.0 131:753.0 132:61.0 133:1489.0 134:101.0 135:134.0 142:5.0 143:231.0 144:14.0 145:19.0 147:2672.0 148:405.0 149:325.0 …
2-5-diketopiperazine	434367	258	218596	C02777	7817	129	148	236	190	313	450	85:47.0 86:5456.0 87:1027.0 88:748.0 89:348.0 90:139.0 95:6.0 98:259.0 100:4392.0 101:3215.0 102:1027.0 103:324.0 106:19.0 108:26.0 110:55.0 112:36.0 113:228.0 114:3559.0 115:1337.0 116:5550.0 117:886.0 118:30.0 122:64.0 127:91.0 128:969.0 129:141.0 131:313.0 132:141.0 133:549.0 134:58.0 136:3.0 141:88.0 142:1430.0 143:1380.0 144:242.0 145:45.0 146:105.0 147:1191.0 148:55.0 149:147.0 152:6.0 153:…
2-(4-hydroxyphenyl)ethanol	510589	179	225872	C06044	10393	425	249	537	671	667	860	87:313.0 88:794.0 89:993.0 90:456.0 91:2008.0 92:49.0 93:601.0 95:578.0 97:18.0 98:250.0 99:178.0 101:806.0 103:6221.0 104:871.0 105:623.0 108:163.0 109:167.0 110:498.0 111:3.0 114:25.0 115:506.0 116:410.0 118:179.0 119:204.0 120:110.0 121:357.0 122:53.0 123:133.0 124:50.0 126:925.0 127:13.0 128:11.0 129:583.0 130:1320.0 132:48.0 133:735.0 134:1765.0 135:1475.0 136:203.0 137:60.0 139:9.0 142:88.0…
1-monopalmitin	901021	371	270005	n/a	14900	1109	505	571	1162	1153	954	85:2639.0 86:1477.0 87:250.0 88:124.0 89:527.0 90:326.0 92:60.0 93:156.0 94:191.0 95:2753.0 96:352.0 97:1893.0 98:778.0 99:1288.0 100:914.0 101:4321.0 102:2174.0 103:17412.0 104:2076.0 105:588.0 108:134.0 109:1458.0 110:699.0 111:804.0 112:564.0 113:520.0 114:530.0 115:406.0 116:2972.0 117:4231.0 118:752.0 119:277.0 120:155.0 121:113.0 122:146.0 123:814.0 124:236.0 125:317.0 126:150.0 127:33.0 12…
1-deoxyerythritol	356844	117	225848	n/a	253154	7194	11463	12234	12130	13115	18808	85:1366.0 86:1632.0 87:1854.0 88:3179.0 89:1649.0 90:219.0 91:391.0 92:300.0 93:700.0 94:90.0 98:484.0 99:1799.0 100:3009.0 101:9154.0 102:1087.0 103:13353.0 104:1156.0 105:965.0 107:21879.0 108:730.0 109:149.0 110:14609.0 111:380.0 112:173.0 113:575.0 114:298.0 115:2827.0 116:26172.0 117:73148.0 118:7901.0 119:3601.0 120:477.0 121:112.0 126:820.0 127:7825.0 129:6720.0 130:32725.0 131:7686.0 132:…
1,2-anhydro-myo-inositol	652000	318	214408	n/a	119054	2369	9051	2813	3637	8826	4066	86:1.0 87:16.0 93:24.0 94:6.0 99:10.0 101:80.0 102:5.0 103:424.0 104:22.0 106:1.0 107:2.0 111:40.0 114:6.0 116:73.0 124:1.0 125:8.0 127:60.0 128:11.0 129:1395.0 130:57.0 131:427.0 132:12.0 133:853.0 134:50.0 136:2.0 139:3.0 140:5.0 141:13.0 143:391.0 144:49.0 145:21.0 147:4155.0 148:554.0 149:337.0 150:22.0 151:5.0 153:25.0 154:158.0 155:30.0 156:4.0 158:7.0 159:1.0 161:8.0 162:4.0 169:2.0 175:15…
703806	649284	188	703806	n/a	n/a	2797	5919	2504	4965	9623	3693	85:600.0 86:545.0 87:754.0 88:424.0 89:8846.0 90:890.0 91:477.0 92:95.0 93:4.0 97:3.0 99:851.0 100:2694.0 101:2191.0 102:450.0 103:6197.0 104:813.0 105:1794.0 106:129.0 107:48.0 108:39.0 109:241.0 111:339.0 112:84.0 113:344.0 114:362.0 115:944.0 116:1392.0 117:5343.0 118:757.0 119:962.0 121:107.0 127:43.0 128:127.0 129:4864.0 130:421.0 131:2968.0 132:534.0 133:8993.0 134:1090.0 135:809.0 136:141.…
649088	572623	218	649088	n/a	n/a	8799	58591	14691	18555	38588	23297	85:874.0 86:251.0 87:2720.0 89:529.0 90:162.0 91:179.0 92:234.0 93:24.0 95:62.0 100:9019.0 101:971.0 102:155.0 104:395.0 112:201.0 114:617.0 119:154.0 124:25.0 126:162.0 128:355.0 130:165.0 132:26.0 135:100.0 144:393.0 149:265.0 153:22.0 159:20.0 160:145.0 161:1802.0 162:235.0 167:37.0 169:13.0 170:137.0 172:286.0 174:95.0 175:89.0 176:43.0 177:629.0 178:91.0 182:63.0 183:42.0 184:142.0 186:90.0 …
616793	879130	158	616793	n/a	n/a	8495	11784	7160	12677	11400	11192	85:77.0 86:2601.0 87:106.0 88:16.0 97:16.0 98:103.0 100:1048.0 101:150.0 102:1077.0 110:40.0 112:123.0 113:49.0 114:1.0 115:115.0 116:76.0 117:131.0 122:115.0 124:14.0 128:288.0 130:224.0 131:1.0 137:46.0 142:134.0 146:143.0 147:492.0 149:8.0 150:69.0 154:108.0 155:50.0 156:208.0 157:11.0 158:11818.0 159:1663.0 160:821.0 161:32.0 162:59.0 168:51.0 170:9.0 172:131.0 174:4667.0 175:837.0 176:337.0 …
616705	800105	158	616705	n/a	n/a	12148	9577	11463	18576	12737	15072	85:605.0 86:8029.0 87:458.0 88:5.0 89:85.0 90:75.0 91:3346.0 92:509.0 93:420.0 94:64.0 95:252.0 98:324.0 99:191.0 100:1706.0 101:473.0 102:3449.0 103:1708.0 104:914.0 105:142.0 106:38.0 107:100.0 109:165.0 110:49.0 111:25.0 112:134.0 113:318.0 114:24.0 115:575.0 116:389.0 117:360.0 118:367.0 119:356.0 120:7230.0 121:822.0 122:115.0 123:81.0 125:19.0 127:99.0 128:671.0 129:661.0 130:485.0 131:673.…
614969	995630	192	614969	n/a	n/a	2515	2693	1902	3836	2946	3622	86:652.0 88:107.0 91:1093.0 92:202.0 93:429.0 94:92.0 95:206.0 98:45.0 100:738.0 101:508.0 102:216.0 103:849.0 104:88.0 105:479.0 106:109.0 107:140.0 108:81.0 109:78.0 113:10.0 114:74.0 115:75.0 116:59.0 117:368.0 118:88.0 119:81.0 120:183.0 121:109.0 122:37.0 123:55.0 124:4.0 128:209.0 129:1065.0 130:341.0 131:514.0 132:59.0 133:538.0 134:77.0 137:4.0 141:113.0 142:142.0 143:75.0 144:9.0 145:3.0…
614649	782730	192	614649	n/a	n/a	2657	1914	2253	4644	2677	4415	85:45.0 86:115.0 88:54.0 89:15.0 90:58.0 91:709.0 92:38.0 93:83.0 95:25.0 97:15.0 98:59.0 99:122.0 100:812.0 101:325.0 102:528.0 103:493.0 104:35.0 113:179.0 114:55.0 115:78.0 119:125.0 120:759.0 121:15.0 122:5.0 123:10.0 127:195.0 128:24.0 129:206.0 130:303.0 131:168.0 134:4.0 136:4.0 140:47.0 141:55.0 142:59.0 143:236.0 151:73.0 155:53.0 156:513.0 157:207.0 160:76.0 162:36.0 165:12.0 168:25.0 1…
614635	808400	158	614635	n/a	n/a	5737	4924	5393	9511	6603	9054	86:2012.0 87:206.0 88:34.0 89:8.0 90:203.0 91:1974.0 92:271.0 97:114.0 99:158.0 100:1027.0 101:270.0 102:556.0 103:545.0 104:594.0 110:67.0 112:183.0 113:78.0 114:610.0 115:129.0 116:19.0 118:20.0 119:35.0 120:331.0 121:9.0 125:38.0 126:44.0 128:515.0 129:525.0 130:100.0 131:220.0 141:97.0 142:274.0 143:103.0 146:92.0 148:116.0 151:14.0 153:9.0 154:86.0 155:70.0 157:182.0 158:22004.0 159:3213.0 1…
614604	971541	144	614604	n/a	n/a	3422	2717	2918	5106	3115	5003	85:100.0 86:107.0 93:29.0 95:148.0 96:126.0 97:139.0 98:76.0 99:76.0 100:59.0 109:50.0 110:15.0 112:17.0 116:36.0 117:403.0 121:4.0 124:17.0 125:23.0 129:430.0 132:100.0 141:23.0 142:20.0 144:3115.0 145:526.0 146:164.0 151:28.0 152:18.0 155:39.0 156:54.0 157:46.0 159:4.0 164:7.0 166:17.0 172:5.0 174:21.0 175:82.0 178:3.0 180:19.0 182:17.0 183:5.0 184:3.0 185:104.0 186:34.0 188:33.0 192:14.0 198:1…
614515	794544	192	614515	n/a	n/a	6769	5071	5760	10981	7121	8878	85:300.0 86:2093.0 87:145.0 88:94.0 89:274.0 90:185.0 91:1927.0 92:387.0 93:214.0 94:98.0 95:292.0 96:173.0 97:448.0 98:117.0 100:1591.0 101:645.0 102:614.0 103:495.0 104:70.0 105:2.0 107:1.0 108:2.0 109:65.0 110:108.0 112:2.0 113:43.0 114:109.0 115:200.0 116:909.0 117:66.0 118:155.0 119:50.0 120:1076.0 121:242.0 122:49.0 123:19.0 124:98.0 125:11.0 126:33.0 127:126.0 128:509.0 129:1486.0 130:518.…
605251	989898	204	605251	n/a	n/a	3399	2884	3140	5310	3687	4313	85:132.0 89:634.0 90:10.0 96:175.0 99:33.0 100:401.0 101:666.0 102:93.0 103:3045.0 104:341.0 105:297.0 109:33.0 111:63.0 113:13.0 114:84.0 115:75.0 116:339.0 117:1011.0 118:41.0 119:59.0 124:7.0 129:2236.0 130:379.0 131:335.0 132:24.0 133:844.0 134:102.0 135:76.0 141:1.0 142:30.0 143:264.0 145:100.0 147:2601.0 148:279.0 149:269.0 150:63.0 155:244.0 156:72.0 157:297.0 158:10.0 159:71.0 160:1180.0 …
553589	1128240	129	553589	n/a	n/a	18469	12173	15663	23199	32570	23199	85:9491.0 86:584.0 87:474.0 88:249.0 89:1801.0 90:238.0 91:20154.0 92:3609.0 93:16874.0 94:3081.0 95:21535.0 96:2079.0 97:4948.0 98:581.0 99:2568.0 100:185.0 101:2207.0 102:430.0 103:2224.0 104:1275.0 105:20476.0 106:4111.0 107:16079.0 108:3378.0 109:9314.0 110:1432.0 111:3682.0 112:353.0 113:976.0 114:165.0 115:3773.0 116:1711.0 117:7250.0 118:2445.0 119:16475.0 120:7891.0 121:13957.0 122:2328.0…
542755	367299	180	542755	n/a	n/a	1114	623	1046	2316	1533	2928	87:15.0 90:93.0 93:9.0 94:12.0 99:2.0 100:112.0 105:66.0 106:2167.0 107:168.0 108:97.0 109:109.0 110:278.0 111:24.0 124:55.0 127:199.0 134:346.0 136:2307.0 137:335.0 138:82.0 141:2.0 153:4.0 160:24.0 174:6.0 180:2614.0 181:320.0 182:83.0 184:207.0 185:68.0 195:62.0 196:4.0 234:5.0 245:17.0 251:5.0 264:10.0 321:1.0 377:16.0 379:4.0 390:15.0 397:1.0 411:1.0 424:3.0 442:1.0 443:3.0 459:3.0 475:11.0 …
517308	613525	191	517308	n/a	n/a	3741	16825	3364	8265	22617	11516	85:94.0 87:233.0 89:295.0 99:9.0 101:139.0 102:68.0 103:1997.0 104:78.0 109:360.0 111:45.0 113:146.0 115:65.0 117:961.0 118:12.0 127:171.0 129:8590.0 130:822.0 131:197.0 133:390.0 134:62.0 144:22.0 145:7.0 147:4873.0 148:768.0 149:476.0 155:38.0 157:477.0 163:18.0 169:144.0 174:5.0 189:183.0 190:62.0 191:12921.0 192:2307.0 193:1020.0 194:53.0 203:49.0 204:189.0 205:138.0 219:26.0 221:263.0 229:85…
509591	496504	219	509591	n/a	n/a	128183	163341	133833	229948	188629	222801	85:41.0 87:253.0 88:184.0 89:342.0 90:8.0 91:26.0 98:63.0 99:82.0 100:34.0 101:469.0 102:156.0 103:1150.0 104:89.0 105:54.0 106:4.0 108:14.0 115:773.0 116:163.0 117:4016.0 118:441.0 119:238.0 120:25.0 127:112.0 128:24.0 129:2377.0 130:586.0 131:1612.0 132:212.0 133:777.0 134:162.0 135:97.0 141:107.0 143:394.0 144:45.0 146:9.0 147:2629.0 148:254.0 149:408.0 150:14.0 151:10.0 155:127.0 156:74.0 157…
507661	735289	205	507661	n/a	n/a	10589	18858	9276	16968	19317	13434	85:76.0 87:1.0 89:468.0 97:4.0 100:79.0 101:18.0 103:1726.0 104:127.0 105:90.0 114:608.0 115:30.0 117:609.0 119:5.0 129:647.0 130:31.0 131:79.0 133:585.0 135:5.0 141:38.0 142:9.0 143:60.0 144:13.0 147:2236.0 148:239.0 149:208.0 157:868.0 158:82.0 159:27.0 160:2.0 163:11.0 169:17.0 170:1.0 172:62.0 173:111.0 189:123.0 190:36.0 191:217.0 201:45.0 202:14.0 204:195.0 205:2236.0 206:352.0 207:208.0 20…
503549	303760	170	503549	n/a	n/a	6199	7879	7350	10242	9476	10820	85:280.0 86:267.0 87:88.0 88:69.0 90:153.0 91:46.0 95:182.0 96:48.0 97:294.0 98:200.0 99:358.0 100:1562.0 101:252.0 102:6.0 103:487.0 107:156.0 108:110.0 110:807.0 111:1.0 112:43.0 113:1952.0 114:252.0 115:233.0 116:39.0 117:353.0 124:420.0 126:179.0 127:350.0 129:140.0 135:99.0 136:120.0 140:1301.0 141:1861.0 142:604.0 143:47.0 152:11.0 157:17.0 158:1.0 160:5.0 170:4620.0 171:564.0 172:190.0 185…
487518	927642	242	487518	n/a	n/a	807	655	666	1114	868	1207	85:56.0 86:79.0 88:45.0 89:1407.0 90:105.0 91:232.0 92:20.0 93:17.0 100:29.0 101:885.0 102:105.0 103:3111.0 104:79.0 105:15.0 106:3.0 109:323.0 111:155.0 112:43.0 113:348.0 114:40.0 116:257.0 117:1401.0 119:186.0 121:57.0 123:18.0 127:148.0 129:2245.0 130:374.0 131:555.0 132:72.0 133:1150.0 134:56.0 135:126.0 136:11.0 137:2.0 138:82.0 139:109.0 141:86.0 142:190.0 143:480.0 144:126.0 145:6.0 147:3…
448985	910020	171	448985	n/a	n/a	3066	2396	2910	5011	5123	4626	85:2626.0 86:441.0 87:980.0 88:365.0 89:979.0 90:49.0 91:9502.0 92:1767.0 93:8730.0 94:1793.0 95:7450.0 96:911.0 97:4103.0 98:1150.0 99:3333.0 100:330.0 101:5398.0 102:719.0 103:54720.0 104:5270.0 105:8491.0 106:1268.0 107:6233.0 108:1575.0 109:7601.0 110:616.0 111:2595.0 112:358.0 113:2286.0 114:698.0 115:2067.0 116:4498.0 117:11775.0 118:1573.0 119:6334.0 120:1143.0 121:2912.0 122:778.0 123:152…
419655	803124	85	419655	n/a	n/a	10411	6840	8473	7240	7120	5422	85:3825.0 86:391.0 87:222.0 88:37.0 93:38.0 99:1740.0 100:1497.0 101:1626.0 106:11.0 110:14.0 111:2121.0 112:595.0 113:338.0 114:35.0 117:142.0 122:34.0 127:2.0 128:424.0 129:368.0 130:22.0 142:17.0 155:1842.0 156:430.0 157:244.0 160:24.0 167:1.0 173:1027.0 174:82.0 183:29.0 187:31.0 200:27.0 201:17.0 202:90.0 211:208.0 212:3.0 228:21.0 229:134.0 230:28.0 245:15.0 264:11.0 273:21.0 281:29.0 287:1…
419631	685378	149	419631	n/a	n/a	9095	5046	5466	6707	7971	4189	86:26.0 87:19.0 93:561.0 103:148.0 104:735.0 105:466.0 108:13.0 118:47.0 121:473.0 122:186.0 123:104.0 125:28.0 134:137.0 143:155.0 149:12358.0 150:1037.0 151:11.0 167:29.0 174:25.0 180:4.0 182:16.0 184:6.0 185:22.0 186:31.0 188:34.0 189:14.0 205:383.0 206:28.0 207:469.0 208:111.0 209:24.0 221:1025.0 222:184.0 223:449.0 225:9.0 227:5.0 234:18.0 238:2.0 246:18.0 248:26.0 249:37.0 252:8.0 258:53.0 …
408731	397310	97	408731	n/a	n/a	16536	13103	19006	10418	9330	10400	85:1205.0 86:491.0 87:1740.0 88:107.0 89:51.0 90:17.0 92:6.0 95:774.0 96:449.0 97:13904.0 98:1185.0 99:467.0 100:163.0 103:246.0 104:5.0 106:5.0 108:56.0 109:2986.0 110:450.0 111:2737.0 112:292.0 113:1060.0 114:814.0 115:10737.0 116:786.0 118:39.0 125:5.0 127:6891.0 128:2047.0 129:3476.0 130:179.0 131:347.0 133:3.0 141:3.0 144:10.0 145:9046.0 146:811.0 148:21.0 149:2.0 150:1.0 157:37.0 161:2.0 16…
382318	271210	146	382318	n/a	n/a	2338	2021	2275	1562	1380	1205	85:159.0 86:670.0 87:116.0 88:43.0 89:88.0 90:11.0 99:24.0 100:2753.0 101:117.0 102:264.0 110:140.0 113:137.0 114:120.0 116:133.0 117:90.0 119:5080.0 120:506.0 121:278.0 126:1.0 127:3.0 128:27.0 130:1178.0 131:468.0 132:390.0 133:1124.0 134:101.0 135:76.0 140:46.0 141:57.0 146:6143.0 147:1907.0 148:498.0 155:79.0 156:1.0 161:555.0 162:536.0 163:23.0 174:12.0 177:18.0 214:8.0 233:307.0 234:60.0 23…
381922	316331	199	381922	n/a	n/a	1095	772	1033	620	485	485	85:504.0 93:65.0 95:760.0 96:330.0 98:236.0 99:532.0 102:85.0 106:2.0 107:94.0 109:2418.0 110:160.0 111:174.0 112:23.0 113:542.0 114:41.0 118:2.0 120:3.0 122:127.0 123:140.0 124:1260.0 125:1305.0 126:167.0 127:50.0 128:2292.0 129:99.0 137:41.0 139:102.0 155:498.0 156:38.0 157:642.0 161:80.0 169:311.0 170:433.0 171:1092.0 172:123.0 178:88.0 179:6.0 180:1.0 181:8.0 183:565.0 184:82.0 185:29.0 193:7…
362012	686644	158	362012	n/a	n/a	14930	16587	14484	23359	22181	20847	86:1132.0 87:175.0 88:123.0 92:70.0 95:134.0 97:26.0 98:209.0 100:408.0 101:341.0 102:512.0 103:301.0 104:299.0 107:78.0 109:80.0 112:279.0 114:2192.0 115:424.0 116:1057.0 117:153.0 122:54.0 125:96.0 128:88.0 129:213.0 130:179.0 132:298.0 133:477.0 137:50.0 140:430.0 141:157.0 142:87.0 143:147.0 144:154.0 148:337.0 154:242.0 156:7994.0 157:1233.0 158:17623.0 159:2236.0 160:1571.0 161:91.0 162:44.…
359516	879706	144	359516	n/a	n/a	9806	9622	7984	14140	9323	13933	86:109.0 87:10.0 100:290.0 102:60.0 104:1.0 111:129.0 112:59.0 114:32.0 129:88.0 144:3598.0 145:570.0 146:377.0 151:5.0 157:15.0 160:7.0 163:1.0 166:4.0 169:25.0 172:69.0 177:13.0 179:269.0 180:41.0 181:35.0 182:19.0 183:36.0 185:53.0 186:52.0 189:18.0 195:6.0 197:18.0 208:3.0 209:21.0 210:66.0 211:15.0 212:4.0 217:46.0 219:50.0 221:22.0 229:22.0 230:1.0 232:8.0 233:27.0 234:11.0 236:29.0 238:9.0…
359509	847498	116	359509	n/a	n/a	2224	2316	1871	3418	2806	3559	86:217.0 97:123.0 99:135.0 100:234.0 101:170.0 102:7.0 103:92.0 105:15.0 107:23.0 111:10.0 114:79.0 115:33.0 116:8938.0 117:869.0 118:784.0 120:45.0 123:89.0 124:15.0 128:32.0 129:1410.0 130:50.0 131:96.0 137:77.0 145:889.0 156:112.0 157:3.0 158:54.0 163:59.0 165:28.0 174:429.0 175:64.0 177:31.0 179:606.0 189:38.0 192:19.0 193:44.0 201:54.0 202:71.0 206:5.0 208:120.0 216:13.0 218:56.0 219:26.0 22…
359486	755645	144	359486	n/a	n/a	8969	11176	7242	14104	12516	11890	85:240.0 86:493.0 89:226.0 91:1.0 96:29.0 97:215.0 98:117.0 99:13.0 100:360.0 102:91.0 103:242.0 114:150.0 116:360.0 124:66.0 128:348.0 129:796.0 130:525.0 131:53.0 132:101.0 138:104.0 139:57.0 140:156.0 141:5.0 142:112.0 143:263.0 144:8652.0 145:1141.0 146:1305.0 147:235.0 149:18.0 152:41.0 153:36.0 154:23.0 155:46.0 156:356.0 157:256.0 158:12.0 167:3.0 168:41.0 169:47.0 170:100.0 172:44.0 174:2…
352745	748847	204	352745	n/a	n/a	3601	2884	3717	6629	3732	4845	85:2217.0 86:510.0 88:299.0 89:4530.0 90:398.0 91:437.0 92:45.0 94:34.0 95:63.0 97:867.0 98:389.0 99:1504.0 100:1122.0 101:5616.0 102:1013.0 103:21578.0 104:2087.0 105:1505.0 109:775.0 110:92.0 111:1207.0 112:251.0 113:2223.0 114:902.0 115:2075.0 116:3390.0 117:11308.0 118:1308.0 119:3056.0 120:265.0 121:172.0 125:334.0 126:344.0 127:577.0 128:525.0 129:22858.0 130:3522.0 131:7095.0 132:1173.0 13…
304215	808996	144	304215	n/a	n/a	2741	5939	2509	4468	5382	4620	86:101.0 90:68.0 91:2.0 98:400.0 99:157.0 100:653.0 101:38.0 110:154.0 114:113.0 115:33.0 116:691.0 118:28.0 120:30.0 123:15.0 128:251.0 129:131.0 130:86.0 131:327.0 132:9.0 141:9.0 142:60.0 143:55.0 144:5202.0 145:464.0 146:201.0 147:121.0 154:9.0 155:8.0 156:1301.0 157:278.0 160:93.0 165:4.0 167:18.0 170:43.0 172:25.0 173:33.0 184:158.0 185:1.0 186:15.0 187:2.0 195:75.0 197:117.0 203:130.0 204:…
303839	916380	204	303839	n/a	n/a	54570	43276	51378	89299	68526	81432	86:90.0 91:765.0 92:2.0 93:280.0 98:2.0 99:129.0 100:230.0 101:767.0 103:4820.0 104:349.0 111:17.0 113:184.0 114:73.0 115:16.0 116:526.0 117:2222.0 119:38.0 120:13.0 129:3265.0 130:167.0 131:149.0 133:727.0 139:10.0 142:287.0 143:456.0 144:101.0 145:79.0 147:4795.0 148:122.0 149:64.0 153:104.0 155:210.0 156:1.0 157:179.0 161:200.0 163:2.0 164:22.0 165:97.0 169:336.0 170:128.0 171:239.0 172:78.0 1…
299487	1032278	354	299487	n/a	n/a	2831	1674	1739	3441	1894	3237	89:285.0 90:59.0 91:3.0 95:62.0 97:91.0 99:62.0 101:187.0 102:85.0 103:1796.0 104:47.0 109:100.0 113:78.0 117:732.0 118:69.0 119:193.0 120:8.0 121:351.0 123:24.0 124:8.0 125:52.0 129:2176.0 130:206.0 131:52.0 132:212.0 133:833.0 134:64.0 135:363.0 136:111.0 137:50.0 139:18.0 143:177.0 145:291.0 147:3299.0 148:306.0 149:387.0 150:139.0 151:3.0 153:75.0 155:200.0 157:228.0 159:53.0 161:224.0 163:26…
299467	1011958	204	299467	n/a	n/a	1512	1030	1145	2002	1359	1719	85:6.0 87:387.0 89:693.0 91:925.0 92:12.0 93:762.0 94:105.0 95:591.0 96:75.0 97:215.0 98:27.0 99:186.0 101:515.0 102:66.0 103:3779.0 104:382.0 105:1499.0 107:683.0 108:24.0 109:799.0 111:160.0 113:198.0 114:30.0 115:98.0 116:596.0 117:1747.0 118:72.0 119:623.0 121:663.0 122:78.0 123:301.0 125:136.0 129:2508.0 130:411.0 131:522.0 132:54.0 133:3072.0 135:362.0 137:280.0 139:103.0 142:166.0 143:545.…
293879	714334	495	293879	n/a	n/a	555	5193	586	1149	4497	1394	85:100.0 86:359.0 89:106.0 92:55.0 95:224.0 97:112.0 99:319.0 100:16440.0 101:1043.0 102:171.0 103:10.0 104:85.0 106:2.0 108:9.0 109:32.0 110:412.0 111:296.0 113:58.0 114:242.0 115:267.0 120:90.0 122:6.0 125:166.0 126:337.0 127:4489.0 133:370.0 138:157.0 139:255.0 140:152.0 141:86.0 142:4538.0 143:288.0 145:71.0 146:518.0 147:9422.0 148:1766.0 149:355.0 151:73.0 155:60.0 156:108.0 157:18.0 159:20…
289052	515010	186	289052	n/a	n/a	4938	6427	3131	10130	12123	10789	87:83.0 88:32.0 89:1241.0 96:413.0 98:1196.0 99:2552.0 100:14571.0 101:1761.0 102:1104.0 105:81.0 106:103.0 108:76.0 110:471.0 115:12330.0 116:1831.0 117:747.0 124:281.0 128:5319.0 131:334.0 134:390.0 141:30.0 142:35112.0 143:5379.0 144:1727.0 145:42.0 146:14.0 147:3850.0 148:1219.0 149:502.0 150:93.0 152:4.0 155:1313.0 158:23.0 159:50.0 161:12.0 170:622.0 171:173.0 172:198.0 185:184.0 186:23524.…
280705	961318	204	280705	n/a	n/a	53670	78514	37529	72100	84727	67501	85:132.0 86:219.0 87:173.0 88:1.0 89:4796.0 90:517.0 91:22.0 92:17.0 98:57.0 99:550.0 101:1424.0 102:13.0 103:12160.0 104:1345.0 105:180.0 106:9.0 108:1.0 109:409.0 111:367.0 112:7.0 113:550.0 114:101.0 115:228.0 116:887.0 117:1230.0 118:512.0 119:438.0 121:40.0 122:8.0 123:5.0 125:5.0 127:25.0 128:164.0 129:11792.0 130:617.0 131:2555.0 132:247.0 133:12224.0 134:1034.0 135:792.0 136:67.0 138:2.0 …
280642	608927	183	280642	n/a	n/a	2072	3613	1130	2170	4342	2971	86:181.0 89:362.0 95:14.0 98:123.0 99:200.0 100:5477.0 101:237.0 102:1446.0 108:45.0 109:228.0 111:989.0 112:91.0 114:58.0 126:66.0 128:92.0 129:13.0 139:64.0 140:12.0 155:1738.0 156:181.0 167:21.0 169:42.0 170:486.0 181:13.0 182:130.0 183:5480.0 184:651.0 185:119.0 189:498.0 190:14.0 196:16.0 198:169.0 199:120.0 204:148.0 205:75.0 216:40.0 233:10.0 254:34.0 258:7.0 270:195.0 271:32.0 298:83.0 29…
280602	1105290	382	280602	n/a	n/a	662	290	588	955	1338	920	85:1496.0 87:43.0 91:6054.0 92:1070.0 93:4502.0 94:852.0 95:6206.0 96:613.0 97:1606.0 99:250.0 101:283.0 103:109.0 104:254.0 105:5655.0 106:872.0 107:4648.0 108:951.0 109:2836.0 110:246.0 111:859.0 113:62.0 115:1209.0 116:502.0 117:1384.0 118:461.0 119:4084.0 120:1938.0 121:4167.0 122:688.0 123:1216.0 124:92.0 125:492.0 128:692.0 129:12659.0 130:1450.0 131:2030.0 132:555.0 133:2934.0 134:371.0 13…
269335	603430	158	269335	n/a	n/a	12234	9342	11384	19771	11850	18585	85:135.0 86:766.0 88:30.0 98:9.0 99:95.0 100:699.0 102:143.0 107:58.0 110:478.0 111:4.0 112:17.0 114:155.0 127:40.0 128:24.0 129:149.0 130:440.0 131:216.0 132:5.0 134:62.0 136:43.0 139:79.0 142:156.0 143:30.0 144:42.0 145:6.0 147:607.0 148:292.0 149:295.0 152:32.0 155:83.0 156:288.0 157:4.0 158:5443.0 159:656.0 160:284.0 162:3.0 167:17.0 170:42.0 171:62.0 172:283.0 173:25.0 174:561.0 175:10.0 176…
269334	661220	144	269334	n/a	n/a	18475	24298	17309	27438	31258	25464	86:2.0 100:292.0 101:125.0 102:19.0 106:18.0 107:57.0 114:33.0 116:36.0 128:105.0 129:107.0 132:4.0 141:12.0 142:218.0 143:46.0 144:9788.0 145:1134.0 146:572.0 147:6.0 151:6.0 160:102.0 167:8.0 170:22.0 172:53.0 173:1.0 181:14.0 182:44.0 183:6.0 184:106.0 186:16.0 190:1.0 192:3.0 197:14.0 208:28.0 217:268.0 225:12.0 226:2.0 229:107.0 230:18.0 241:16.0 244:49.0 256:3.0 257:145.0 258:49.0 265:2.0 2…
269333	666182	144	269333	n/a	n/a	25152	27241	21521	37921	34996	32210	85:119.0 87:6818.0 93:77.0 95:611.0 96:1.0 97:170.0 98:16.0 99:22.0 101:402.0 106:1.0 107:51.0 109:332.0 110:177.0 111:1036.0 117:2311.0 118:15.0 119:32.0 121:125.0 122:14.0 123:36.0 137:7.0 141:318.0 142:195.0 143:684.0 144:27294.0 145:3491.0 146:1764.0 159:974.0 160:311.0 165:29.0 169:113.0 181:92.0 183:64.0 184:87.0 185:42.0 195:1.0 201:656.0 207:1.0 210:2.0 211:53.0 217:313.0 238:1.0 239:24.0…
269307	811160	218	269307	n/a	n/a	1366	1394	1249	2379	1734	2312	85:121.0 87:68.0 91:468.0 96:80.0 98:89.0 100:112.0 101:865.0 102:347.0 104:2.0 107:73.0 111:37.0 112:27.0 113:107.0 114:227.0 115:79.0 117:515.0 118:155.0 120:409.0 123:20.0 124:30.0 125:5.0 126:2.0 128:1058.0 129:561.0 130:578.0 141:9.0 142:252.0 146:8.0 155:188.0 157:338.0 164:3.0 167:67.0 168:31.0 170:47.0 171:20.0 177:3.0 178:10.0 179:3.0 180:24.0 183:62.0 184:102.0 185:177.0 186:48.0 187:1.…
269298	821575	192	269298	n/a	n/a	11014	10562	10019	17687	12684	15949	86:732.0 88:68.0 91:1557.0 92:145.0 94:3.0 97:150.0 98:393.0 100:1481.0 101:635.0 102:423.0 103:765.0 106:10.0 110:234.0 114:142.0 115:246.0 118:51.0 120:575.0 121:33.0 127:277.0 128:45.0 130:20.0 137:11.0 139:55.0 140:153.0 141:196.0 142:367.0 143:192.0 147:1057.0 151:9.0 156:288.0 157:390.0 158:38.0 159:4.0 160:245.0 162:70.0 166:9.0 168:43.0 169:165.0 170:33.0 171:109.0 172:53.0 173:96.0 174:5…
269294	766330	156	269294	n/a	n/a	1044	2243	1181	1735	3130	2435	99:227.0 100:598.0 101:257.0 102:60.0 103:110.0 107:269.0 108:2.0 111:41.0 112:180.0 113:12.0 114:112.0 115:8.0 116:681.0 117:4019.0 118:451.0 124:21.0 127:13.0 128:236.0 130:269.0 131:625.0 132:113.0 134:91.0 138:71.0 140:518.0 141:416.0 142:252.0 143:171.0 144:11.0 146:6.0 147:681.0 154:96.0 155:112.0 156:16853.0 157:2678.0 158:2866.0 159:332.0 160:58.0 170:8.0 172:4.0 181:338.0 182:67.0 183:14…
269279	568407	116	269279	n/a	n/a	5991	7560	8725	16643	18767	21964	86:178.0 93:50.0 99:140.0 100:622.0 102:53.0 106:42.0 107:547.0 110:387.0 113:61.0 114:283.0 116:10976.0 117:740.0 118:942.0 128:274.0 134:446.0 140:18.0 141:243.0 143:99.0 151:12.0 152:104.0 153:188.0 154:49.0 155:609.0 165:59.0 166:6.0 167:28.0 169:94.0 174:28.0 182:20.0 184:224.0 197:558.0 198:58.0 199:5.0 204:30.0 211:68.0 212:217.0 227:1.0 228:22.0 244:37.0 285:197.0 286:52.0 299:460.0 315:1…
269277	636271	158	269277	n/a	n/a	16460	11743	13906	23407	14748	22513	95:122.0 98:242.0 99:188.0 100:48.0 102:365.0 106:9.0 107:344.0 108:14.0 118:178.0 127:11.0 130:108.0 134:16.0 136:14.0 143:187.0 153:31.0 154:47.0 158:4507.0 159:502.0 160:287.0 170:107.0 176:80.0 178:2.0 184:27.0 185:15.0 188:111.0 190:44.0 192:2.0 199:43.0 203:20.0 210:14.0 211:50.0 221:1.0 224:55.0 225:10.0 228:50.0 229:4.0 243:1.0 244:15.0 245:21.0 246:12.0 248:83.0 251:2.0 256:10.0 257:37.0…
268578	933515	219	268578	n/a	n/a	9793	8509	10363	16464	10132	13972	85:213.0 86:181.0 89:213.0 90:25.0 93:46.0 95:1.0 100:23.0 101:377.0 102:14.0 103:674.0 105:141.0 107:26.0 113:2.0 115:139.0 116:101.0 117:422.0 118:95.0 127:113.0 128:3.0 129:950.0 130:211.0 133:456.0 134:1.0 138:9.0 140:57.0 141:28.0 142:160.0 145:11.0 146:106.0 147:2966.0 148:45.0 149:325.0 152:2.0 155:27.0 158:13.0 159:53.0 160:97.0 161:28.0 162:21.0 163:37.0 165:17.0 169:305.0 170:1.0 172:30…
268506	301113	216	268506	n/a	n/a	761	1517	1102	1252	3237	1782	85:307.0 86:714.0 87:1040.0 98:1322.0 99:1481.0 100:1639.0 101:420.0 102:102.0 103:248.0 105:324.0 107:867.0 109:106.0 110:635.0 112:151.0 113:595.0 114:4046.0 115:696.0 116:315.0 117:343.0 118:496.0 119:50.0 120:30.0 121:16.0 126:610.0 128:238.0 129:212.0 130:432.0 131:2223.0 132:1397.0 133:1584.0 134:1717.0 135:201.0 136:161.0 139:264.0 140:166.0 142:53.0 143:168.0 144:202.0 146:141.0 147:53208…
241065	837646	116	241065	n/a	n/a	1965	4178	2230	3131	4939	3761	85:126.0 86:1576.0 87:1.0 91:119.0 97:1.0 98:38.0 99:149.0 100:1599.0 110:335.0 111:34.0 112:4.0 113:124.0 114:292.0 116:12721.0 117:1242.0 118:643.0 127:32.0 128:170.0 129:95.0 140:63.0 141:143.0 142:43.0 144:127.0 156:810.0 157:236.0 158:277.0 161:11.0 168:110.0 171:51.0 172:112.0 173:3.0 174:6965.0 175:892.0 176:144.0 179:152.0 183:32.0 186:74.0 187:8.0 188:88.0 199:140.0 200:32.0 201:8.0 202:…
238938	1015230	338	238938	n/a	n/a	2668	1870	2313	4173	2738	3259	85:454.0 86:68.0 87:263.0 88:125.0 89:1832.0 90:111.0 91:321.0 92:52.0 95:158.0 98:7.0 99:371.0 100:21.0 101:1358.0 102:546.0 103:8943.0 104:1011.0 105:249.0 108:28.0 109:854.0 110:45.0 111:217.0 113:518.0 114:118.0 115:807.0 116:519.0 117:3796.0 118:518.0 119:600.0 120:89.0 121:94.0 123:7.0 124:11.0 125:77.0 128:88.0 129:10415.0 130:1391.0 131:1343.0 132:80.0 133:3415.0 134:314.0 137:202.0 138:2…
228911	632392	307	228911	n/a	n/a	1763	3017	1350	2558	2936	2421	85:134.0 87:13.0 88:56.0 89:3196.0 90:46.0 93:48.0 95:314.0 96:12.0 98:113.0 100:726.0 101:388.0 102:81.0 103:24235.0 104:2031.0 105:332.0 106:7.0 107:1059.0 108:4.0 110:77.0 113:162.0 114:680.0 116:88.0 117:1522.0 118:355.0 123:47.0 124:228.0 126:12.0 129:730.0 131:216.0 133:2283.0 136:35.0 140:17.0 142:134.0 144:54.0 149:151.0 159:57.0 163:115.0 166:80.0 170:17.0 172:792.0 174:1139.0 175:180.0 …
228903	605124	333	228903	n/a	n/a	1728	2847	1627	2470	3312	3062	85:2484.0 87:1239.0 88:457.0 89:4372.0 90:1171.0 92:337.0 93:603.0 95:301.0 97:1004.0 99:1005.0 100:39.0 101:2619.0 102:370.0 103:24497.0 104:3266.0 105:1188.0 107:313.0 109:199.0 111:799.0 112:237.0 113:1441.0 115:1701.0 116:134.0 117:10014.0 118:342.0 119:1933.0 120:112.0 121:283.0 122:437.0 123:136.0 124:119.0 125:284.0 126:739.0 128:459.0 129:10129.0 130:1049.0 131:4503.0 133:10437.0 134:2517…
227655	692641	332	227655	n/a	n/a	498	834	578	1018	1672	816	85:126.0 89:767.0 92:35.0 100:1110.0 101:542.0 102:289.0 103:1416.0 105:78.0 106:38.0 109:1.0 112:4.0 115:246.0 117:1616.0 118:207.0 126:1.0 127:224.0 128:65.0 129:45.0 130:236.0 131:1108.0 132:183.0 133:1413.0 134:57.0 138:234.0 139:6.0 143:5257.0 144:570.0 145:94.0 147:6477.0 148:774.0 149:723.0 151:6.0 154:9.0 156:35.0 158:146.0 163:6.0 165:30.0 168:42.0 170:43.0 171:139.0 172:65.0 173:53.0 17…
225867	405975	306	225867	n/a	n/a	308	295	71	236	237	455	85:2670.0 87:5883.0 88:398.0 89:1752.0 91:6531.0 92:499.0 93:337.0 94:508.0 95:323.0 96:322.0 97:541.0 98:373.0 99:2771.0 100:1891.0 101:23560.0 102:4349.0 103:7673.0 104:752.0 105:3129.0 106:246.0 108:166.0 111:655.0 112:158.0 113:2411.0 114:2087.0 115:15297.0 116:64972.0 117:255439.0 118:29043.0 119:15681.0 120:1511.0 121:539.0 122:139.0 123:61.0 125:170.0 126:25.0 127:1001.0 128:210.0 129:9867…
225863	750238	319	225863	n/a	n/a	1334	3053	1112	2242	3093	2076	85:73.0 86:222.0 88:187.0 89:329.0 92:51.0 98:197.0 99:22.0 100:386.0 101:575.0 103:4569.0 105:164.0 112:50.0 116:159.0 117:1873.0 119:121.0 121:15.0 129:1387.0 133:486.0 134:493.0 141:35.0 142:23.0 143:103.0 147:2198.0 150:145.0 152:41.0 153:11.0 155:15.0 157:823.0 158:174.0 159:46.0 163:66.0 168:3.0 170:17.0 172:388.0 173:191.0 174:150.0 185:56.0 186:36.0 188:15.0 189:103.0 201:82.0 204:224.0 2…
225430	932556	192	225430	n/a	n/a	4393	4083	4452	6856	4944	6748	91:6240.0 92:694.0 100:1073.0 101:200.0 102:375.0 104:230.0 114:96.0 118:135.0 119:82.0 120:1660.0 121:38.0 122:11.0 129:146.0 132:59.0 141:28.0 142:77.0 145:13.0 157:64.0 160:140.0 161:15.0 162:10.0 170:55.0 176:19.0 179:83.0 186:64.0 188:10.0 192:14920.0 193:2570.0 194:948.0 202:38.0 205:15.0 206:22.0 207:245.0 208:160.0 209:29.0 211:58.0 215:220.0 216:11.0 217:87.0 218:59.0 219:1.0 231:86.0 23…
219521	633091	144	219521	n/a	n/a	25046	17804	20222	35777	21420	32342	85:103.0 86:154.0 89:257.0 98:8.0 99:26.0 100:261.0 101:113.0 102:45.0 103:1061.0 104:58.0 108:18.0 109:37.0 110:107.0 114:43.0 115:2.0 116:12.0 119:5.0 125:13.0 126:16.0 128:101.0 129:299.0 130:72.0 131:29.0 133:486.0 134:99.0 140:55.0 142:9.0 144:3607.0 145:409.0 146:175.0 147:1144.0 148:128.0 149:50.0 154:52.0 156:92.0 157:136.0 158:34.0 173:64.0 174:96.0 176:57.0 184:51.0 189:19.0 190:2.0 191…
216816	676671	159	216816	n/a	n/a	190813	331636	159731	305035	333918	260302	85:2675.0 86:380.0 87:1041.0 88:455.0 89:28381.0 90:2457.0 91:1740.0 92:107.0 93:77.0 94:31.0 95:408.0 96:51.0 97:381.0 98:267.0 99:2232.0 100:252.0 101:3076.0 102:881.0 103:23263.0 104:2344.0 105:1972.0 106:154.0 107:154.0 108:30.0 109:870.0 110:52.0 111:1628.0 112:245.0 113:1123.0 114:203.0 115:1514.0 116:4478.0 117:3052.0 118:490.0 119:2316.0 120:236.0 121:189.0 122:32.0 123:141.0 124:36.0 125…
214426	694613	318	214426	n/a	n/a	2626	4609	2236	3905	5216	3349	85:96.0 86:4.0 87:62.0 88:132.0 89:1194.0 90:68.0 91:80.0 92:2.0 93:37.0 94:33.0 95:37.0 96:46.0 97:19.0 98:3.0 99:55.0 100:86.0 101:278.0 102:46.0 103:977.0 104:33.0 105:84.0 106:2.0 107:14.0 109:113.0 111:82.0 112:5.0 113:47.0 114:26.0 115:136.0 116:194.0 117:119.0 118:17.0 119:65.0 121:6.0 123:7.0 125:18.0 126:4.0 127:77.0 128:1.0 129:1378.0 130:146.0 131:660.0 132:54.0 133:2110.0 134:186.0 13…
213253	280269	86	213253	n/a	n/a	42319	42819	33151	41224	44052	38526	85:713.0 86:95162.0 87:8219.0 88:764.0 89:262.0 90:170.0 91:383.0 92:92.0 96:898.0 97:112.0 98:75.0 99:420.0 100:957.0 101:126.0 102:1170.0 103:4861.0 104:1481.0 105:545.0 106:132.0 110:13.0 111:23.0 113:16.0 114:187.0 115:110.0 116:111.0 117:583.0 118:299.0 121:17.0 125:70.0 126:65.0 127:339.0 128:868.0 129:1724.0 130:2723.0 131:1244.0 132:495.0 142:1103.0 143:253.0 144:412.0 146:4014.0 147:10.0…
212261	870442	204	212261	n/a	n/a	16663	15961	13445	24992	17308	20561	85:129.0 86:1.0 87:40.0 88:17.0 89:129.0 94:6.0 95:20.0 97:8.0 99:102.0 101:251.0 102:28.0 103:956.0 104:52.0 108:4.0 109:63.0 110:4.0 111:91.0 112:2.0 113:45.0 114:1.0 115:241.0 116:97.0 117:1062.0 118:105.0 119:31.0 120:2.0 124:1.0 125:7.0 127:38.0 128:1.0 129:1061.0 130:192.0 131:364.0 132:16.0 133:461.0 134:54.0 135:3.0 139:7.0 141:41.0 142:23.0 143:307.0 144:201.0 145:72.0 146:12.0 147:2380.…
212022	421363	234	212022	n/a	n/a	3908	6360	6660	6343	7130	7905	85:58.0 86:49.0 87:76.0 88:207.0 89:186.0 90:53.0 91:102.0 94:12.0 95:13.0 98:36.0 99:7.0 100:221.0 101:82.0 102:387.0 103:1667.0 104:211.0 105:106.0 106:12.0 108:3.0 109:1.0 112:31.0 113:58.0 114:158.0 115:150.0 116:522.0 117:270.0 118:69.0 119:67.0 120:7.0 127:4.0 128:774.0 129:1061.0 130:318.0 131:191.0 132:404.0 133:575.0 134:90.0 135:37.0 136:2.0 142:98.0 143:35.0 144:1586.0 145:239.0 146:81…
211952	389073	166	211952	n/a	n/a	3141	1931	3268	2811	1708	1574	85:49.0 86:42.0 87:193.0 91:140.0 94:10.0 96:281.0 97:85.0 98:38.0 99:17.0 100:40.0 104:112.0 111:2.0 114:15.0 116:6.0 120:18.0 121:8.0 122:1.0 127:28.0 128:25.0 133:86.0 134:10.0 137:4.0 138:3.0 139:9.0 141:2.0 142:52.0 143:187.0 144:28.0 146:230.0 147:206.0 148:210.0 149:104.0 150:2.0 153:37.0 155:12.0 160:2.0 164:10.0 165:27.0 166:697.0 167:34.0 168:1.0 169:5.0 170:337.0 171:49.0 178:8.0 183:5…
211910	549308	117	211910	n/a	n/a	12163	16446	10081	19393	17263	16400	87:2.0 88:1.0 101:76.0 102:14.0 103:407.0 104:20.0 108:4.0 112:1.0 115:290.0 116:21.0 117:2701.0 118:209.0 119:55.0 127:3.0 131:54.0 133:75.0 134:1.0 140:1.0 141:2.0 143:21.0 144:3.0 147:880.0 148:78.0 149:81.0 150:6.0 155:143.0 156:1.0 157:30.0 203:3.0 221:27.0 222:1.0 231:23.0 242:2.0 245:103.0 246:149.0 247:27.0 266:3.0 275:5.0 305:91.0 306:14.0 311:1.0 320:8.0 321:3.0 335:2.0 336:35.0 337:11.…
211467	832207	98	211467	n/a	n/a	7401	5567	6546	4736	4843	3667	85:119.0 87:42.0 88:2.0 90:1.0 96:303.0 97:659.0 98:426.0 99:52.0 100:12.0 101:55.0 105:3.0 107:10.0 109:15.0 110:179.0 111:228.0 112:59.0 113:19.0 114:39.0 115:19.0 119:8.0 120:1.0 121:10.0 123:57.0 124:44.0 125:80.0 126:2.0 127:67.0 128:3.0 129:41.0 133:15.0 134:11.0 137:42.0 138:17.0 139:20.0 140:9.0 141:1.0 147:2.0 148:7.0 151:31.0 152:27.0 153:6.0 154:9.0 155:2.0 157:1.0 161:2.0 165:13.0 166…
208874	509844	110	208874	n/a	n/a	6736	10610	4855	9300	34575	2884	85:871.0 86:708.0 87:398.0 88:321.0 89:399.0 90:87.0 91:425.0 92:10.0 93:390.0 94:336.0 95:2340.0 96:799.0 97:272.0 98:345.0 99:1708.0 100:814.0 101:1139.0 102:630.0 103:411.0 104:487.0 105:244.0 106:125.0 107:223.0 108:313.0 109:81.0 110:8871.0 111:546.0 112:307.0 113:461.0 114:953.0 115:296.0 116:681.0 117:924.0 118:350.0 119:100.0 120:68.0 121:114.0 122:146.0 123:177.0 124:288.0 125:133.0 126:…
208850	534073	328	208850	n/a	n/a	30794	23895	37080	74806	72607	83097	85:1.0 88:3.0 92:20.0 93:4.0 94:21.0 95:9.0 98:29.0 106:3.0 107:12.0 108:35.0 109:22.0 110:17.0 111:3.0 127:6.0 132:22.0 133:222.0 135:4.0 136:15.0 141:93.0 143:68.0 157:43.0 166:56.0 168:3.0 169:4.0 180:27.0 181:56.0 182:46.0 183:5.0 184:47.0 196:19.0 198:1.0 207:7.0 209:1.0 210:9.0 212:15.0 221:1.0 224:1.0 239:1.0 240:48.0 254:259.0 255:88.0 256:21.0 270:1.0 275:2.0 284:14.0 286:3.0 327:10.0 32…
208690	522131	129	208690	n/a	n/a	3966	8599	3643	6187	8434	4198	85:15.0 86:70.0 87:7.0 88:23.0 90:8.0 91:49.0 92:30.0 97:52.0 98:4.0 99:12.0 100:108.0 101:36.0 102:60.0 103:410.0 104:25.0 105:7.0 106:6.0 107:1.0 113:12.0 114:11.0 115:2.0 116:328.0 117:68.0 118:24.0 119:8.0 120:1.0 125:1.0 126:98.0 127:1.0 128:15.0 129:2488.0 130:535.0 131:262.0 132:73.0 133:274.0 134:25.0 135:24.0 138:1.0 140:10.0 141:9.0 143:54.0 144:21.0 146:4.0 147:982.0 148:141.0 149:78.0…
208687	518249	117	208687	n/a	n/a	30788	55264	29971	46300	59047	40497	85:74.0 86:37.0 87:85.0 88:48.0 89:67.0 90:79.0 91:27.0 92:73.0 94:10.0 95:31.0 97:426.0 98:7.0 99:44.0 100:4.0 101:246.0 102:526.0 103:219.0 104:30.0 105:64.0 106:35.0 107:5.0 108:13.0 110:22.0 111:3.0 113:27.0 114:3.0 115:137.0 116:156.0 117:3114.0 118:392.0 119:133.0 120:13.0 121:15.0 122:9.0 123:7.0 124:3.0 125:17.0 126:3.0 127:30.0 128:2.0 129:1315.0 130:438.0 131:856.0 132:171.0 133:663.0 1…
208664	505151	140	208664	n/a	n/a	1936	1553	2338	1569	1040	1255	90:150.0 91:13.0 92:8.0 97:39.0 100:9.0 103:43.0 105:11.0 107:20.0 112:5.0 117:18.0 127:5.0 131:14.0 134:6.0 140:1342.0 141:28.0 142:1.0 143:33.0 146:6.0 147:2.0 166:1088.0 167:36.0 184:183.0 200:18.0 209:383.0 210:9.0 223:13.0 301:1.0 313:1.0 370:3.0 409:1.0 461:1.0
208662	706216	174	208662	n/a	n/a	59938	51947	53839	88784	60859	78861	86:557.0 87:4.0 89:7.0 91:24.0 93:5.0 94:1.0 95:4.0 100:142.0 102:1.0 104:7.0 107:15.0 108:4.0 110:4.0 114:24.0 115:12.0 116:12.0 117:14.0 118:1.0 119:3.0 120:4.0 129:16.0 130:20.0 131:12.0 132:13.0 133:38.0 134:3.0 135:7.0 136:3.0 146:2.0 147:76.0 148:1.0 149:13.0 154:1.0 155:1.0 160:10.0 161:1.0 164:11.0 174:1749.0 175:235.0 176:77.0 177:5.0 179:57.0 188:2.0 189:4.0 191:4.0 193:10.0 195:1.0 204…
208557	294136	172	208557	n/a	n/a	42302	67698	34681	35746	51030	35266	85:592.0 86:1871.0 87:449.0 88:511.0 89:313.0 90:42.0 93:212.0 94:99.0 95:238.0 96:754.0 97:244.0 98:1335.0 99:1002.0 100:1063.0 101:644.0 102:708.0 103:37035.0 104:3162.0 105:2902.0 106:469.0 107:1477.0 108:130.0 109:200.0 110:476.0 112:46.0 113:339.0 114:252.0 115:503.0 116:476.0 117:865.0 118:260.0 119:571.0 120:33.0 121:2.0 122:1.0 124:141.0 125:76.0 126:865.0 127:448.0 128:244.0 129:578.0 13…
203235	670010	374	203235	n/a	n/a	7027	9319	8319	14719	21001	13181	85:79.0 86:256.0 89:657.0 90:30.0 92:164.0 98:187.0 99:469.0 100:1079.0 101:11.0 102:168.0 103:1325.0 104:65.0 105:131.0 106:46.0 107:27.0 108:37.0 110:18.0 111:6.0 112:50.0 113:430.0 114:125.0 115:345.0 116:110.0 117:512.0 118:33.0 119:190.0 120:17.0 122:13.0 124:44.0 126:169.0 127:415.0 128:274.0 129:314.0 130:178.0 131:977.0 132:157.0 133:1784.0 134:326.0 135:156.0 136:19.0 138:11.0 139:17.0 1…
202841	837787	204	202841	n/a	n/a	328	596	418	763	1035	725	85:123.0 86:118.0 87:6.0 89:185.0 91:377.0 92:139.0 93:320.0 94:108.0 95:353.0 96:3.0 97:208.0 98:11.0 99:9.0 100:111.0 101:192.0 102:10.0 103:2865.0 104:230.0 105:195.0 106:8.0 107:98.0 108:79.0 109:57.0 110:14.0 112:19.0 113:11.0 114:151.0 115:321.0 116:70.0 117:335.0 119:11.0 120:10.0 121:33.0 122:14.0 123:5.0 126:8.0 127:5.0 128:1.0 129:526.0 130:87.0 131:169.0 133:290.0 135:43.0 138:1.0 140:…
202654	907145	204	202654	n/a	n/a	2278	3241	1763	3371	3793	3100	85:234.0 86:4.0 87:1.0 89:6.0 93:13.0 95:8.0 98:2.0 101:27.0 103:115.0 109:4.0 110:5.0 113:5.0 115:26.0 116:10.0 117:54.0 120:1.0 123:8.0 128:3.0 129:78.0 130:16.0 131:1.0 132:6.0 138:2.0 142:6.0 143:31.0 147:395.0 148:36.0 149:21.0 155:3.0 157:177.0 158:10.0 159:2.0 161:1.0 164:1.0 165:2.0 169:15.0 175:2.0 176:1.0 185:3.0 189:29.0 190:11.0 191:37.0 194:2.0 203:2.0 204:1304.0 205:206.0 206:88.0 2…
202178	642502	275	202178	n/a	n/a	5669	15722	5045	7507	15703	8025	85:2730.0 86:397.0 87:709.0 88:657.0 89:11201.0 90:981.0 91:642.0 92:15.0 93:68.0 94:74.0 95:284.0 96:166.0 97:412.0 98:190.0 99:1505.0 100:695.0 101:2543.0 102:1463.0 103:21628.0 104:2755.0 105:1822.0 106:199.0 107:114.0 108:37.0 109:51.0 110:216.0 111:801.0 112:60.0 113:1733.0 114:937.0 115:743.0 116:3576.0 117:9008.0 118:1089.0 119:1172.0 120:87.0 121:69.0 122:4.0 123:31.0 124:45.0 125:38.0 12…
201887	1200427	316	201887	n/a	n/a	1179	646	704	503	690	385	85:2.0 86:8.0 87:5.0 89:34.0 91:1089.0 92:53.0 93:14.0 94:6.0 95:132.0 96:11.0 97:18.0 98:5.0 99:78.0 101:26.0 102:59.0 103:656.0 104:27.0 105:785.0 106:33.0 107:359.0 108:59.0 109:63.0 113:13.0 115:819.0 116:203.0 117:475.0 118:86.0 119:616.0 120:70.0 121:131.0 122:4.0 123:3.0 124:5.0 125:19.0 126:10.0 127:76.0 128:431.0 129:878.0 130:64.0 131:539.0 132:190.0 133:81.0 134:21.0 135:154.0 136:1.0 …
201829	922149	284	201829	n/a	n/a	2182	1539	1650	3047	2075	2690	85:112.0 86:56.0 87:172.0 88:323.0 89:1038.0 90:154.0 91:142.0 92:37.0 93:80.0 94:22.0 95:77.0 96:44.0 97:61.0 98:5.0 99:266.0 100:6.0 101:851.0 102:152.0 103:700.0 104:45.0 105:83.0 106:3.0 107:3.0 108:2.0 110:6.0 111:104.0 112:37.0 113:81.0 114:22.0 115:263.0 116:202.0 117:419.0 118:57.0 119:119.0 120:10.0 121:7.0 122:3.0 125:9.0 127:70.0 128:22.0 129:300.0 130:68.0 131:289.0 133:1020.0 134:114…
201060	517693	103	201060	n/a	n/a	24390	29953	26316	37898	31597	39599	85:59.0 86:3.0 87:13.0 88:11.0 89:32.0 91:16.0 92:2.0 93:5.0 95:1.0 96:2.0 98:1.0 99:17.0 100:2.0 101:62.0 102:6.0 103:1386.0 104:82.0 105:23.0 107:2.0 108:2.0 110:3.0 112:3.0 113:5.0 114:1.0 115:69.0 116:66.0 117:66.0 119:2.0 120:2.0 121:3.0 126:4.0 127:6.0 128:1.0 129:133.0 130:9.0 131:91.0 132:4.0 133:99.0 134:2.0 137:2.0 139:6.0 140:5.0 141:3.0 142:2.0 143:3.0 145:3.0 147:724.0 148:114.0 149:…
201009	732808	245	201009	n/a	n/a	1006	8224	983	915	6895	1049	87:27.0 95:24.0 97:4.0 101:63.0 102:149.0 109:6.0 111:5.0 113:15.0 115:5.0 120:2.0 129:119.0 131:103.0 133:132.0 141:2.0 143:125.0 144:1.0 147:1118.0 148:184.0 149:86.0 150:1.0 161:4.0 163:18.0 169:24.0 174:1.0 181:16.0 182:5.0 184:16.0 189:50.0 190:8.0 201:2.0 203:13.0 204:41.0 207:11.0 219:45.0 221:55.0 230:2.0 240:1.0 243:2.0 245:897.0 246:129.0 247:26.0 257:188.0 258:32.0 259:9.0 266:1.0 267:…
200900	315691	170	200900	n/a	n/a	7825	7463	9466	18233	16863	20268	85:589.0 86:400.0 87:87.0 90:6.0 94:333.0 95:330.0 96:320.0 97:261.0 98:3740.0 99:3967.0 100:645.0 101:281.0 102:346.0 103:311.0 104:31.0 108:60.0 109:29.0 110:43.0 111:117.0 112:150.0 113:3559.0 114:479.0 115:307.0 116:1526.0 117:241.0 118:31.0 119:59.0 120:48.0 121:10.0 122:2.0 124:704.0 125:78.0 126:1840.0 127:159.0 128:74.0 129:175.0 131:160.0 132:81.0 133:86.0 136:119.0 138:31.0 139:123.0 14…
200490	741114	319	200490	n/a	n/a	1389	2450	1138	2325	2318	1982	85:2.0 86:3.0 87:15.0 88:13.0 89:334.0 90:24.0 91:2.0 92:1.0 93:16.0 94:6.0 95:9.0 97:13.0 99:5.0 100:71.0 101:99.0 102:7.0 103:1697.0 104:127.0 105:25.0 106:9.0 108:5.0 111:3.0 113:13.0 114:54.0 115:12.0 116:12.0 117:618.0 118:47.0 119:52.0 123:5.0 125:1.0 126:1.0 127:2.0 129:560.0 130:79.0 131:115.0 132:16.0 133:432.0 134:17.0 135:5.0 138:8.0 140:7.0 141:1.0 142:5.0 143:45.0 144:2.0 145:9.0 146…
200478	658429	244	200478	n/a	n/a	1263	1767	1205	2408	3048	1661	85:664.0 86:290.0 87:448.0 88:279.0 89:4736.0 90:365.0 91:158.0 92:48.0 93:12.0 94:3.0 95:41.0 96:22.0 97:124.0 98:216.0 99:335.0 100:425.0 101:1485.0 102:187.0 103:2418.0 104:268.0 105:225.0 106:25.0 107:16.0 110:74.0 111:249.0 112:337.0 113:183.0 114:84.0 115:294.0 116:322.0 117:9101.0 118:846.0 119:544.0 120:4.0 121:22.0 123:7.0 124:15.0 125:65.0 126:782.0 127:109.0 128:83.0 129:575.0 130:133.…
200457	839895	204	200457	n/a	n/a	903	1436	857	3279	2763	1787	87:10.0 89:4.0 93:18.0 95:1.0 99:9.0 101:32.0 102:3.0 103:151.0 117:19.0 129:102.0 131:11.0 132:1.0 133:21.0 143:19.0 147:288.0 148:2.0 149:17.0 157:2.0 159:406.0 160:27.0 161:11.0 163:9.0 179:2.0 182:1.0 189:9.0 191:10.0 204:664.0 205:92.0 206:21.0 209:5.0 217:104.0 218:6.0 221:8.0 224:3.0 226:1.0 233:51.0 234:1.0 267:1.0 271:2.0 281:2.0 291:2.0 297:1.0 303:3.0 312:3.0 323:1.0 329:1.0 334:2.0 36…
200426	614393	117	200426	n/a	n/a	11308	26076	9773	15737	24027	15179	87:14.0 89:2.0 100:2.0 101:160.0 102:170.0 103:200.0 105:12.0 106:1.0 108:3.0 109:4.0 115:59.0 116:12.0 117:2781.0 118:281.0 119:140.0 120:4.0 122:1.0 127:7.0 128:5.0 129:310.0 130:125.0 131:307.0 132:30.0 133:411.0 134:28.0 135:23.0 136:7.0 137:7.0 139:4.0 141:4.0 142:2.0 143:250.0 144:55.0 145:7.0 147:1270.0 148:162.0 149:78.0 150:8.0 151:1.0 153:6.0 154:6.0 155:28.0 156:4.0 157:5.0 161:3.0 166…
200420	511375	117	200420	n/a	n/a	6698	11294	5638	9846	11397	7243	85:43.0 86:4.0 87:89.0 88:62.0 89:329.0 90:34.0 93:4.0 95:9.0 97:48.0 98:1.0 99:34.0 100:3.0 101:342.0 102:54.0 103:846.0 104:69.0 105:44.0 106:5.0 107:2.0 110:1.0 113:57.0 114:15.0 115:240.0 116:775.0 117:3370.0 118:342.0 119:185.0 120:11.0 121:6.0 122:3.0 123:4.0 124:5.0 125:3.0 127:8.0 128:10.0 129:76.0 130:14.0 131:238.0 132:29.0 133:743.0 134:79.0 135:49.0 136:5.0 137:7.0 138:2.0 139:20.0 14…
199942	431285	104	199942	n/a	n/a	3015	4382	2917	3180	4827	2634	85:450.0 86:79.0 87:265.0 88:146.0 89:13.0 90:4.0 92:5.0 93:3.0 94:5.0 97:9.0 98:1.0 100:37.0 101:52.0 102:28.0 103:58.0 104:1853.0 105:123.0 106:37.0 107:42.0 108:15.0 109:6.0 110:30.0 111:2.0 113:11.0 114:37.0 116:269.0 117:1.0 118:12.0 121:2.0 122:3.0 124:2.0 126:39.0 128:3.0 130:329.0 131:445.0 132:47.0 133:11.0 135:93.0 137:15.0 138:1.0 142:1.0 143:10.0 144:19.0 145:7.0 146:50.0 149:50.0 151…
199433	668961	244	199433	n/a	n/a	7412	10863	7053	13633	14170	9764	85:228.0 86:98.0 89:1735.0 90:85.0 91:1295.0 92:545.0 93:38.0 94:41.0 95:58.0 96:45.0 97:143.0 98:200.0 99:91.0 100:189.0 101:436.0 102:85.0 103:2062.0 104:184.0 105:212.0 106:132.0 107:29.0 108:47.0 109:109.0 110:125.0 111:170.0 112:52.0 113:65.0 114:31.0 115:90.0 116:169.0 117:2661.0 118:280.0 119:170.0 120:16.0 122:14.0 123:2.0 124:20.0 125:20.0 126:475.0 127:608.0 128:96.0 129:427.0 130:105.0…
199338	684537	217	199338	n/a	n/a	9293	38441	9313	9455	39502	10614	85:1195.0 86:316.0 87:253.0 88:153.0 89:398.0 92:13.0 97:412.0 98:28.0 99:515.0 100:125.0 101:718.0 102:98.0 103:12517.0 104:1082.0 105:448.0 106:2.0 110:18.0 112:29.0 113:445.0 114:51.0 115:237.0 116:190.0 117:2296.0 118:192.0 119:159.0 126:11.0 127:139.0 128:27.0 129:1370.0 130:165.0 131:877.0 132:58.0 133:1790.0 134:214.0 135:81.0 136:4.0 137:1.0 139:1.0 141:98.0 142:1.0 144:24.0 145:41.0 146:…
199319	995478	204	199319	n/a	n/a	7945	5607	5855	11171	7163	9620	85:924.0 86:106.0 87:243.0 88:79.0 89:647.0 90:157.0 91:1917.0 92:293.0 93:1326.0 94:312.0 95:4106.0 96:221.0 97:461.0 98:29.0 99:447.0 100:40.0 101:838.0 102:260.0 103:5238.0 104:496.0 105:1907.0 106:292.0 107:2055.0 108:301.0 109:1410.0 110:162.0 111:359.0 112:85.0 113:424.0 114:43.0 115:1177.0 116:778.0 117:5214.0 118:700.0 119:1639.0 120:353.0 121:999.0 122:173.0 123:695.0 124:157.0 125:242.0…
199246	999209	105	199246	n/a	n/a	1907	1936	1742	2487	2074	2519	85:28.0 86:2.0 87:14.0 88:7.0 89:59.0 90:24.0 93:7.0 95:5.0 96:104.0 97:9.0 98:2.0 99:35.0 100:1.0 101:293.0 102:11.0 103:173.0 104:43.0 105:2692.0 106:213.0 107:1.0 110:8.0 112:10.0 113:7.0 115:71.0 116:108.0 117:116.0 119:57.0 120:11.0 121:17.0 123:7.0 124:2.0 126:10.0 127:3.0 128:4.0 129:1011.0 130:136.0 131:259.0 133:194.0 134:32.0 135:128.0 136:10.0 137:12.0 138:5.0 141:23.0 142:17.0 143:267…
199215	756511	204	199215	n/a	n/a	3495	3929	2897	5668	4549	4760	89:58.0 91:41.0 92:3.0 93:1.0 100:5.0 101:54.0 103:262.0 105:1.0 114:1.0 116:15.0 117:436.0 118:17.0 119:45.0 124:4.0 126:2.0 128:3.0 129:218.0 130:30.0 131:153.0 132:15.0 133:158.0 134:14.0 138:4.0 143:5.0 145:174.0 146:3.0 147:466.0 148:18.0 149:23.0 150:1.0 152:2.0 155:13.0 156:1.0 157:3.0 160:1.0 161:2.0 165:5.0 169:58.0 170:2.0 171:2.0 186:1.0 189:89.0 190:4.0 191:149.0 192:19.0 193:2.0 203:…
237154	945017	203	237154	n/a	n/a	160	160	145	2523	3451	203	85:359.0 86:94.0 87:314.0 91:167.0 95:78.0 99:156.0 100:47.0 110:298.0 113:1.0 114:11.0 116:65.0 117:404.0 122:90.0 124:51.0 125:30.0 128:266.0 131:706.0 133:118.0 137:25.0 142:52.0 147:10537.0 148:1274.0 150:183.0 156:69.0 158:34.0 168:57.0 169:234.0 170:27.0 177:77.0 183:2.0 186:28.0 187:58.0 188:891.0 189:193.0 190:14.0 193:105.0 194:200.0 198:21.0 200:73.0 203:7569.0 204:1716.0 205:476.0 206:…
241947	761288	204	241947	n/a	n/a	1462	45495	1250	2474	1894	2039	85:267.0 87:162.0 88:74.0 90:17.0 99:50.0 100:9.0 101:975.0 102:159.0 103:2448.0 107:942.0 109:132.0 110:22.0 111:30.0 113:34.0 114:14.0 116:171.0 117:1475.0 118:83.0 120:18.0 126:176.0 128:32.0 129:1413.0 130:159.0 131:1378.0 132:165.0 133:117.0 134:62.0 142:179.0 143:157.0 145:1418.0 146:263.0 147:4746.0 157:87.0 158:42.0 169:126.0 180:40.0 186:73.0 187:15.0 188:7.0 189:223.0 190:40.0 191:283.0…
268558	676322	389	268558	n/a	n/a	459	9696	1016	469	9929	970	85:3049.0 87:4976.0 88:1322.0 92:28.0 95:3090.0 96:1257.0 97:2673.0 98:798.0 99:5980.0 101:1436.0 107:1012.0 108:82.0 110:483.0 111:4549.0 112:930.0 113:525.0 114:985.0 115:8342.0 116:3952.0 117:10293.0 118:160.0 119:2069.0 120:520.0 125:647.0 126:284.0 127:357.0 129:2005.0 131:17686.0 132:1496.0 133:23960.0 134:5701.0 135:4115.0 137:50.0 139:2567.0 140:326.0 141:5053.0 143:6104.0 144:1263.0 145:…
618966	1090317	105	618966	n/a	n/a	135	72	941	1191	18	75	85:21.0 87:85.0 89:155.0 91:56.0 95:5.0 96:91.0 97:28.0 99:7.0 101:163.0 103:2210.0 104:241.0 105:4938.0 106:307.0 108:10.0 109:110.0 111:61.0 113:85.0 115:66.0 116:61.0 117:684.0 118:41.0 120:38.0 121:89.0 122:10.0 125:37.0 129:2096.0 130:216.0 131:397.0 132:113.0 133:524.0 134:75.0 135:641.0 136:60.0 137:69.0 139:36.0 140:32.0 141:47.0 143:234.0 144:16.0 145:63.0 147:2501.0 148:328.0 149:330.0 …
232658	769932	216	232658	n/a	n/a	135	158	79	1660	147	151	85:7990.0 86:10777.0 87:11032.0 88:15874.0 89:23602.0 90:3376.0 91:1691.0 92:1287.0 93:1002.0 94:4672.0 95:3282.0 96:5189.0 97:5502.0 98:15835.0 99:9364.0 100:52495.0 101:28171.0 102:191311.0 103:404928.0 104:43140.0 105:17550.0 106:1966.0 107:3579.0 108:2297.0 109:3939.0 110:4389.0 111:3777.0 112:11891.0 113:9788.0 114:17890.0 115:13784.0 116:67218.0 117:29737.0 118:6386.0 119:8517.0 120:1625.0 …
207188	708415	333	207188	n/a	607	626	4399	445	942	3761	488	85:11.0 87:73.0 88:3.0 89:21.0 91:35.0 94:9.0 95:16.0 96:2.0 97:2.0 98:10.0 99:19.0 101:22.0 102:148.0 103:144.0 104:16.0 108:3.0 113:47.0 114:6.0 115:18.0 116:18.0 118:4.0 119:21.0 122:6.0 123:1.0 124:42.0 125:17.0 126:1.0 127:29.0 128:7.0 130:1.0 131:238.0 132:21.0 133:477.0 134:55.0 135:34.0 136:1.0 137:7.0 138:4.0 141:6.0 143:781.0 144:89.0 145:20.0 146:4.0 147:2764.0 148:458.0 149:274.0 150:…
308129	598921	218	308129	n/a	n/a	3577	10798	6120	7284	22876	14609	85:8.0 86:603.0 90:539.0 91:2431.0 92:124.0 98:122.0 100:7876.0 101:1204.0 102:217.0 106:553.0 107:91.0 114:128.0 115:2189.0 116:342.0 118:161.0 125:1.0 126:56.0 128:61.0 130:766.0 131:142.0 132:1014.0 135:6.0 137:1.0 140:38.0 144:22.0 146:4811.0 147:2167.0 148:2003.0 149:167.0 150:22.0 152:2.0 160:45.0 163:154.0 165:33.0 172:135.0 174:371.0 179:48.0 182:2.0 184:223.0 188:196.0 193:5.0 195:6.0 20…
200505	593597	204	200505	n/a	n/a	362	3021	471	772	2837	489	85:122.0 86:56.0 87:88.0 88:24.0 89:172.0 90:20.0 92:46.0 93:12.0 94:20.0 95:11.0 96:1.0 97:181.0 98:56.0 99:204.0 100:43.0 101:1428.0 102:212.0 103:1031.0 104:122.0 105:142.0 106:43.0 107:54.0 108:13.0 109:25.0 110:14.0 111:86.0 112:40.0 113:107.0 114:30.0 115:244.0 116:695.0 118:34.0 119:197.0 120:43.0 121:25.0 122:24.0 123:24.0 124:32.0 125:37.0 126:8.0 127:109.0 128:28.0 129:1071.0 130:90.0 1…
218705	1052546	85	218705	n/a	n/a	673	172	436	1766	109	430	85:1761.0 86:87.0 94:6.0 96:105.0 97:488.0 98:101.0 99:737.0 101:13.0 108:2.0 111:246.0 112:71.0 113:440.0 114:2.0 118:6.0 121:10.0 125:79.0 126:72.0 127:275.0 138:24.0 139:22.0 140:8.0 141:130.0 155:163.0 156:3.0 169:102.0 182:10.0 183:33.0 193:16.0 196:2.0 197:28.0 199:2.0 207:5.0 209:8.0 211:10.0 221:8.0 223:6.0 225:11.0 227:2.0 251:22.0 254:3.0 267:17.0 279:3.0 325:8.0 341:5.0 343:5.0 348:10.…
199223	492755	199	199223	n/a	n/a	1220	215	1538	1951	2966	2494	86:1.0 88:5.0 89:6.0 91:67.0 92:74.0 93:46.0 95:31.0 96:29.0 97:213.0 98:43.0 99:1.0 100:42.0 101:81.0 103:313.0 104:1.0 105:9.0 106:7.0 107:113.0 108:19.0 109:34.0 111:30.0 112:16.0 113:20.0 114:5.0 115:53.0 124:1.0 125:35.0 127:54.0 128:1.0 129:8.0 131:10.0 132:4.0 135:4.0 139:24.0 141:17.0 143:18.0 147:502.0 148:72.0 149:18.0 155:8.0 156:560.0 157:67.0 158:42.0 171:28.0 185:4.0 186:12.0 199:15…
201005	580107	227	201005	n/a	n/a	4303	30020	8725	12497	42181	6591	85:5236.0 86:7101.0 87:5226.0 88:1425.0 89:1624.0 90:621.0 91:24.0 92:19.0 93:448.0 94:1219.0 95:686.0 96:1407.0 97:1443.0 98:6160.0 99:3773.0 100:37529.0 101:10731.0 102:6150.0 103:11532.0 104:1548.0 105:3556.0 106:509.0 107:604.0 108:286.0 109:557.0 110:1501.0 111:1447.0 112:19087.0 113:19798.0 114:13669.0 115:15301.0 116:9420.0 117:10321.0 118:2521.0 119:3492.0 120:516.0 121:381.0 122:112.0 12…
352849	772634	227	352849	n/a	n/a	1565	2889	1771	1435	6235	1327	85:400.0 86:85.0 87:8.0 89:78.0 91:46.0 92:20.0 93:74.0 97:86.0 98:138.0 99:281.0 100:266.0 101:227.0 102:94.0 103:621.0 104:65.0 105:330.0 106:20.0 107:157.0 109:1350.0 110:106.0 111:642.0 112:101.0 113:729.0 114:160.0 115:137.0 116:256.0 117:138.0 118:52.0 119:297.0 120:84.0 121:65.0 123:49.0 124:80.0 125:166.0 127:540.0 128:141.0 129:3275.0 130:524.0 131:905.0 132:127.0 133:4023.0 134:650.0 13…
239315	529447	257	239315	n/a	n/a	223	847	422	430	1548	749	85:291.0 86:1828.0 87:522.0 88:433.0 89:434.0 91:81.0 92:108.0 93:183.0 94:235.0 95:219.0 97:1860.0 98:835.0 99:684.0 100:2213.0 101:1783.0 102:805.0 103:12460.0 104:1027.0 105:502.0 106:74.0 107:369.0 108:266.0 109:557.0 110:298.0 111:120.0 112:147.0 113:160.0 114:880.0 115:579.0 116:1488.0 117:751.0 118:277.0 119:329.0 120:110.0 121:38.0 123:50.0 124:67.0 125:62.0 126:218.0 127:572.0 128:550.0 …
269249	754984	232	269249	n/a	n/a	245	1236	319	348	1418	457	85:360.0 89:302.0 92:111.0 93:68.0 97:61.0 98:150.0 99:96.0 100:2298.0 101:1215.0 108:48.0 110:187.0 113:91.0 114:61.0 115:64.0 117:1835.0 118:170.0 125:49.0 127:230.0 128:339.0 130:239.0 133:178.0 140:12.0 142:229.0 145:31.0 146:127.0 147:62.0 152:1.0 153:27.0 154:18.0 156:2.0 157:133.0 158:46.0 160:63.0 164:59.0 168:50.0 169:33.0 170:49.0 171:1.0 172:28.0 173:26.0 179:21.0 180:21.0 188:352.0 18…
268365	459616	155	268365	n/a	n/a	188	375	121	150	608	160	85:9749.0 86:15708.0 87:8647.0 88:2670.0 89:2466.0 90:350.0 91:407.0 92:819.0 93:3390.0 94:1992.0 95:1304.0 96:2757.0 97:1430.0 98:14443.0 99:13097.0 100:76436.0 101:11531.0 102:8100.0 103:49519.0 104:5150.0 105:5844.0 106:897.0 107:7497.0 108:970.0 109:486.0 110:1861.0 111:1793.0 112:25299.0 113:10819.0 114:15061.0 115:10562.0 116:3519.0 117:18670.0 118:3706.0 119:3920.0 120:443.0 121:3044.0 122…
317187	809952	387	317187	n/a	n/a	226	452	151	178	735	133	85:245.0 86:317.0 87:390.0 88:61.0 89:2935.0 90:168.0 91:213.0 93:64.0 94:117.0 98:342.0 99:19.0 100:435.0 101:2700.0 102:489.0 103:2340.0 104:341.0 105:1357.0 106:203.0 110:349.0 111:137.0 112:199.0 113:544.0 114:512.0 115:557.0 116:1313.0 117:577.0 118:92.0 119:517.0 121:126.0 122:162.0 123:147.0 124:129.0 126:102.0 127:55.0 128:178.0 129:4334.0 130:746.0 131:1749.0 132:63.0 133:3282.0 134:470.…
211997	1100607	309	211997	n/a	n/a	632	344	505	927	1289	1166	85:56.0 87:9.0 88:3.0 89:6.0 90:3.0 91:27.0 92:1.0 93:5.0 94:3.0 95:41.0 96:6.0 97:61.0 99:7.0 100:5.0 101:7.0 103:38.0 105:5.0 107:3.0 109:6.0 111:40.0 112:7.0 113:3.0 114:1.0 115:27.0 116:3.0 117:35.0 118:5.0 119:10.0 123:1.0 124:1.0 125:26.0 127:9.0 128:7.0 129:21.0 130:3.0 131:12.0 132:5.0 133:7.0 135:14.0 136:3.0 138:9.0 139:3.0 140:1.0 141:3.0 142:3.0 143:115.0 144:5.0 145:20.0 146:3.0 147:…
216428	505415	223	216428	n/a	n/a	606	158	627	1076	140	333	85:214.0 86:24.0 91:566.0 92:31.0 93:250.0 94:32.0 95:117.0 97:120.0 99:28.0 100:19.0 101:44.0 102:7.0 103:130.0 105:468.0 106:28.0 107:263.0 108:40.0 109:139.0 110:14.0 111:23.0 112:11.0 115:161.0 117:1974.0 118:167.0 119:169.0 121:97.0 122:2.0 123:294.0 124:9.0 125:180.0 127:30.0 129:68.0 130:34.0 131:477.0 132:19.0 133:792.0 134:57.0 135:121.0 136:10.0 137:34.0 138:1.0 139:59.0 140:109.0 141:2…
213288	583586	174	213288	n/a	n/a	681	658	855	1623	853	2275	85:313.0 86:5370.0 88:445.0 89:631.0 90:129.0 91:67.0 92:8.0 95:81.0 96:289.0 97:251.0 98:395.0 99:1907.0 100:2672.0 101:1291.0 102:366.0 103:1811.0 104:191.0 105:129.0 108:39.0 109:33.0 110:20.0 111:191.0 113:243.0 114:124.0 115:515.0 116:869.0 117:4540.0 118:480.0 119:421.0 120:57.0 123:45.0 124:262.0 126:104.0 127:114.0 128:99.0 129:1359.0 130:1667.0 131:1654.0 132:369.0 133:3355.0 134:422.0 1…
233075	763720	174	233075	n/a	n/a	217	711	370	297	936	841	85:2509.0 86:1790.0 87:420.0 89:1193.0 90:320.0 93:42.0 98:263.0 99:1515.0 100:770.0 101:29309.0 102:2720.0 103:4924.0 104:266.0 106:39.0 107:109.0 113:904.0 114:440.0 115:2152.0 116:2085.0 117:2028.0 118:298.0 119:30.0 126:142.0 128:15.0 129:293.0 130:1279.0 131:7598.0 132:637.0 133:1707.0 140:47.0 141:7.0 142:147.0 146:20.0 147:7825.0 148:1165.0 149:1133.0 150:148.0 151:57.0 153:4.0 154:19.0 16…
241032	492200	257	241032	n/a	n/a	533	682	722	989	1239	1709	85:1851.0 86:5060.0 87:1696.0 88:278.0 89:833.0 90:86.0 91:51.0 92:187.0 93:678.0 94:1723.0 95:198.0 99:1296.0 100:5790.0 101:1428.0 102:3211.0 103:756.0 104:17.0 105:23.0 108:707.0 109:994.0 110:249.0 111:217.0 112:466.0 113:1289.0 114:2175.0 115:1482.0 116:7399.0 117:1024.0 118:415.0 119:81.0 120:374.0 124:56.0 125:134.0 126:90.0 127:138.0 128:743.0 129:1255.0 130:1495.0 131:2164.0 132:1615.0 1…
216861	424612	116	216861	n/a	n/a	96	99	182	232	222	403	85:98.0 86:13.0 87:78.0 88:8.0 89:91.0 90:3.0 91:25.0 92:5.0 93:12.0 94:14.0 97:68.0 98:9.0 99:59.0 100:10.0 101:2640.0 102:196.0 103:358.0 104:3.0 105:35.0 107:11.0 108:9.0 110:9.0 111:17.0 113:46.0 114:3.0 115:180.0 116:1994.0 117:360.0 118:58.0 119:24.0 120:3.0 121:3.0 122:4.0 124:5.0 125:3.0 127:38.0 129:79.0 130:39.0 131:148.0 132:11.0 133:465.0 134:27.0 135:20.0 136:3.0 138:1.0 141:3.0 142:…
231689	1166224	204	231689	n/a	n/a	447	752	210	357	1009	360	101:762.0 103:1907.0 117:1193.0 129:6264.0 130:185.0 131:1225.0 132:156.0 133:414.0 135:220.0 143:192.0 147:384.0 149:133.0 153:4.0 157:64.0 169:207.0 180:13.0 188:7.0 189:329.0 191:413.0 193:256.0 195:76.0 204:9952.0 205:1542.0 206:763.0 209:116.0 217:2824.0 218:625.0 219:156.0 221:39.0 229:40.0 243:105.0 249:184.0 251:91.0 252:50.0 260:8.0 268:116.0 271:31.0 280:28.0 282:167.0 283:132.0 286:4.0…
202893	801827	245	202893	n/a	n/a	260	718	179	261	734	287	86:6.0 89:88.0 90:2.0 92:17.0 93:14.0 94:4.0 95:2.0 99:2.0 101:105.0 102:77.0 103:960.0 104:95.0 105:35.0 106:6.0 108:7.0 113:30.0 115:17.0 117:606.0 118:59.0 119:41.0 123:7.0 127:5.0 129:427.0 130:34.0 131:144.0 133:248.0 134:21.0 136:2.0 138:1.0 140:2.0 141:2.0 142:24.0 143:98.0 145:8.0 147:2379.0 148:337.0 149:186.0 150:3.0 151:21.0 153:19.0 156:1.0 157:361.0 158:5.0 160:7.0 161:10.0 162:1.0 1…
384904	672924	450	384904	n/a	n/a	427	560	160	587	1054	448	86:230.0 87:2512.0 88:407.0 89:10596.0 90:712.0 91:69.0 98:179.0 99:383.0 100:2047.0 101:1195.0 102:1436.0 103:5132.0 104:435.0 108:20.0 109:5.0 113:333.0 114:613.0 116:661.0 117:12614.0 118:1143.0 119:1038.0 123:8.0 126:814.0 127:215.0 128:65.0 129:1340.0 130:1102.0 131:1696.0 132:698.0 133:6116.0 134:154.0 135:81.0 140:314.0 141:88.0 142:1092.0 143:4935.0 144:478.0 145:104.0 146:28.0 147:23343.…
241660	440368	158	241660	n/a	n/a	404	233	462	599	568	849	88:256.0 90:61.0 91:169.0 92:156.0 93:36.0 94:94.0 95:288.0 97:4.0 99:224.0 100:123.0 102:149.0 103:21.0 104:1.0 107:46.0 108:133.0 109:875.0 110:324.0 113:26.0 114:234.0 118:232.0 120:1456.0 121:90.0 122:77.0 123:5.0 126:43.0 128:23.0 130:327.0 131:3.0 132:229.0 133:1.0 134:366.0 136:124.0 137:23.0 144:804.0 145:1.0 147:136.0 149:1.0 151:361.0 152:1184.0 153:82.0 154:98.0 156:128.0 158:5890.0 15…
310490	1000600	236	310490	n/a	n/a	482	293	351	1470	737	612	85:449.0 86:173.0 87:233.0 89:334.0 90:66.0 91:581.0 92:122.0 93:314.0 94:358.0 95:532.0 96:137.0 99:127.0 101:266.0 102:50.0 103:3007.0 104:343.0 105:394.0 106:344.0 107:469.0 108:290.0 109:301.0 110:136.0 113:185.0 114:47.0 115:122.0 116:472.0 117:989.0 118:187.0 119:488.0 120:716.0 121:708.0 122:313.0 123:45.0 124:32.0 129:2168.0 130:450.0 131:843.0 132:94.0 133:776.0 134:1745.0 135:1109.0 136…
607436	1173730	95	607436	n/a	n/a	889	560	723	1113	1655	1120	85:117.0 86:36.0 89:116.0 91:3490.0 92:536.0 93:3978.0 94:659.0 95:5363.0 96:968.0 97:960.0 98:58.0 99:91.0 101:95.0 102:29.0 103:31.0 104:103.0 105:3553.0 106:667.0 107:4133.0 108:895.0 109:3202.0 110:220.0 111:320.0 112:10.0 115:331.0 116:29.0 117:1109.0 118:248.0 119:2632.0 120:900.0 121:2707.0 122:1168.0 123:1637.0 124:307.0 125:200.0 128:214.0 129:1228.0 130:224.0 131:1086.0 132:450.0 133:18…
536225	648429	331	536225	n/a	n/a	2685	5226	2898	4654	7133	4361	85:9336.0 86:15041.0 87:8474.0 88:5157.0 89:43779.0 90:3904.0 91:2251.0 92:382.0 93:369.0 94:416.0 95:388.0 96:733.0 97:1914.0 98:2709.0 99:20747.0 100:79666.0 101:22812.0 102:14815.0 103:83498.0 104:8347.0 105:19630.0 106:2350.0 107:1319.0 108:375.0 109:74.0 110:832.0 111:2214.0 112:1642.0 113:4149.0 114:8994.0 115:12140.0 116:15628.0 117:58108.0 118:6888.0 119:6065.0 120:764.0 121:439.0 122:151…
200521	790167	204	200521	n/a	n/a	295	1177	263	491	1373	720	85:5.0 86:12.0 87:8.0 88:19.0 89:14.0 90:1.0 91:8.0 93:15.0 94:6.0 96:3.0 97:27.0 98:6.0 99:9.0 101:89.0 102:6.0 103:607.0 104:32.0 105:22.0 106:11.0 108:3.0 111:12.0 112:2.0 113:5.0 114:1.0 115:15.0 116:10.0 117:208.0 118:21.0 119:9.0 120:7.0 122:4.0 126:24.0 127:1.0 129:192.0 130:6.0 131:136.0 132:22.0 133:217.0 134:18.0 135:3.0 136:3.0 137:4.0 138:8.0 139:5.0 140:4.0 141:29.0 143:78.0 147:1178…
303163	560358	159	303163	n/a	n/a	316	352	416	481	334	778	88:85.0 89:503.0 90:51.0 95:28.0 97:3.0 98:58.0 99:693.0 100:688.0 101:268.0 102:442.0 103:2599.0 104:231.0 105:71.0 107:464.0 109:137.0 110:303.0 111:139.0 112:20.0 113:402.0 115:100.0 116:116.0 117:5423.0 118:645.0 119:97.0 124:18.0 125:35.0 126:356.0 128:201.0 129:1144.0 130:549.0 131:3155.0 132:85.0 133:1001.0 134:278.0 135:5.0 136:78.0 139:51.0 140:195.0 141:254.0 142:947.0 143:404.0 144:312…
224843	592015	292	224843	n/a	n/a	1404	5219	2095	1913	5754	2661	85:2819.0 86:1726.0 87:4365.0 89:402.0 91:201.0 92:17.0 93:1.0 94:203.0 95:238.0 97:459.0 98:2720.0 99:1215.0 100:474.0 101:2138.0 102:1627.0 103:13964.0 104:1390.0 105:688.0 107:1040.0 108:1.0 109:85.0 110:24.0 111:221.0 112:323.0 113:723.0 114:417.0 116:405.0 117:4604.0 118:993.0 120:12.0 122:286.0 123:22.0 124:714.0 125:83.0 127:787.0 128:116.0 129:2274.0 130:2717.0 131:748.0 132:842.0 133:293…
208790	483843	217	208790	n/a	n/a	760	1820	811	955	1737	1103	86:36.0 87:66.0 88:26.0 89:153.0 90:30.0 97:3.0 98:4.0 99:55.0 101:39.0 103:1852.0 104:186.0 105:38.0 106:13.0 107:24.0 108:18.0 112:2.0 113:29.0 114:33.0 115:87.0 116:19.0 122:4.0 124:2.0 125:8.0 126:8.0 128:11.0 129:194.0 130:334.0 131:250.0 132:18.0 133:400.0 135:5.0 136:9.0 137:3.0 139:1.0 140:87.0 143:300.0 144:12.0 145:14.0 146:1.0 147:1932.0 148:278.0 149:171.0 150:3.0 152:1.0 154:1.0 157:…
215643	406906	242	215643	n/a	n/a	147	103	260	290	195	407	85:405.0 86:693.0 87:166.0 88:467.0 89:154.0 90:72.0 94:610.0 95:84.0 96:470.0 97:60.0 98:206.0 99:431.0 100:1959.0 101:420.0 102:1409.0 103:652.0 104:125.0 105:55.0 106:92.0 107:265.0 108:248.0 110:1149.0 111:1597.0 112:282.0 113:188.0 114:632.0 115:1503.0 116:756.0 117:74.0 118:134.0 120:166.0 121:76.0 122:1214.0 123:12.0 124:4.0 125:11.0 126:100.0 127:193.0 128:726.0 129:337.0 130:1414.0 131:5…
200451	1243177	204	200451	n/a	n/a	596	287	167	261	682	369	88:1.0 91:74.0 92:15.0 93:101.0 94:7.0 95:87.0 96:65.0 97:6.0 101:75.0 102:6.0 103:302.0 104:3.0 105:18.0 106:6.0 107:36.0 108:51.0 111:3.0 116:2.0 117:45.0 118:7.0 119:18.0 121:10.0 125:4.0 127:1.0 129:974.0 130:91.0 131:80.0 132:4.0 133:53.0 134:3.0 135:11.0 136:6.0 143:18.0 144:1.0 145:10.0 146:3.0 147:320.0 148:15.0 149:40.0 152:3.0 153:2.0 155:2.0 157:5.0 159:2.0 161:4.0 163:18.0 164:2.0 165…
607446	896359	219	607446	n/a	n/a	239	553	322	407	602	384	85:2935.0 86:1005.0 87:1404.0 88:574.0 89:14376.0 90:1069.0 91:935.0 92:134.0 93:196.0 94:452.0 95:2031.0 96:497.0 97:793.0 98:829.0 99:2948.0 100:4331.0 101:6282.0 102:2019.0 103:10134.0 104:1062.0 105:2708.0 106:532.0 107:277.0 108:766.0 109:555.0 110:450.0 111:1272.0 112:2748.0 113:2505.0 114:1591.0 115:3939.0 116:4656.0 117:98477.0 118:11142.0 119:5437.0 120:342.0 121:133.0 122:414.0 123:1581…
337196	382513	196	337196	n/a	n/a	512	533	611	763	1051	985	89:36.0 91:262.0 95:1184.0 96:178.0 98:320.0 105:163.0 109:35.0 110:940.0 111:70.0 118:286.0 119:11.0 120:53.0 122:526.0 124:43.0 125:347.0 129:60.0 130:578.0 132:134.0 133:15.0 134:1156.0 136:215.0 138:34.0 139:6.0 143:52.0 145:170.0 147:285.0 149:3.0 153:59.0 154:45.0 159:105.0 160:21.0 161:27.0 163:2.0 165:29.0 170:2.0 180:169.0 186:51.0 188:35.0 194:44.0 195:2.0 196:9101.0 197:1116.0 198:309.…
362125	688072	188	362125	n/a	n/a	407	203	227	553	319	620	85:789.0 86:453.0 87:432.0 88:109.0 89:274.0 93:7.0 94:66.0 95:274.0 96:387.0 97:499.0 98:447.0 99:523.0 100:27991.0 101:2915.0 102:1664.0 103:54.0 105:7.0 106:8.0 110:150.0 111:33.0 112:374.0 113:465.0 114:7000.0 115:1536.0 116:7151.0 117:2111.0 118:749.0 119:129.0 120:13.0 121:12.0 122:7.0 124:117.0 128:767.0 129:3833.0 130:3178.0 131:1473.0 133:1890.0 134:319.0 136:45.0 138:68.0 139:214.0 140:…
239767	243249	97	239767	n/a	n/a	99	104	538	106	165	157	86:37892.0 87:2609.0 88:2532.0 91:473.0 93:399.0 95:886.0 96:5496.0 97:74627.0 98:8265.0 100:21032.0 101:2514.0 102:635.0 107:2995.0 108:514.0 110:529.0 111:915.0 112:1111.0 114:1370.0 117:3494.0 118:1141.0 119:72.0 121:166.0 122:23.0 123:130.0 125:66.0 127:235.0 128:21694.0 129:2210.0 130:1025.0 131:1534.0 135:1098.0 136:635.0 137:123.0 138:73.0 141:1.0 142:194.0 144:1898.0 145:7.0 146:563.0 153…
616706	949564	174	616706	n/a	n/a	406	1297	634	667	1679	1086	85:528.0 86:4904.0 87:7.0 88:506.0 89:63.0 90:13.0 91:465.0 94:120.0 97:186.0 98:320.0 99:219.0 100:2699.0 101:118.0 102:646.0 104:53.0 105:16.0 106:17.0 110:123.0 111:108.0 112:515.0 113:216.0 114:379.0 115:203.0 116:409.0 117:357.0 118:122.0 119:42.0 120:565.0 123:55.0 124:6.0 125:39.0 126:203.0 127:346.0 128:580.0 130:618.0 131:695.0 132:200.0 133:274.0 134:25.0 135:134.0 136:33.0 137:1.0 140:…
362005	525136	156	362005	n/a	n/a	1170	1159	1401	1222	3197	2647	85:3752.0 86:3135.0 87:1400.0 88:364.0 89:173.0 90:76.0 92:52.0 93:44.0 94:53.0 95:37.0 96:112.0 97:255.0 98:1280.0 99:1058.0 100:4312.0 101:1317.0 102:1107.0 103:1617.0 104:393.0 105:686.0 106:8.0 107:225.0 108:146.0 110:635.0 111:195.0 112:2728.0 113:1308.0 114:1570.0 115:696.0 116:15319.0 117:2279.0 118:971.0 119:282.0 120:6.0 121:1566.0 122:116.0 123:28.0 124:198.0 126:261.0 127:95.0 128:775.…
208397	1049988	191	208397	n/a	n/a	535	1086	314	530	1287	530	85:21.0 87:18.0 89:6.0 91:6.0 92:6.0 94:1.0 95:11.0 96:4.0 97:2.0 99:21.0 101:54.0 102:8.0 103:642.0 104:25.0 105:10.0 106:3.0 107:7.0 109:2.0 111:15.0 113:17.0 114:5.0 115:11.0 116:29.0 117:50.0 119:2.0 121:5.0 122:8.0 123:7.0 125:1.0 127:15.0 128:7.0 129:495.0 130:37.0 131:110.0 132:8.0 133:387.0 134:18.0 135:8.0 141:13.0 142:8.0 143:250.0 144:22.0 145:18.0 146:1.0 147:1846.0 148:228.0 149:137.…
616276	419557	130	616276	n/a	n/a	541	643	664	871	946	1396	85:7109.0 86:1264.0 87:3780.0 88:773.0 89:973.0 90:30.0 91:105.0 93:146.0 94:134.0 95:104.0 97:15904.0 98:1233.0 99:6098.0 100:853.0 101:9363.0 102:11275.0 103:5134.0 104:759.0 105:810.0 106:28.0 107:63.0 109:874.0 110:45.0 111:2652.0 112:303.0 113:2227.0 114:190.0 115:18149.0 116:2700.0 117:7636.0 118:876.0 119:1432.0 120:72.0 121:34.0 123:104.0 125:470.0 127:18963.0 128:2191.0 129:6239.0 130:27…
352980	795269	290	352980	n/a	n/a	4219	10930	3585	5756	11927	5557	86:57.0 89:530.0 97:4.0 99:31.0 101:166.0 102:36.0 103:958.0 104:104.0 111:1.0 113:3.0 115:8.0 117:508.0 119:1.0 125:7.0 126:59.0 127:1.0 129:266.0 130:270.0 133:1563.0 134:58.0 140:69.0 141:33.0 142:51.0 143:70.0 147:1599.0 151:25.0 154:23.0 156:381.0 157:422.0 158:12.0 160:13.0 163:2.0 170:32.0 172:185.0 173:1.0 182:2.0 185:1.0 186:99.0 189:116.0 190:145.0 191:16.0 192:36.0 200:84.0 203:12.0 20…
622126	521800	174	622126	n/a	n/a	173	614	385	335	753	392	85:323.0 86:2916.0 87:761.0 88:133.0 95:24.0 96:43.0 97:38.0 98:123.0 99:395.0 100:2942.0 101:608.0 102:500.0 103:1514.0 104:201.0 105:83.0 107:326.0 108:15.0 109:110.0 110:226.0 111:3.0 112:779.0 113:192.0 114:551.0 115:734.0 116:5978.0 117:1198.0 118:710.0 119:59.0 120:88.0 124:52.0 126:223.0 128:1432.0 129:339.0 130:590.0 131:1141.0 132:174.0 133:368.0 137:46.0 138:297.0 140:192.0 141:37.0 142…
616802	660948	257	616802	n/a	n/a	1135	1358	1474	2182	2528	3340	85:21.0 86:308.0 89:71.0 90:27.0 91:2867.0 92:196.0 93:10.0 96:14.0 97:48.0 98:191.0 100:381.0 101:340.0 102:99.0 103:513.0 104:420.0 107:24.0 108:15.0 110:26.0 112:4.0 113:55.0 114:195.0 115:308.0 116:506.0 117:208.0 118:176.0 119:139.0 121:193.0 122:4.0 123:7.0 124:26.0 125:8.0 126:33.0 127:275.0 128:80.0 129:165.0 131:407.0 132:18.0 133:170.0 134:35.0 135:17.0 136:4.0 137:2.0 138:13.0 139:52.0…
199177	583891	205	199177	n/a	n/a	2908	7463	2701	2851	7397	3307	85:446.0 86:139.0 88:407.0 89:2950.0 90:295.0 91:451.0 92:260.0 93:142.0 94:17.0 95:119.0 96:52.0 97:40.0 98:105.0 99:361.0 100:182.0 101:1736.0 102:319.0 103:8591.0 104:839.0 105:630.0 106:80.0 107:43.0 108:30.0 110:34.0 111:67.0 112:13.0 113:471.0 114:63.0 115:1063.0 116:600.0 117:14730.0 118:1487.0 119:1200.0 120:90.0 121:27.0 123:1.0 124:10.0 125:61.0 126:16.0 127:313.0 128:113.0 129:4657.0 1…
536024	413165	231	536024	n/a	n/a	167	548	177	214	490	287	86:9.0 100:65.0 101:170.0 106:18.0 108:6.0 113:72.0 114:1.0 116:10.0 127:9.0 128:7.0 129:14.0 131:200.0 132:16.0 133:186.0 134:66.0 140:2.0 141:33.0 142:3.0 143:180.0 144:2.0 147:508.0 148:122.0 149:4.0 155:152.0 156:44.0 157:275.0 158:7.0 174:1.0 175:2.0 181:1.0 184:72.0 186:2.0 202:1.0 203:6.0 213:1.0 215:2.0 216:5.0 217:1.0 218:7.0 219:13.0 220:1.0 230:2.0 231:2588.0 232:583.0 233:201.0 240:5.…
241327	350345	124	241327	n/a	n/a	277	306	149	384	586	369	85:3108.0 86:979.0 87:585.0 88:130.0 89:6363.0 90:837.0 91:1163.0 92:873.0 93:6336.0 94:3507.0 95:1345.0 97:920.0 98:2042.0 99:655.0 100:258.0 101:2584.0 103:10842.0 104:667.0 105:1473.0 106:367.0 107:11862.0 108:1466.0 110:8253.0 111:464.0 112:164.0 113:325.0 115:3146.0 116:529.0 117:1241.0 119:1896.0 120:434.0 121:1753.0 122:28.0 123:502.0 124:13790.0 125:1112.0 126:2889.0 127:7180.0 128:1567.0…
231680	1184088	204	231680	n/a	n/a	439	333	230	320	648	397	85:220.0 89:46.0 94:2.0 95:99.0 97:29.0 98:334.0 99:29.0 101:1557.0 103:2832.0 112:20.0 113:15.0 116:679.0 117:1324.0 121:127.0 129:6853.0 130:578.0 131:1530.0 132:434.0 133:496.0 143:367.0 144:34.0 147:212.0 152:10.0 153:11.0 155:167.0 157:295.0 169:734.0 170:48.0 171:96.0 172:9.0 175:351.0 177:8.0 186:14.0 187:27.0 189:570.0 190:132.0 191:409.0 192:91.0 194:27.0 199:10.0 201:13.0 203:251.0 204:…
408911	1046745	202	408911	n/a	n/a	217	202	207	310	277	440	114:63.0 116:19.0 125:12.0 129:28.0 130:112.0 136:7.0 141:43.0 142:33.0 143:48.0 154:24.0 155:21.0 156:310.0 157:63.0 158:82.0 169:50.0 189:32.0 191:50.0 193:60.0 194:2.0 198:1.0 200:83.0 201:40.0 202:2298.0 203:406.0 204:470.0 206:55.0 207:643.0 208:283.0 209:254.0 214:11.0 215:9.0 223:28.0 224:10.0 228:13.0 233:5.0 237:27.0 239:46.0 242:34.0 248:10.0 249:45.0 252:41.0 253:34.0 255:19.0 256:1.0 …
268469	350784	271	268469	n/a	n/a	263	494	374	743	881	602	85:1058.0 86:144.0 88:495.0 89:5654.0 90:611.0 91:827.0 92:202.0 95:51.0 98:18.0 99:205.0 100:230.0 101:71.0 102:112.0 103:1030.0 104:1714.0 105:334.0 107:319.0 110:819.0 111:141.0 112:8.0 113:171.0 114:298.0 115:1582.0 116:502.0 117:303.0 118:723.0 119:630.0 120:50.0 121:112.0 122:84.0 123:99.0 127:8.0 129:12.0 130:1129.0 131:509.0 132:202.0 133:7674.0 134:946.0 136:120.0 137:2636.0 138:235.0 13…
362016	691958	204	362016	n/a	n/a	1606	3883	1580	3860	4947	2228	85:129.0 86:45.0 88:322.0 89:126.0 98:201.0 100:1233.0 101:558.0 102:287.0 103:481.0 104:13.0 111:20.0 114:300.0 115:235.0 116:1526.0 117:333.0 128:23.0 129:326.0 130:18.0 132:524.0 133:243.0 134:442.0 137:2.0 141:49.0 143:148.0 144:211.0 145:29.0 147:951.0 148:149.0 149:245.0 154:12.0 155:52.0 157:48.0 158:6.0 159:69.0 160:460.0 167:64.0 168:20.0 169:42.0 172:108.0 174:8.0 175:1.0 181:21.0 183:2…
212279	437899	258	212279	n/a	n/a	213	158	227	363	391	394	85:280.0 86:91.0 89:82.0 90:1.0 92:20.0 93:23.0 94:44.0 97:44.0 98:71.0 99:288.0 100:271.0 101:339.0 102:108.0 103:283.0 104:14.0 109:4.0 110:230.0 111:39.0 112:172.0 113:472.0 114:71.0 115:2825.0 116:734.0 117:928.0 118:84.0 119:34.0 121:4.0 124:112.0 125:17.0 126:34.0 129:44.0 130:1137.0 131:405.0 132:67.0 133:443.0 134:83.0 135:30.0 140:507.0 141:58.0 144:91.0 145:13.0 146:80.0 147:2777.0 148:…
214446	479427	157	214446	n/a	n/a	728	1211	772	1013	1403	815	85:368.0 86:74.0 92:12.0 95:9.0 100:402.0 101:43.0 102:113.0 103:79.0 107:11.0 115:173.0 117:95.0 118:13.0 119:26.0 120:8.0 122:4.0 124:12.0 125:6.0 130:44.0 131:128.0 133:259.0 135:7.0 137:24.0 138:14.0 139:1.0 140:13.0 147:359.0 148:231.0 149:276.0 150:39.0 151:10.0 155:2.0 157:1320.0 158:239.0 159:57.0 162:7.0 165:3.0 166:5.0 167:13.0 168:19.0 170:5.0 181:7.0 182:5.0 183:3.0 186:14.0 187:6.0 1…
468302	1063214	204	468302	n/a	n/a	357	148	290	555	526	359	87:48.0 89:114.0 94:22.0 98:3.0 99:103.0 101:320.0 103:701.0 109:34.0 113:59.0 115:11.0 116:152.0 117:318.0 119:199.0 123:4.0 124:23.0 129:1316.0 130:192.0 132:71.0 133:168.0 134:21.0 135:88.0 137:10.0 139:31.0 141:35.0 142:93.0 143:186.0 144:8.0 145:16.0 146:4.0 147:933.0 148:30.0 149:165.0 153:38.0 155:4.0 156:20.0 157:92.0 158:75.0 159:101.0 161:49.0 165:16.0 166:11.0 169:215.0 170:48.0 171:54…
362010	778295	158	362010	n/a	n/a	5768	6402	5215	9869	7264	8565	85:635.0 86:2222.0 87:214.0 88:508.0 89:440.0 90:92.0 94:38.0 95:40.0 97:142.0 98:180.0 99:313.0 100:2564.0 101:1020.0 102:1206.0 103:387.0 106:87.0 107:30.0 110:162.0 111:122.0 112:232.0 113:155.0 114:923.0 115:832.0 116:15403.0 117:1911.0 118:794.0 120:34.0 123:22.0 124:32.0 125:84.0 126:107.0 128:598.0 129:2519.0 130:578.0 131:380.0 132:2315.0 133:1103.0 134:249.0 135:45.0 137:11.0 139:175.0 1…
507065	1068989	204	507065	n/a	n/a	562	286	436	752	527	538	87:51.0 91:5.0 96:19.0 101:34.0 103:337.0 104:65.0 105:1660.0 106:138.0 116:3.0 117:194.0 119:197.0 120:5.0 121:31.0 122:26.0 123:5.0 124:24.0 129:189.0 130:108.0 132:76.0 133:198.0 134:14.0 144:4.0 151:15.0 155:2.0 157:86.0 162:17.0 163:49.0 164:9.0 165:57.0 166:66.0 173:36.0 175:51.0 177:172.0 178:61.0 179:242.0 180:84.0 184:6.0 189:120.0 191:173.0 192:8.0 193:8.0 194:152.0 195:13.0 197:21.0 20…
200511	719282	204	200511	n/a	n/a	463	2472	366	1026	3456	1459	85:53.0 86:10.0 87:14.0 88:24.0 89:133.0 90:10.0 91:53.0 92:26.0 93:17.0 94:25.0 95:34.0 96:1.0 97:39.0 99:23.0 100:17.0 101:247.0 102:40.0 103:1265.0 104:71.0 105:51.0 106:3.0 107:6.0 108:6.0 109:7.0 110:11.0 111:37.0 112:4.0 113:47.0 114:36.0 115:24.0 116:64.0 117:460.0 118:30.0 119:78.0 120:6.0 121:1.0 122:4.0 123:3.0 124:7.0 125:9.0 126:36.0 127:25.0 128:4.0 129:911.0 130:121.0 131:285.0 132:…
231260	384062	215	231260	n/a	n/a	447	516	655	798	706	930	86:156.0 90:13.0 92:79.0 93:1690.0 94:7869.0 95:1147.0 96:1324.0 97:1193.0 100:10447.0 101:892.0 102:1491.0 104:34.0 106:1124.0 107:505.0 108:4268.0 109:4101.0 110:2626.0 111:121.0 112:557.0 113:951.0 114:1148.0 117:1185.0 118:74.0 119:169.0 120:368.0 122:98.0 124:160.0 125:504.0 126:2957.0 127:2021.0 128:145.0 130:612.0 131:1461.0 132:328.0 133:3402.0 136:214.0 138:376.0 140:1873.0 141:866.0 142…
241039	498353	257	241039	n/a	n/a	242	260	281	373	354	536	85:203.0 86:2927.0 87:254.0 88:83.0 90:12.0 91:473.0 93:21.0 94:359.0 95:806.0 97:135.0 98:564.0 99:925.0 100:2383.0 101:247.0 102:625.0 103:5815.0 104:98.0 105:19.0 107:1371.0 108:186.0 109:664.0 110:2711.0 111:794.0 112:274.0 113:767.0 114:714.0 115:371.0 116:2129.0 118:692.0 119:371.0 121:212.0 122:112.0 123:861.0 124:303.0 125:43.0 126:129.0 128:863.0 129:508.0 131:1453.0 132:302.0 133:1376.0…
227923	959200	308	227923	n/a	n/a	149	141	126	203	107	272	85:1411.0 86:157.0 87:1267.0 88:1202.0 89:3949.0 90:698.0 91:883.0 92:67.0 95:111.0 97:537.0 98:165.0 99:2234.0 100:151.0 101:5980.0 102:1203.0 103:15822.0 104:1418.0 105:1048.0 106:175.0 108:53.0 109:500.0 110:7.0 111:941.0 112:313.0 113:772.0 114:234.0 115:2340.0 116:2679.0 117:6606.0 118:702.0 119:1004.0 121:140.0 122:58.0 123:49.0 124:18.0 125:256.0 127:442.0 128:257.0 129:10078.0 130:2037.0 …
483593	798720	232	483593	n/a	n/a	234	874	223	209	646	179	85:111.0 86:444.0 89:171.0 94:18.0 100:155.0 101:95.0 102:3.0 103:159.0 107:11.0 108:8.0 109:9.0 111:126.0 114:18.0 115:7.0 116:202.0 117:227.0 128:251.0 129:34.0 130:65.0 131:43.0 137:75.0 138:13.0 139:2.0 141:16.0 144:200.0 150:32.0 155:43.0 157:97.0 158:85.0 160:85.0 162:13.0 167:19.0 170:16.0 176:11.0 183:8.0 185:61.0 187:7.0 198:26.0 199:17.0 200:12.0 201:84.0 202:7.0 207:92.0 208:37.0 212:3…
215477	911803	204	215477	n/a	n/a	916	706	1007	1463	1756	1239	90:6.0 92:1.0 95:1.0 96:1.0 100:14.0 102:2.0 116:8.0 146:6.0 150:2.0 152:3.0 157:1.0 169:2.0 177:7.0 186:6.0 188:8.0 194:4.0 204:580.0 205:52.0 206:1.0 209:9.0 210:2.0 222:1.0 223:8.0 244:2.0 260:4.0 264:4.0 266:1.0 276:4.0 280:5.0 291:3.0 298:4.0 300:1.0 306:1.0 307:40.0 308:2.0 312:1.0 318:2.0 324:3.0 342:2.0 343:2.0 346:1.0 355:2.0 357:1.0 372:1.0 376:6.0 393:3.0 410:1.0 412:2.0 415:5.0 417:3.…
213994	1138486	129	213994	n/a	n/a	334	99	692	704	595	795	85:377.0 86:23.0 87:28.0 89:66.0 91:113.0 92:12.0 93:254.0 94:91.0 95:645.0 96:200.0 97:336.0 98:201.0 99:107.0 100:20.0 101:156.0 102:11.0 103:765.0 104:49.0 105:105.0 106:15.0 107:106.0 108:26.0 109:208.0 110:67.0 111:96.0 112:18.0 113:78.0 114:7.0 115:75.0 116:45.0 117:154.0 118:5.0 119:31.0 120:7.0 121:98.0 122:15.0 123:93.0 124:3.0 125:25.0 126:4.0 129:3845.0 130:456.0 131:583.0 132:13.0 133…
218829	711908	174	218829	n/a	n/a	31305	23095	26210	43290	26089	40458	86:821.0 87:55.0 100:555.0 101:59.0 102:84.0 106:7.0 110:73.0 111:14.0 112:89.0 114:18.0 115:75.0 116:22.0 123:2.0 124:144.0 125:11.0 127:48.0 128:29.0 130:51.0 131:13.0 143:50.0 146:5.0 153:6.0 154:14.0 156:24.0 158:27.0 159:4.0 162:12.0 170:21.0 172:68.0 173:3.0 174:1933.0 175:285.0 176:104.0 177:23.0 179:84.0 180:21.0 181:7.0 186:26.0 192:7.0 194:7.0 214:130.0 227:6.0 231:10.0 232:8.0 237:14.0…
224809	694981	186	224809	n/a	n/a	453	693	463	917	1021	900	86:200.0 89:1263.0 94:76.0 96:503.0 98:3070.0 99:69.0 100:1825.0 101:472.0 102:1268.0 103:4.0 107:123.0 109:111.0 110:386.0 112:60.0 114:214.0 115:619.0 116:366.0 117:1.0 123:29.0 124:154.0 125:36.0 128:598.0 129:83.0 130:616.0 132:234.0 137:432.0 138:87.0 139:35.0 144:666.0 145:194.0 147:4.0 148:1.0 154:392.0 156:529.0 168:102.0 170:833.0 171:108.0 172:284.0 173:7.0 174:1080.0 176:102.0 180:63.0…
367916	539484	245	367916	n/a	n/a	644	1462	592	1045	1614	1004	86:360.0 88:615.0 89:328.0 91:2131.0 95:77.0 97:950.0 104:586.0 116:415.0 117:775.0 118:1.0 129:1294.0 130:1.0 132:537.0 133:235.0 137:179.0 139:112.0 147:4800.0 163:162.0 168:28.0 169:21.0 173:1419.0 174:33.0 184:787.0 185:711.0 187:99.0 189:629.0 190:15.0 202:3.0 205:247.0 206:73.0 215:133.0 218:9.0 219:915.0 220:211.0 221:85.0 231:1704.0 232:321.0 233:159.0 245:4597.0 246:850.0 247:427.0 248:6…
269256	724799	232	269256	n/a	n/a	273	426	310	326	500	519	89:134.0 100:2155.0 101:67.0 110:70.0 114:5.0 126:41.0 129:379.0 130:171.0 142:205.0 144:47.0 159:2.0 160:108.0 170:18.0 171:29.0 173:66.0 174:8.0 184:37.0 188:183.0 198:9.0 201:2.0 213:30.0 216:61.0 217:60.0 223:4.0 225:22.0 226:19.0 228:40.0 231:103.0 232:4585.0 233:968.0 234:400.0 235:12.0 240:1.0 243:5.0 245:42.0 260:72.0 265:4.0 269:12.0 282:12.0 291:13.0 292:3.0 301:22.0 314:3.0 319:37.0 33…
218724	612448	89	218724	n/a	n/a	264	708	100	357	550	246	85:271.0 86:128.0 87:374.0 88:99.0 89:3817.0 90:333.0 91:200.0 98:197.0 99:338.0 100:368.0 101:1492.0 102:238.0 103:942.0 104:90.0 105:81.0 108:5.0 110:109.0 111:70.0 112:69.0 113:331.0 114:203.0 115:282.0 116:451.0 117:1864.0 118:219.0 119:134.0 120:13.0 121:33.0 126:214.0 127:149.0 128:93.0 129:2129.0 130:369.0 131:481.0 132:73.0 133:791.0 134:153.0 135:78.0 139:12.0 140:205.0 141:255.0 142:120…
312139	742841	156	312139	n/a	n/a	289	301	378	487	426	660	85:253.0 86:998.0 89:20.0 94:39.0 95:46.0 98:350.0 99:501.0 100:59.0 102:354.0 107:141.0 110:250.0 112:360.0 113:27.0 115:76.0 116:949.0 117:1379.0 118:191.0 123:106.0 129:613.0 135:214.0 136:17.0 139:51.0 140:1135.0 141:405.0 142:671.0 143:1012.0 144:502.0 145:169.0 152:20.0 154:387.0 155:536.0 156:46742.0 157:8414.0 158:7150.0 159:986.0 161:57.0 162:25.0 167:194.0 168:79.0 169:104.0 170:116.0 1…
296071	495049	198	296071	n/a	n/a	140	256	131	166	298	201	85:2638.0 86:2618.0 87:1289.0 88:1102.0 89:64317.0 90:5331.0 91:3400.0 92:481.0 93:362.0 94:125.0 95:50.0 96:97.0 97:578.0 98:1205.0 99:1478.0 100:2099.0 101:555.0 102:1520.0 103:2811.0 104:723.0 105:759.0 106:165.0 109:320.0 110:216.0 112:12612.0 113:845.0 114:337.0 115:2229.0 116:1103.0 117:5738.0 118:405.0 119:2257.0 120:114.0 121:96.0 122:27.0 123:10.0 124:52.0 125:929.0 126:6744.0 127:1241.0…
226845	795371	232	226845	n/a	n/a	234	902	223	209	540	179	85:235.0 86:235.0 99:99.0 100:374.0 101:92.0 102:89.0 103:1402.0 108:108.0 114:13.0 116:284.0 117:718.0 118:112.0 120:5.0 124:21.0 129:570.0 130:558.0 131:390.0 132:14.0 134:287.0 136:86.0 140:18.0 141:87.0 142:73.0 143:134.0 144:302.0 147:1796.0 148:70.0 149:125.0 151:54.0 154:12.0 156:188.0 157:25.0 158:74.0 160:179.0 168:3.0 171:5.0 172:25.0 173:47.0 174:45.0 182:8.0 184:23.0 186:48.0 187:7.0 …
327665	611763	217	327665	n/a	n/a	820	2758	474	1930	2357	1195	85:175.0 86:5.0 87:370.0 88:326.0 89:794.0 94:5.0 99:254.0 100:102.0 101:1045.0 102:366.0 103:5021.0 104:498.0 105:104.0 107:135.0 109:213.0 110:152.0 111:231.0 113:404.0 114:114.0 115:191.0 116:194.0 117:2544.0 118:287.0 119:227.0 123:28.0 124:1.0 125:152.0 129:12553.0 130:1833.0 131:1756.0 132:80.0 133:3030.0 134:354.0 135:175.0 139:17.0 140:104.0 141:1219.0 142:407.0 143:1738.0 144:194.0 145:3…
201040	508598	117	201040	n/a	n/a	2044	3687	1863	3080	5397	2698	85:100.0 86:57.0 87:30.0 88:24.0 89:419.0 90:20.0 91:18.0 92:15.0 93:27.0 94:9.0 95:7.0 98:18.0 99:44.0 100:54.0 101:95.0 102:40.0 103:332.0 104:35.0 105:29.0 106:5.0 107:13.0 108:16.0 109:9.0 113:50.0 114:81.0 115:123.0 116:306.0 117:1575.0 118:146.0 119:84.0 120:4.0 121:16.0 122:13.0 123:8.0 124:7.0 125:5.0 126:26.0 127:21.0 128:11.0 129:90.0 130:31.0 131:142.0 132:37.0 133:316.0 134:35.0 135:2…
715927	851094	204	715927	n/a	n/a	2936	2298	3139	5187	6692	5206	85:237.0 86:54.0 87:80.0 89:305.0 91:115.0 97:56.0 99:372.0 101:567.0 102:74.0 103:3401.0 104:185.0 105:113.0 109:152.0 111:75.0 113:276.0 115:245.0 116:423.0 117:1944.0 118:169.0 119:159.0 127:127.0 129:5641.0 130:646.0 131:981.0 132:99.0 133:1528.0 134:184.0 139:60.0 143:1484.0 144:1156.0 145:734.0 146:33.0 147:8939.0 148:1261.0 149:1208.0 150:141.0 151:27.0 152:12.0 153:33.0 155:426.0 156:19.0…
308198	453238	204	308198	n/a	n/a	371	902	518	833	1072	826	85:75.0 87:158.0 88:937.0 89:415.0 93:261.0 98:393.0 99:332.0 100:3668.0 101:1479.0 102:1161.0 103:258.0 107:336.0 109:21.0 110:458.0 112:44.0 113:356.0 114:1678.0 115:1859.0 116:9426.0 117:1833.0 118:1910.0 119:54.0 120:138.0 121:155.0 124:42.0 126:95.0 127:18.0 128:120.0 129:415.0 130:1117.0 131:1372.0 132:825.0 133:1871.0 134:123.0 136:28.0 139:44.0 140:57.0 141:183.0 143:29.0 144:287.0 146:28…
304995	843809	174	304995	n/a	n/a	333	510	186	136	706	533	85:550.0 86:2103.0 88:691.0 89:37.0 92:1.0 94:4.0 98:79.0 99:226.0 100:2285.0 101:305.0 102:715.0 103:462.0 109:220.0 110:24.0 111:51.0 112:260.0 113:139.0 114:547.0 115:695.0 116:408.0 117:514.0 125:44.0 128:1196.0 130:550.0 132:2.0 134:77.0 137:17.0 139:20.0 140:291.0 141:108.0 142:360.0 143:185.0 144:424.0 146:105.0 147:239.0 153:95.0 154:449.0 155:201.0 156:6030.0 157:841.0 158:433.0 159:53.0…
295046	837708	290	295046	n/a	n/a	371	731	601	681	1151	1024	85:288.0 89:7.0 94:32.0 97:87.0 99:5.0 100:172.0 103:586.0 107:158.0 111:98.0 112:172.0 113:8.0 123:51.0 124:17.0 125:25.0 134:3012.0 138:20.0 140:17.0 142:46.0 152:16.0 156:34.0 158:7.0 160:73.0 169:23.0 170:48.0 171:51.0 174:25.0 179:20.0 184:112.0 186:4.0 194:12.0 197:43.0 202:1419.0 203:239.0 204:124.0 205:98.0 206:34.0 207:1654.0 211:12.0 214:220.0 215:96.0 216:201.0 217:2016.0 218:509.0 219…
200905	320458	156	200905	n/a	n/a	257	328	374	363	528	391	85:120.0 94:30.0 99:50.0 100:478.0 108:18.0 121:8.0 122:4.0 123:10.0 124:73.0 125:2.0 138:7.0 139:9.0 140:28.0 141:47.0 150:7.0 153:3.0 154:8.0 156:6762.0 157:902.0 158:216.0 162:3.0 166:2.0 168:8.0 169:2.0 170:86.0 171:79.0 172:51.0 173:6.0 176:1.0 181:1.0 186:2.0 187:1.0 197:1.0 209:1.0 217:50.0 227:1.0 230:1.0 247:2.0 252:2.0 256:2.0 258:1.0 259:2.0 266:2.0 267:2.0 268:3.0 271:3.0 274:1.0 276:…
239768	756667	333	239768	n/a	n/a	201	353	138	297	428	314	89:20.0 92:7.0 94:16.0 98:207.0 99:271.0 100:2894.0 101:1135.0 102:391.0 103:5668.0 104:452.0 110:1708.0 112:35.0 114:1224.0 116:2052.0 117:4687.0 118:477.0 124:4.0 128:271.0 129:3919.0 130:453.0 131:1667.0 132:451.0 133:3337.0 134:126.0 138:177.0 140:44.0 141:33.0 142:484.0 143:1948.0 144:618.0 145:224.0 146:48.0 147:20331.0 148:3468.0 149:1525.0 150:130.0 151:57.0 152:24.0 153:65.0 154:15.0 156…
353047	906254	173	353047	n/a	n/a	2332	1765	2286	3707	4268	3698	85:671.0 86:256.0 87:187.0 89:368.0 90:167.0 91:2875.0 92:461.0 93:1678.0 94:279.0 95:934.0 96:111.0 97:579.0 98:176.0 99:960.0 100:249.0 101:1401.0 102:216.0 103:15603.0 104:1351.0 105:1727.0 106:123.0 107:1137.0 108:206.0 109:1342.0 110:94.0 111:426.0 112:39.0 113:289.0 114:10.0 115:641.0 116:918.0 117:1288.0 118:171.0 119:1079.0 120:123.0 121:467.0 122:72.0 123:199.0 124:29.0 125:212.0 127:258…
268311	557751	218	268311	n/a	n/a	2389	12455	2454	3986	2344	3964	85:180.0 86:1266.0 87:46.0 88:1214.0 89:528.0 90:340.0 91:249.0 93:121.0 98:224.0 100:6977.0 101:790.0 102:218.0 103:2160.0 104:165.0 105:95.0 110:61.0 114:151.0 115:512.0 116:865.0 117:305.0 119:51.0 128:105.0 129:328.0 130:484.0 131:25.0 132:512.0 133:505.0 134:578.0 136:21.0 144:352.0 146:124.0 147:3623.0 148:238.0 149:282.0 158:56.0 159:59.0 160:6638.0 161:922.0 162:508.0 163:221.0 172:98.0 1…
218694	440414	117	218694	n/a	n/a	1038	1016	1081	1455	1152	1361	85:169.0 86:10.0 91:55.0 101:181.0 102:19.0 107:197.0 115:306.0 117:2901.0 118:204.0 119:90.0 130:230.0 131:97.0 133:389.0 136:14.0 143:4.0 147:1197.0 148:133.0 149:234.0 150:29.0 157:359.0 158:46.0 159:24.0 175:9.0 221:11.0 247:58.0 248:98.0 320:95.0 322:18.0 327:4.0
616730	823011	158	616730	n/a	n/a	4335	6083	3642	6000	5587	5760	85:993.0 86:506.0 87:1080.0 91:216.0 93:10.0 97:108.0 98:141.0 99:355.0 100:39.0 101:225.0 102:343.0 103:241.0 104:58.0 107:66.0 109:97.0 111:79.0 112:32.0 113:157.0 115:106.0 116:395.0 117:1083.0 118:123.0 120:43.0 121:1.0 122:13.0 123:1.0 125:1.0 126:8.0 127:297.0 128:51.0 129:575.0 130:6.0 131:247.0 132:369.0 133:28.0 139:36.0 140:66.0 141:29.0 142:68.0 143:211.0 144:166.0 145:224.0 147:412.0 …
319168	336739	157	319168	n/a	n/a	236	219	293	408	623	554	85:2776.0 86:2924.0 87:569.0 88:621.0 89:418.0 90:290.0 92:46.0 95:4.0 97:18.0 98:8549.0 99:3160.0 100:4995.0 103:28.0 104:402.0 105:35.0 106:1.0 113:1522.0 114:710.0 118:219.0 120:5147.0 121:979.0 122:176.0 124:1.0 125:7.0 127:24.0 128:6355.0 129:52.0 130:76.0 131:22.0 132:20.0 134:3218.0 139:45.0 141:10.0 142:78.0 143:1148.0 146:7.0 149:12.0 151:181.0 155:2.0 156:29.0 157:44961.0 158:5233.0 159…
606045	919542	132	606045	n/a	n/a	1007	527	815	840	1013	919	85:1377.0 86:340.0 87:349.0 88:159.0 89:729.0 90:188.0 93:522.0 94:171.0 95:1707.0 96:217.0 97:2323.0 98:1637.0 99:743.0 100:229.0 101:196.0 102:180.0 105:585.0 106:59.0 107:423.0 109:867.0 110:170.0 111:970.0 112:443.0 113:391.0 114:190.0 115:200.0 116:1566.0 117:27795.0 118:2637.0 119:1143.0 120:28.0 121:314.0 122:85.0 123:365.0 124:140.0 125:280.0 126:58.0 127:125.0 128:223.0 129:12208.0 130:1…
623234	934902	223	623234	n/a	n/a	606	705	542	1181	1191	1031	85:80.0 86:155.0 87:20.0 93:115.0 94:61.0 95:181.0 97:176.0 98:725.0 99:343.0 100:1490.0 101:453.0 102:209.0 103:117.0 104:94.0 111:153.0 112:108.0 113:127.0 114:25.0 115:144.0 116:115.0 122:100.0 123:49.0 124:98.0 125:388.0 126:33.0 127:127.0 128:10.0 129:216.0 130:206.0 131:303.0 132:62.0 133:165.0 134:150.0 135:30.0 137:13.0 138:176.0 139:130.0 140:179.0 141:159.0 142:5.0 143:114.0 144:13.0 14…
228907	984815	332	228907	n/a	n/a	191	425	219	310	421	275	85:388.0 88:217.0 89:1085.0 90:99.0 91:5.0 96:1.0 97:3.0 99:298.0 101:928.0 103:5695.0 104:461.0 105:293.0 109:196.0 111:78.0 113:347.0 114:41.0 116:179.0 117:4022.0 119:11.0 121:3.0 127:144.0 128:88.0 129:5099.0 130:114.0 131:493.0 132:61.0 133:1635.0 134:308.0 135:41.0 139:66.0 141:123.0 142:69.0 143:1556.0 144:163.0 145:259.0 147:10307.0 148:1758.0 149:1128.0 150:96.0 153:183.0 154:11.0 155:64…
202083	884869	204	202083	n/a	n/a	27103	43399	22963	41622	51305	36321	87:2.0 88:5.0 89:91.0 90:4.0 91:18.0 92:10.0 99:4.0 100:19.0 101:188.0 103:1466.0 104:111.0 105:22.0 106:1.0 109:4.0 111:12.0 113:19.0 115:659.0 116:183.0 117:1807.0 118:197.0 119:93.0 120:3.0 126:13.0 127:13.0 129:1066.0 130:367.0 131:590.0 132:79.0 133:290.0 134:29.0 135:5.0 136:4.0 141:21.0 142:6.0 143:469.0 144:10.0 145:36.0 146:14.0 147:2168.0 148:343.0 149:184.0 150:4.0 151:10.0 153:11.0 15…
236725	375714	174	236725	n/a	n/a	1206	941	1238	1769	1263	1858	85:936.0 86:26183.0 87:2507.0 88:638.0 89:95.0 92:220.0 93:60.0 94:65.0 95:75.0 96:277.0 97:469.0 98:3975.0 99:1387.0 100:12619.0 101:1921.0 102:1676.0 103:638.0 104:90.0 105:241.0 106:250.0 107:689.0 108:75.0 109:124.0 110:1811.0 111:239.0 112:267.0 113:763.0 114:9320.0 115:1619.0 116:1363.0 117:2774.0 118:292.0 119:843.0 124:123.0 126:890.0 127:446.0 128:1656.0 129:401.0 130:3005.0 131:2094.0 1…
200447	410334	257	200447	n/a	n/a	164	276	212	337	412	405	85:336.0 86:1600.0 87:161.0 88:112.0 89:68.0 90:5.0 91:1.0 92:45.0 93:12.0 94:12.0 95:29.0 96:5.0 97:103.0 98:217.0 99:186.0 100:1918.0 101:1368.0 102:482.0 103:238.0 104:1.0 105:2.0 106:41.0 109:19.0 110:361.0 111:68.0 112:96.0 113:350.0 114:699.0 115:453.0 116:781.0 117:104.0 118:23.0 120:91.0 121:827.0 122:75.0 124:13.0 125:25.0 126:17.0 127:103.0 128:413.0 129:3551.0 130:869.0 131:321.0 132:5…
267751	737897	174	267751	n/a	n/a	2516	2188	2205	3902	2526	3389	85:90.0 86:8463.0 87:722.0 88:611.0 93:7.0 94:343.0 96:378.0 98:1582.0 100:2529.0 101:156.0 102:724.0 106:184.0 107:10.0 108:193.0 109:73.0 110:182.0 111:88.0 112:477.0 114:78.0 116:674.0 123:59.0 125:50.0 128:244.0 130:1149.0 132:346.0 134:366.0 139:9.0 141:9.0 144:287.0 151:25.0 152:9.0 154:42.0 155:32.0 156:2417.0 158:187.0 159:296.0 167:17.0 168:107.0 172:241.0 174:29586.0 175:5027.0 176:2301…
536211	489000	237	536211	n/a	n/a	2913	2764	3995	4050	3745	5231	85:523.0 86:1181.0 89:1373.0 90:12.0 91:151.0 92:139.0 93:464.0 94:186.0 95:362.0 96:25.0 97:178.0 98:109.0 99:172.0 100:2349.0 101:418.0 102:358.0 104:54.0 105:18.0 106:280.0 107:93.0 108:189.0 109:495.0 110:229.0 111:101.0 112:115.0 113:542.0 114:392.0 115:219.0 116:484.0 117:64.0 118:10.0 119:24.0 120:43.0 121:280.0 123:90.0 124:93.0 125:60.0 126:85.0 127:147.0 129:115.0 130:3795.0 131:639.0 1…
310446	1029222	91	310446	n/a	n/a	482	321	518	828	643	633	85:1414.0 86:414.0 87:1277.0 88:86.0 89:3767.0 90:1558.0 91:135895.0 92:10594.0 93:413.0 94:66.0 95:183.0 96:300.0 97:2343.0 98:268.0 99:1590.0 100:95.0 101:7646.0 102:1078.0 103:36526.0 104:3530.0 105:2759.0 106:556.0 107:490.0 108:388.0 109:423.0 110:6.0 111:1437.0 112:168.0 113:2080.0 114:349.0 115:8206.0 116:3313.0 117:8740.0 118:971.0 119:1000.0 121:232.0 122:88.0 123:136.0 125:351.0 127:101…
303911	876640	167	303911	n/a	n/a	637	250	527	1372	1485	948	93:254.0 94:44.0 100:206.0 104:393.0 105:525.0 108:10.0 112:86.0 113:543.0 114:44.0 121:221.0 122:76.0 129:77.0 132:5.0 134:193.0 149:6252.0 150:575.0 151:15.0 156:11.0 162:6.0 163:161.0 167:2486.0 168:104.0 184:11.0 188:19.0 193:80.0 195:67.0 204:171.0 205:52.0 209:9.0 215:6.0 217:15.0 218:164.0 232:26.0 233:56.0 235:9.0 236:7.0 239:35.0 245:71.0 252:19.0 253:44.0 263:14.0 267:17.0 279:251.0 280…
703265	1008479	219	703265	n/a	n/a	325	225	160	480	265	390	85:2680.0 86:465.0 87:1163.0 88:2364.0 89:22463.0 90:3094.0 91:4535.0 92:618.0 93:630.0 94:155.0 95:8442.0 96:857.0 97:1519.0 98:1022.0 99:4608.0 100:629.0 101:1984.0 102:4794.0 103:3934.0 104:1209.0 105:1809.0 106:274.0 107:618.0 108:37.0 109:457.0 110:220.0 111:885.0 112:195.0 113:3514.0 114:2271.0 115:6983.0 116:3256.0 117:4167.0 118:2732.0 119:2273.0 120:408.0 121:1001.0 122:168.0 123:329.0 1…
362023	783611	218	362023	n/a	n/a	608	1336	552	1012	1300	1048	85:297.0 86:175.0 87:222.0 88:30.0 89:12.0 90:10.0 94:57.0 97:5.0 98:74.0 99:23.0 100:589.0 101:1385.0 102:554.0 103:71.0 104:162.0 105:3.0 111:132.0 112:183.0 113:79.0 114:451.0 115:187.0 116:261.0 117:1851.0 118:307.0 120:2.0 121:7.0 123:41.0 128:1503.0 129:1777.0 130:1225.0 131:318.0 132:270.0 133:397.0 134:63.0 138:1.0 140:132.0 141:191.0 142:332.0 143:28.0 145:217.0 146:169.0 147:1808.0 148:…
199205	825767	204	199205	n/a	n/a	7199	24305	6468	9603	23630	9915	85:186.0 86:22.0 87:629.0 88:74.0 89:159.0 90:28.0 91:52.0 92:45.0 93:56.0 95:111.0 96:19.0 97:84.0 98:38.0 99:136.0 100:17.0 101:1268.0 102:126.0 103:4632.0 104:411.0 105:219.0 106:10.0 107:14.0 108:3.0 109:13.0 110:8.0 111:64.0 112:1.0 113:84.0 114:11.0 115:208.0 116:432.0 117:796.0 118:55.0 119:107.0 120:16.0 121:9.0 123:13.0 125:20.0 127:43.0 128:20.0 129:1982.0 130:281.0 131:957.0 132:105.0 …
201862	1134655	441	201862	n/a	n/a	1428	348	860	442	309	306	85:39.0 86:32.0 87:92.0 88:175.0 89:624.0 90:232.0 91:10610.0 92:1499.0 93:665.0 94:84.0 95:401.0 96:139.0 97:43.0 98:27.0 99:35.0 100:1.0 101:132.0 102:335.0 103:2032.0 104:869.0 105:5259.0 106:551.0 107:1858.0 108:191.0 109:317.0 110:24.0 111:31.0 113:66.0 114:58.0 115:2929.0 116:1304.0 117:4143.0 118:677.0 119:3833.0 120:443.0 121:1385.0 122:134.0 123:134.0 125:10.0 126:131.0 127:543.0 128:146…
374862	372373	198	374862	n/a	n/a	507	320	826	1050	836	1484	86:1435.0 93:313.0 94:311.0 95:843.0 96:1896.0 97:818.0 98:4335.0 99:178.0 100:454.0 102:568.0 103:530.0 104:308.0 107:1680.0 108:254.0 109:39.0 110:1676.0 111:617.0 112:123.0 114:245.0 116:469.0 117:292.0 118:536.0 122:151.0 124:3204.0 126:354.0 127:2920.0 128:621.0 129:815.0 130:2435.0 131:1497.0 132:551.0 134:2474.0 135:263.0 136:677.0 139:212.0 140:791.0 141:325.0 142:93.0 143:1817.0 144:681.…
218748	983057	202	218748	n/a	n/a	549	366	411	904	586	739	103:311.0 117:184.0 119:37.0 120:10.0 129:308.0 130:66.0 133:130.0 139:25.0 142:9.0 143:54.0 145:3.0 147:791.0 148:35.0 149:18.0 151:7.0 169:169.0 170:4.0 191:12.0 202:940.0 203:130.0 205:104.0 206:7.0 207:103.0 215:12.0 217:160.0 218:5.0 221:65.0 240:10.0 243:35.0 244:1.0 245:1.0 265:2.0 271:24.0 276:12.0 300:3.0 331:5.0 332:182.0 333:64.0 359:17.0 361:136.0 374:34.0 393:10.0 407:6.0 410:2.0 415…
213149	1132299	296	213149	n/a	n/a	179	97	107	148	244	180	85:623.0 86:32.0 87:41.0 88:41.0 89:312.0 90:69.0 91:5854.0 92:959.0 93:4887.0 94:929.0 95:5353.0 96:562.0 97:2181.0 98:336.0 99:384.0 100:96.0 101:706.0 102:141.0 103:763.0 104:224.0 105:5517.0 106:1091.0 107:4471.0 108:706.0 109:2575.0 110:371.0 111:706.0 112:36.0 113:157.0 114:31.0 115:995.0 116:356.0 117:1962.0 118:735.0 119:5009.0 120:1680.0 121:2795.0 122:479.0 123:1090.0 124:88.0 125:280.0…
200902	785786	174	200902	n/a	n/a	1205	1037	1059	1428	922	1404	85:6.0 86:3960.0 87:272.0 88:78.0 90:3.0 91:5.0 92:25.0 100:1873.0 101:346.0 102:295.0 103:58.0 104:1.0 115:56.0 116:13.0 130:624.0 143:16.0 144:63.0 145:72.0 146:177.0 147:8.0 156:5.0 158:47.0 160:32.0 170:20.0 172:89.0 173:66.0 174:10557.0 175:1902.0 176:649.0 177:37.0 179:12.0 186:59.0 187:7.0 188:8.0 199:3.0 200:36.0 202:300.0 203:41.0 215:2.0 216:2.0 217:6.0 273:165.0 274:7.0 275:2.0 287:5.0…
369621	413958	88	369621	n/a	n/a	2126	6817	2180	2436	4979	839	85:226.0 86:1648.0 87:796.0 88:24033.0 89:877.0 90:1088.0 91:29.0 99:104.0 100:138.0 101:71.0 103:1585.0 107:110.0 110:66.0 112:53.0 116:638.0 117:725.0 128:3.0 129:777.0 130:86.0 134:196.0 143:1.0 144:1041.0 145:867.0 146:255.0 147:213.0 148:209.0 149:279.0 155:16.0 157:230.0 158:84.0 159:20.0 161:1370.0 162:327.0 163:40.0 172:563.0 174:62.0 185:38.0 190:285.0 191:631.0 192:18.0 205:841.0 206:88…
241028	531595	174	241028	n/a	n/a	1123	1787	1539	2113	3752	2830	85:500.0 86:36361.0 87:3238.0 88:1504.0 90:53.0 92:17.0 94:55.0 97:687.0 98:682.0 99:1398.0 100:20004.0 101:3441.0 102:3206.0 103:603.0 104:53.0 106:90.0 110:293.0 111:308.0 112:615.0 113:1345.0 114:1137.0 115:876.0 116:1702.0 117:3286.0 118:513.0 119:468.0 124:36.0 125:60.0 126:26.0 127:295.0 128:675.0 129:906.0 130:7121.0 131:2197.0 132:671.0 133:2466.0 134:806.0 139:154.0 140:755.0 141:212.0 1…
214170	327309	144	214170	n/a	n/a	550	365	579	674	440	565	87:632.0 88:15.0 93:7.0 95:11.0 101:96.0 103:63.0 108:2.0 109:7.0 115:78.0 128:6.0 129:43.0 130:39.0 131:98.0 132:105.0 133:15.0 135:5.0 137:2.0 143:12.0 144:1028.0 145:121.0 146:62.0 147:704.0 148:288.0 149:276.0 150:11.0 160:1.0 162:3.0 169:3.0 179:5.0 185:3.0 190:83.0 191:50.0 192:10.0 197:2.0 201:1.0 202:1.0 206:1.0 207:1.0 211:1.0 215:1.0 218:45.0 219:8.0 225:1.0 226:1.0 227:1.0 228:3.0 230:…
218597	423406	100	218597	n/a	n/a	284	385	392	403	517	453	85:137.0 86:263.0 87:73.0 88:80.0 89:140.0 90:58.0 91:515.0 92:25.0 93:173.0 94:25.0 96:497.0 97:17.0 98:203.0 99:82.0 100:5596.0 101:762.0 102:151.0 103:1753.0 104:133.0 105:173.0 106:18.0 110:70.0 111:76.0 112:54.0 113:46.0 114:227.0 115:645.0 116:63.0 117:926.0 118:21.0 121:10.0 122:3.0 125:12.0 126:577.0 128:189.0 131:283.0 132:41.0 133:45.0 134:31.0 138:1.0 139:4.0 140:63.0 141:55.0 142:65.0…
204994	839934	191	204994	n/a	n/a	574	1377	566	1069	1351	939	85:130.0 86:72.0 87:167.0 88:124.0 89:1212.0 90:130.0 91:27.0 93:5.0 94:17.0 95:28.0 96:6.0 97:704.0 98:105.0 99:109.0 100:292.0 101:266.0 102:82.0 103:7896.0 104:806.0 105:318.0 106:31.0 107:21.0 108:39.0 109:49.0 110:61.0 111:111.0 112:10.0 113:154.0 114:174.0 115:45.0 116:107.0 117:2071.0 118:127.0 119:97.0 120:31.0 121:32.0 122:11.0 123:13.0 125:11.0 126:60.0 127:21.0 128:53.0 129:911.0 130:1…
216034	220997	100	216034	n/a	n/a	17072	16566	23350	4031	1180	11913	85:2008.0 86:31053.0 87:3857.0 88:854.0 89:665.0 91:1927.0 92:88.0 93:465.0 95:247.0 97:10.0 98:279.0 99:228.0 100:38959.0 101:3012.0 102:4784.0 103:1814.0 104:216.0 105:298.0 106:7.0 107:453.0 108:111.0 111:84.0 112:85.0 114:1224.0 115:68.0 116:2588.0 120:65.0 122:11.0 123:59.0 126:66.0 127:7.0 128:2352.0 129:374.0 130:154601.0 131:16463.0 132:5555.0 136:46.0 137:3.0 138:11.0 140:16.0 142:77.0 1…
227270	1068773	119	227270	n/a	n/a	360	324	216	240	181	309	85:10595.0 86:1216.0 87:2393.0 88:1249.0 89:10434.0 90:1663.0 91:38260.0 92:3554.0 93:1204.0 94:4228.0 95:1321.0 96:661.0 97:1482.0 98:659.0 99:3151.0 100:152.0 101:9946.0 102:3235.0 103:52683.0 104:8443.0 105:56291.0 106:9644.0 107:16186.0 108:1243.0 109:499.0 110:172.0 111:5207.0 112:513.0 113:1477.0 114:373.0 115:5564.0 116:4840.0 117:27883.0 118:5285.0 119:141974.0 120:14683.0 121:1472.0 122:…
310213	946711	192	310213	n/a	n/a	529	539	416	1007	804	694	85:305.0 86:59.0 88:206.0 89:1915.0 90:317.0 91:850.0 94:110.0 96:577.0 99:570.0 100:35.0 101:1205.0 102:793.0 103:6210.0 104:994.0 105:697.0 107:203.0 108:223.0 109:598.0 111:93.0 112:88.0 113:124.0 114:136.0 115:648.0 116:1041.0 117:3069.0 118:97.0 119:226.0 121:521.0 122:8.0 124:1.0 125:112.0 128:61.0 129:3327.0 130:364.0 131:375.0 132:118.0 133:1580.0 134:209.0 135:531.0 140:146.0 141:193.0 1…
536412	410287	257	536412	n/a	n/a	164	276	212	337	417	478	85:950.0 86:5085.0 87:1566.0 88:529.0 89:459.0 90:87.0 93:69.0 95:10.0 97:21.0 98:876.0 99:801.0 100:8883.0 101:10575.0 102:2215.0 103:1602.0 104:199.0 105:164.0 106:34.0 107:321.0 108:14.0 110:436.0 111:186.0 112:417.0 113:719.0 114:2359.0 115:1377.0 116:2131.0 117:7031.0 118:410.0 119:248.0 120:191.0 121:1691.0 122:92.0 123:21.0 124:24.0 125:12.0 127:72.0 128:2293.0 129:7532.0 130:2868.0 131:13…
310208	1011012	269	310208	n/a	n/a	1077	914	837	1781	1114	1288	89:564.0 91:68.0 100:70.0 101:755.0 103:1480.0 104:443.0 116:122.0 117:498.0 127:346.0 129:1130.0 130:243.0 131:391.0 133:498.0 134:203.0 135:86.0 137:59.0 143:82.0 147:1060.0 149:283.0 151:86.0 153:19.0 154:25.0 155:151.0 157:163.0 159:47.0 160:15.0 161:78.0 165:289.0 166:41.0 167:62.0 169:436.0 170:72.0 175:15.0 176:141.0 178:55.0 179:35.0 181:588.0 182:208.0 183:25.0 189:390.0 190:158.0 192:95…
211890	410411	227	211890	n/a	n/a	681	345	637	654	613	480	85:1035.0 86:962.0 87:246.0 88:324.0 89:151.0 90:140.0 91:19.0 92:356.0 93:94.0 94:171.0 95:357.0 96:361.0 97:530.0 98:387.0 99:86.0 100:1620.0 101:522.0 102:592.0 103:169.0 104:214.0 105:59.0 106:105.0 107:38.0 108:112.0 109:687.0 110:2181.0 111:382.0 112:642.0 113:249.0 114:574.0 115:216.0 116:377.0 117:28.0 118:99.0 119:25.0 120:89.0 121:34.0 122:40.0 123:62.0 124:418.0 125:200.0 126:397.0 127…
271128	611642	312	271128	n/a	n/a	295	224	222	323	323	340	86:399.0 88:94.0 89:6.0 91:445.0 92:306.0 99:113.0 100:855.0 101:610.0 103:1083.0 104:645.0 109:158.0 110:106.0 111:41.0 114:12.0 116:344.0 118:370.0 119:16.0 120:167.0 121:25.0 122:52.0 123:67.0 124:6.0 129:49.0 130:155.0 131:3.0 133:382.0 134:100.0 135:79.0 138:55.0 140:307.0 142:4.0 144:53.0 147:176.0 148:133.0 149:707.0 150:55.0 151:110.0 152:20.0 153:2.0 154:8.0 165:22.0 166:51.0 167:24.0 17…
208647	870858	105	208647	n/a	n/a	2038	1542	1900	3221	1800	2546	85:109.0 86:29.0 87:80.0 88:13.0 89:64.0 90:22.0 92:14.0 93:48.0 94:3.0 95:85.0 97:7.0 98:12.0 99:95.0 100:50.0 101:291.0 102:185.0 103:245.0 104:114.0 105:11265.0 106:946.0 107:75.0 108:13.0 109:14.0 110:5.0 111:30.0 112:8.0 113:36.0 114:4.0 115:71.0 116:54.0 117:312.0 118:42.0 119:78.0 120:6.0 121:13.0 122:4.0 123:6.0 124:1.0 125:20.0 126:7.0 127:39.0 128:10.0 129:392.0 130:100.0 131:305.0 132:…
289726	1035504	174	289726	n/a	n/a	609	376	326	654	643	620	85:380.0 86:15018.0 87:1607.0 88:494.0 89:671.0 91:174.0 95:126.0 97:82.0 99:197.0 100:5842.0 101:1713.0 102:1063.0 103:6838.0 104:1290.0 105:330.0 107:108.0 109:576.0 110:9.0 111:366.0 112:21.0 113:383.0 114:66.0 115:555.0 116:464.0 117:3594.0 118:126.0 119:394.0 121:51.0 125:9.0 129:7399.0 130:1839.0 131:2742.0 132:305.0 133:1917.0 134:564.0 135:350.0 139:259.0 141:174.0 142:194.0 143:948.0 144…
362098	881214	317	362098	n/a	n/a	1185	1035	923	1740	1286	1917	85:350.0 86:3116.0 87:479.0 88:1682.0 89:78.0 90:165.0 97:262.0 99:391.0 100:3170.0 101:792.0 102:1538.0 103:374.0 107:43.0 109:80.0 110:228.0 112:809.0 113:48.0 114:958.0 115:1444.0 116:945.0 117:513.0 122:126.0 125:15.0 126:137.0 128:3325.0 129:1925.0 130:1197.0 131:535.0 132:605.0 133:138.0 138:85.0 139:136.0 140:947.0 141:199.0 142:583.0 143:105.0 146:462.0 147:1729.0 148:215.0 149:271.0 150:…
487524	1079242	204	487524	n/a	n/a	714	504	497	862	627	632	85:90.0 90:38.0 95:69.0 102:21.0 115:21.0 116:156.0 117:371.0 118:60.0 119:228.0 120:81.0 121:184.0 129:777.0 130:44.0 131:30.0 143:57.0 144:50.0 145:85.0 155:83.0 156:17.0 157:73.0 161:58.0 163:102.0 167:7.0 169:49.0 171:20.0 173:44.0 175:80.0 176:14.0 177:50.0 178:45.0 179:27.0 180:29.0 182:33.0 183:5.0 184:11.0 188:27.0 189:231.0 191:347.0 192:183.0 194:47.0 195:14.0 196:5.0 201:12.0 203:89.0 …
226841	759286	232	226841	n/a	n/a	400	1868	581	581	1893	671	85:87.0 86:2474.0 87:458.0 88:808.0 89:484.0 94:75.0 95:202.0 96:170.0 97:2294.0 98:293.0 99:151.0 100:1861.0 101:1638.0 102:438.0 103:6923.0 104:378.0 105:334.0 106:90.0 111:401.0 112:34.0 114:864.0 115:723.0 116:3651.0 117:2324.0 118:310.0 119:138.0 123:37.0 124:6.0 125:166.0 128:1822.0 129:544.0 130:961.0 131:682.0 132:509.0 133:1367.0 134:364.0 137:21.0 138:108.0 139:20.0 140:43.0 141:209.0 1…
200491	881228	219	200491	n/a	n/a	1945	2600	1453	2943	2878	2565	87:2.0 93:2.0 97:3.0 99:3.0 101:118.0 103:211.0 105:43.0 115:38.0 116:78.0 117:115.0 118:1.0 127:4.0 129:404.0 130:42.0 131:187.0 132:1.0 133:64.0 143:119.0 144:2.0 145:15.0 147:517.0 148:40.0 149:100.0 151:2.0 155:19.0 157:3.0 159:2.0 160:1.0 169:42.0 175:7.0 189:31.0 191:74.0 194:1.0 203:2.0 204:795.0 205:149.0 206:43.0 207:2.0 208:1.0 217:342.0 218:221.0 219:612.0 220:118.0 221:32.0 230:4.0 23…
326631	979582	217	326631	n/a	n/a	1418	1527	1218	992	1625	1391	86:8.0 88:8.0 90:8.0 91:2.0 98:10.0 99:50.0 100:34.0 101:439.0 103:2979.0 104:79.0 105:6.0 109:10.0 110:11.0 111:16.0 112:5.0 113:105.0 115:622.0 116:402.0 117:657.0 119:420.0 120:4.0 121:19.0 122:2.0 123:5.0 125:37.0 126:9.0 127:4.0 128:8.0 129:3088.0 130:83.0 132:4.0 133:166.0 137:5.0 138:1.0 140:24.0 141:96.0 143:469.0 144:105.0 145:356.0 146:13.0 147:232.0 151:9.0 153:104.0 157:456.0 158:93.0…
367924	983548	204	367924	n/a	n/a	10534	6696	8639	14748	7799	13307	88:16.0 89:57.0 95:53.0 99:45.0 100:235.0 101:85.0 103:888.0 106:229.0 111:216.0 113:70.0 114:215.0 116:234.0 117:347.0 118:492.0 120:39.0 121:11.0 129:1299.0 131:114.0 133:461.0 138:17.0 142:33.0 143:358.0 144:54.0 145:144.0 147:579.0 149:868.0 150:2.0 155:337.0 157:166.0 158:26.0 160:237.0 161:140.0 169:1935.0 170:293.0 171:165.0 173:41.0 175:53.0 176:49.0 177:81.0 178:311.0 179:64.0 188:8.0 18…
353069	681513	158	353069	n/a	n/a	38461	35130	33941	58399	44108	45882	85:109.0 86:878.0 87:320.0 88:361.0 89:564.0 90:36.0 92:11.0 94:23.0 99:495.0 100:1273.0 101:942.0 102:1052.0 103:2829.0 104:130.0 107:292.0 108:10.0 112:42.0 113:224.0 115:611.0 116:288.0 117:553.0 118:94.0 124:67.0 125:104.0 128:461.0 129:643.0 130:642.0 131:95.0 132:84.0 133:426.0 134:377.0 139:23.0 140:205.0 141:214.0 142:278.0 143:254.0 144:245.0 145:110.0 146:16.0 148:121.0 149:448.0 151:14…
212009	954105	259	212009	n/a	n/a	819	625	688	639	1052	680	85:65.0 86:11.0 89:144.0 90:4.0 91:51.0 92:5.0 93:30.0 94:9.0 95:25.0 96:8.0 97:490.0 98:54.0 99:95.0 100:21.0 101:765.0 102:70.0 103:1649.0 104:147.0 105:172.0 106:2.0 107:70.0 108:3.0 109:21.0 110:14.0 111:39.0 113:39.0 114:23.0 115:418.0 116:247.0 117:390.0 118:40.0 119:102.0 120:9.0 121:38.0 122:9.0 123:10.0 125:13.0 126:10.0 127:119.0 128:27.0 129:1326.0 130:138.0 131:338.0 132:54.0 133:642.…
307933	740194	158	307933	n/a	n/a	4540	6283	4443	6989	7533	7266	86:86.0 100:227.0 110:22.0 113:21.0 123:60.0 137:85.0 142:51.0 144:29.0 158:4089.0 159:419.0 160:207.0 169:6.0 172:80.0 174:259.0 181:97.0 182:19.0 183:12.0 184:98.0 195:12.0 197:109.0 198:46.0 203:38.0 209:48.0 211:805.0 212:41.0 213:81.0 214:20.0 215:16.0 216:12.0 218:71.0 219:11.0 222:52.0 223:72.0 225:82.0 227:71.0 229:1.0 230:6.0 231:11.0 238:28.0 241:36.0 243:341.0 244:34.0 245:65.0 249:17.…
199216	996789	297	199216	n/a	n/a	1846	1512	1359	2299	1805	2223	85:62.0 86:7.0 89:22.0 90:5.0 97:7.0 98:2.0 99:21.0 101:178.0 102:15.0 103:159.0 110:5.0 113:28.0 115:73.0 116:21.0 119:53.0 122:5.0 125:11.0 128:3.0 129:153.0 130:12.0 133:27.0 138:3.0 142:3.0 147:235.0 150:9.0 151:10.0 153:2.0 161:9.0 162:3.0 163:22.0 165:18.0 167:10.0 169:11.0 176:5.0 177:57.0 179:40.0 180:2.0 185:1.0 191:17.0 192:36.0 193:126.0 194:32.0 199:1.0 203:1.0 205:28.0 206:32.0 207:8…
219520	867313	144	219520	n/a	n/a	7515	14024	6919	12412	14935	12725	86:483.0 87:63.0 88:52.0 89:216.0 91:1329.0 92:258.0 93:738.0 94:200.0 95:76.0 97:44.0 98:9.0 99:1.0 100:398.0 101:149.0 102:52.0 103:21.0 104:6.0 105:478.0 106:288.0 107:158.0 108:33.0 109:29.0 110:27.0 112:33.0 114:59.0 116:79.0 117:324.0 118:140.0 119:114.0 120:438.0 121:224.0 122:54.0 124:38.0 128:96.0 129:271.0 130:187.0 131:139.0 132:170.0 138:4.0 139:25.0 142:14.0 143:18.0 144:3882.0 145:4…
321749	564166	319	321749	n/a	n/a	13331	20546	12842	21850	21884	21688	85:2.0 88:24.0 89:32.0 90:41.0 93:19.0 94:73.0 95:13.0 97:10.0 99:239.0 101:118.0 102:314.0 103:3572.0 104:61.0 106:49.0 108:93.0 109:6.0 111:3.0 113:104.0 115:62.0 117:2020.0 118:62.0 119:47.0 121:8.0 127:219.0 128:39.0 129:4845.0 130:740.0 131:455.0 133:746.0 134:416.0 138:93.0 139:25.0 140:64.0 141:10.0 142:85.0 143:218.0 144:92.0 145:19.0 147:3849.0 148:597.0 149:208.0 150:3.0 153:12.0 155:87…
362020	690132	158	362020	n/a	n/a	18482	16649	16219	28556	21351	24152	86:901.0 87:32.0 88:7.0 98:69.0 100:314.0 101:60.0 102:415.0 103:79.0 112:2.0 113:26.0 114:144.0 116:810.0 117:1282.0 118:45.0 128:130.0 129:42.0 130:309.0 132:34.0 134:3.0 137:100.0 140:34.0 141:62.0 142:186.0 143:105.0 144:318.0 147:517.0 148:112.0 149:78.0 153:8.0 156:112.0 157:223.0 158:11660.0 159:1835.0 160:781.0 170:52.0 172:80.0 174:690.0 175:49.0 176:26.0 182:5.0 185:51.0 188:17.0 195:1.…
200658	974386	217	200658	n/a	n/a	24010	21966	20498	35353	26879	28815	85:56.0 86:75.0 87:73.0 88:52.0 89:331.0 90:49.0 91:1464.0 92:558.0 93:80.0 94:39.0 95:32.0 96:12.0 97:56.0 98:16.0 99:130.0 100:24.0 101:385.0 102:171.0 103:6845.0 104:292.0 105:271.0 106:28.0 107:41.0 108:25.0 109:195.0 110:9.0 111:195.0 112:72.0 113:159.0 114:79.0 115:177.0 116:124.0 117:643.0 118:38.0 119:34.0 121:21.0 123:16.0 125:37.0 127:1.0 128:51.0 129:2822.0 130:446.0 131:474.0 132:53.0…
362137	571242	144	362137	n/a	n/a	23358	24974	19790	39415	27544	32662	86:1.0 95:13.0 98:11.0 99:24.0 100:516.0 101:129.0 102:157.0 108:1.0 110:80.0 112:68.0 114:133.0 117:135.0 118:48.0 126:117.0 128:224.0 130:150.0 142:115.0 144:13061.0 145:1646.0 146:1197.0 155:133.0 156:128.0 160:4.0 162:22.0 165:10.0 166:6.0 169:515.0 170:59.0 171:89.0 172:95.0 174:177.0 177:30.0 178:6.0 182:83.0 183:1.0 197:50.0 200:2.0 206:114.0 215:20.0 229:10.0 235:153.0 240:6.0 245:1.0 249…
203142	350026	186	203142	n/a	n/a	438	495	445	702	660	646	85:4358.0 86:334.0 87:29.0 88:168.0 89:52.0 90:43.0 92:65.0 93:86.0 94:39.0 95:1.0 96:21.0 97:35.0 98:121.0 99:142.0 100:111.0 101:95.0 102:79.0 103:3526.0 104:306.0 105:151.0 106:35.0 107:99.0 108:39.0 109:6.0 110:151.0 111:28.0 112:147.0 113:128.0 114:50.0 115:17.0 116:237.0 117:111.0 120:16.0 122:2.0 124:51.0 126:107.0 127:43.0 128:80.0 129:204.0 130:634.0 131:46.0 132:65.0 134:232.0 135:24.0 …
302830	1057874	204	302830	n/a	n/a	582	501	394	597	480	577	85:250.0 86:14.0 89:13.0 91:377.0 92:149.0 93:684.0 94:143.0 95:2241.0 96:526.0 97:307.0 98:21.0 99:44.0 101:627.0 103:5755.0 104:411.0 105:711.0 106:197.0 109:398.0 111:72.0 112:44.0 113:187.0 114:55.0 115:778.0 116:272.0 117:620.0 119:403.0 121:269.0 122:91.0 123:65.0 124:40.0 125:37.0 126:268.0 129:4689.0 131:41.0 132:474.0 133:1273.0 137:3979.0 138:382.0 139:62.0 140:130.0 141:228.0 142:177.0…
352812	743646	319	352812	n/a	n/a	1573	2849	1346	2772	2675	2232	85:448.0 86:19.0 88:227.0 89:3286.0 90:360.0 92:10.0 94:42.0 97:130.0 98:117.0 99:215.0 100:450.0 101:752.0 102:163.0 103:9120.0 104:768.0 105:1091.0 106:26.0 110:173.0 112:13.0 113:209.0 114:2299.0 115:557.0 116:305.0 117:4583.0 118:468.0 119:385.0 124:435.0 125:68.0 128:102.0 129:5619.0 130:961.0 131:1115.0 132:112.0 133:2942.0 134:727.0 135:229.0 140:48.0 141:113.0 142:391.0 143:638.0 144:142.…
201029	713845	143	201029	n/a	n/a	58153	211173	62672	71491	222202	80836	85:1295.0 86:329.0 87:408.0 88:181.0 89:676.0 90:104.0 91:377.0 92:77.0 93:607.0 94:136.0 95:1802.0 96:213.0 97:1055.0 98:954.0 99:1283.0 100:241.0 101:632.0 102:162.0 103:591.0 104:79.0 105:723.0 106:62.0 107:702.0 108:109.0 109:368.0 110:115.0 111:628.0 112:224.0 113:253.0 114:72.0 115:469.0 116:1235.0 117:18978.0 118:1841.0 119:1009.0 120:88.0 121:193.0 122:30.0 123:572.0 124:81.0 125:325.0 12…
304954	702746	161	304954	n/a	n/a	547	502	351	751	443	664	85:122.0 87:47.0 88:198.0 89:645.0 90:55.0 91:40.0 94:3.0 95:5.0 96:13.0 97:15.0 98:8.0 99:69.0 100:208.0 101:1000.0 102:48.0 103:9040.0 104:898.0 105:492.0 106:49.0 107:63.0 109:12.0 110:3.0 113:121.0 114:56.0 116:149.0 117:2326.0 118:105.0 119:226.0 120:12.0 121:22.0 122:12.0 123:9.0 124:4.0 129:3347.0 130:200.0 131:1392.0 133:1780.0 134:632.0 135:8.0 136:21.0 137:7.0 138:2.0 140:9.0 141:18.0 1…
500095	941323	191	500095	n/a	n/a	111	198	84	129	186	121	85:284.0 87:121.0 88:13.0 89:487.0 90:38.0 91:29.0 93:191.0 95:553.0 96:280.0 97:282.0 98:200.0 99:104.0 101:1294.0 102:53.0 103:14514.0 104:1264.0 105:596.0 107:17.0 109:661.0 110:180.0 111:201.0 113:607.0 115:116.0 116:272.0 117:1949.0 118:41.0 119:301.0 120:37.0 121:15.0 123:62.0 128:33.0 129:9684.0 130:988.0 131:1356.0 132:183.0 133:1626.0 134:93.0 135:196.0 136:28.0 137:65.0 139:195.0 140:18…
304945	935498	204	304945	n/a	n/a	855	733	771	889	778	764	85:4683.0 86:690.0 87:6357.0 88:1514.0 89:9906.0 90:1187.0 91:1588.0 92:103.0 93:264.0 94:274.0 95:659.0 96:200.0 97:2702.0 98:663.0 99:4828.0 100:794.0 101:21463.0 102:4409.0 103:126288.0 104:11285.0 105:9801.0 106:722.0 107:584.0 108:165.0 109:2755.0 110:289.0 111:3413.0 112:665.0 113:7758.0 114:1319.0 115:6628.0 116:7773.0 117:37874.0 118:4114.0 119:7395.0 120:832.0 121:1019.0 122:87.0 123:194…
605608	1052675	145	605608	n/a	n/a	330	311	605	242	227	296	85:3129.0 86:510.0 87:587.0 88:134.0 89:780.0 90:74.0 91:177.0 93:510.0 94:74.0 95:3400.0 96:518.0 97:1549.0 98:1553.0 99:1165.0 100:150.0 101:1457.0 102:249.0 103:4301.0 104:346.0 105:253.0 107:260.0 109:1922.0 110:250.0 111:488.0 112:631.0 113:785.0 114:150.0 115:1159.0 116:727.0 117:1985.0 118:248.0 119:129.0 121:119.0 123:395.0 124:48.0 125:181.0 126:279.0 127:142.0 129:14178.0 130:2628.0 131…
310010	472147	143	310010	n/a	n/a	13521	4803	3105	5011	4867	4480	85:2171.0 86:351.0 87:2517.0 88:1919.0 89:2256.0 90:257.0 92:1.0 96:4.0 97:170.0 98:290.0 99:2387.0 100:591.0 101:10160.0 102:1489.0 103:8255.0 104:804.0 105:724.0 107:16.0 108:24.0 109:120.0 110:147.0 111:203.0 112:121.0 113:183.0 114:426.0 115:2771.0 116:9940.0 117:14028.0 118:1726.0 119:1432.0 120:137.0 122:42.0 126:121.0 127:584.0 128:134.0 129:5802.0 130:1113.0 131:3526.0 132:492.0 133:12708…
693239	591101	156	693239	n/a	n/a	378	525	382	670	440	559	85:6571.0 86:4839.0 87:1444.0 88:1294.0 89:2242.0 90:3.0 91:140.0 92:55.0 94:227.0 95:2642.0 97:1686.0 98:3093.0 99:2667.0 100:8515.0 101:13628.0 102:3567.0 103:3974.0 105:208.0 107:346.0 108:2533.0 109:498.0 110:721.0 111:2072.0 112:3206.0 113:1365.0 114:4091.0 115:3629.0 116:29759.0 117:8705.0 118:1817.0 119:1260.0 120:167.0 122:173.0 124:403.0 125:369.0 126:5232.0 127:1735.0 128:7674.0 129:165…
218447	1008123	204	218447	n/a	n/a	4491	3171	3674	6457	3981	5291	85:165.0 86:26.0 89:118.0 91:62.0 97:44.0 99:96.0 101:489.0 102:57.0 103:1904.0 104:165.0 105:88.0 108:3.0 109:94.0 110:47.0 111:78.0 113:112.0 114:8.0 115:244.0 116:257.0 117:811.0 118:86.0 119:81.0 120:19.0 123:8.0 127:56.0 128:7.0 129:3145.0 130:517.0 131:2146.0 132:263.0 133:761.0 134:170.0 135:24.0 139:12.0 141:50.0 142:78.0 143:463.0 144:40.0 145:283.0 146:10.0 147:2901.0 148:373.0 149:378.…
280553	556356	245	280553	n/a	n/a	278	508	230	353	387	312	98:33.0 100:8754.0 101:519.0 102:288.0 107:222.0 110:466.0 116:13.0 124:9.0 128:162.0 138:645.0 141:312.0 142:216.0 154:862.0 156:417.0 170:4.0 172:438.0 173:52.0 174:249.0 175:137.0 184:162.0 190:1011.0 192:20.0 196:26.0 199:22.0 202:176.0 210:30.0 214:46.0 216:96.0 228:176.0 229:25.0 231:82.0 242:13.0 244:1886.0 245:2447.0 246:513.0 247:194.0 258:217.0 272:8.0 273:42.0 285:5.0 318:56.0 327:45.0…
202571	648828	204	202571	n/a	n/a	31432	47902	22126	38510	47050	38305	85:4686.0 86:1274.0 87:6539.0 88:2466.0 89:24486.0 90:2202.0 91:1348.0 92:139.0 93:176.0 94:310.0 95:607.0 96:220.0 97:2138.0 98:834.0 99:5459.0 100:831.0 101:24539.0 102:4585.0 103:73167.0 104:7200.0 105:5436.0 106:471.0 107:367.0 108:155.0 109:3332.0 110:293.0 111:4307.0 112:595.0 113:6290.0 114:1351.0 115:7581.0 116:10936.0 117:56537.0 118:6105.0 119:8640.0 120:959.0 121:632.0 122:120.0 123:14…
199231	939613	204	199231	n/a	n/a	1632	1431	1319	2176	1663	1882	85:21.0 86:3.0 87:9.0 89:67.0 90:17.0 92:26.0 93:43.0 94:5.0 95:17.0 96:13.0 99:7.0 100:3.0 101:9.0 103:238.0 104:3.0 105:7.0 106:25.0 109:16.0 110:11.0 112:3.0 113:16.0 115:10.0 116:9.0 117:6.0 119:27.0 120:1.0 121:13.0 122:1.0 123:9.0 124:5.0 125:5.0 126:1.0 128:3.0 129:149.0 130:32.0 131:41.0 132:2.0 133:24.0 134:41.0 135:4.0 136:4.0 138:1.0 139:17.0 141:13.0 142:4.0 143:8.0 144:3.0 145:4.0 14…
295226	230606	107	295226	n/a	n/a	907	172	364	157	46	194	85:5262.0 86:2455.0 87:418.0 88:1751.0 89:622.0 90:93.0 91:2215.0 92:405.0 93:562.0 94:11.0 95:702.0 96:1041.0 97:3015.0 98:2065.0 99:824.0 100:1021.0 101:123.0 102:686.0 103:1173.0 104:740.0 105:15145.0 106:2283.0 107:14981.0 108:1529.0 109:1502.0 110:4665.0 111:124.0 112:1760.0 113:759.0 114:427.0 115:768.0 116:605.0 117:424.0 118:1796.0 119:737.0 120:338.0 123:422.0 124:140.0 125:1140.0 126:38…
237827	1048434	361	237827	n/a	n/a	430	775	562	745	823	870	101:173.0 103:947.0 104:7.0 108:81.0 109:136.0 112:197.0 114:85.0 117:331.0 118:85.0 125:7.0 127:139.0 129:507.0 138:4.0 141:48.0 143:23.0 147:1268.0 149:42.0 153:6.0 155:200.0 157:65.0 161:66.0 165:201.0 166:15.0 167:60.0 169:880.0 170:65.0 171:49.0 173:1016.0 174:77.0 177:35.0 179:43.0 184:58.0 189:97.0 191:387.0 192:215.0 193:83.0 194:38.0 195:149.0 199:18.0 204:295.0 205:88.0 206:123.0 207:58…
225283	530734	262	225283	n/a	n/a	12699	16235	14372	23798	20658	20499	86:4.0 87:1.0 88:1250.0 90:72.0 92:295.0 94:166.0 95:198.0 96:48.0 97:8.0 98:130.0 99:1283.0 100:1093.0 101:441.0 102:73.0 104:348.0 107:236.0 108:73.0 109:321.0 110:1890.0 111:318.0 112:190.0 114:668.0 115:215.0 116:261.0 117:1426.0 118:198.0 128:357.0 129:40.0 130:1714.0 131:526.0 134:2044.0 136:234.0 139:48.0 144:539.0 146:374.0 152:127.0 154:126.0 155:660.0 156:26.0 158:46.0 169:147.0 170:484…
362021	718276	174	362021	n/a	n/a	483	749	373	589	954	709	86:2957.0 87:203.0 88:110.0 90:15.0 97:1.0 99:35.0 100:1165.0 101:257.0 102:1045.0 103:67.0 107:245.0 113:6.0 114:105.0 115:58.0 117:2314.0 118:382.0 119:6.0 123:8.0 124:63.0 128:106.0 129:133.0 130:612.0 131:126.0 132:136.0 133:242.0 134:377.0 140:20.0 141:80.0 142:165.0 143:218.0 144:206.0 145:14.0 146:106.0 147:1673.0 148:293.0 149:4.0 155:24.0 156:28.0 157:84.0 158:333.0 159:120.0 160:34.0 16…
267756	795288	156	267756	n/a	n/a	1079	982	1127	2124	1705	2232	85:196.0 86:834.0 89:469.0 90:143.0 98:91.0 99:855.0 100:469.0 102:373.0 105:326.0 108:92.0 111:1.0 112:612.0 113:2.0 114:71.0 116:469.0 117:304.0 120:101.0 122:9.0 123:70.0 124:75.0 126:177.0 128:13.0 129:1891.0 133:1389.0 137:54.0 138:67.0 139:7.0 140:712.0 141:444.0 142:1624.0 143:72.0 144:113.0 146:241.0 147:1116.0 150:99.0 153:42.0 154:361.0 155:267.0 156:23554.0 157:5416.0 158:1400.0 159:37…
199794	681176	361	199794	n/a	n/a	281	588	199	332	443	286	85:681.0 86:319.0 87:427.0 88:365.0 89:5211.0 90:455.0 91:548.0 92:74.0 93:47.0 94:60.0 95:82.0 96:148.0 97:213.0 98:132.0 99:488.0 100:978.0 101:1557.0 102:964.0 103:8073.0 104:888.0 105:983.0 106:119.0 107:79.0 108:43.0 109:226.0 110:222.0 111:331.0 112:194.0 113:377.0 114:337.0 115:838.0 116:753.0 117:3752.0 118:482.0 119:668.0 120:83.0 121:51.0 122:30.0 123:7.0 124:57.0 125:68.0 126:252.0 127…
213300	656565	188	213300	n/a	n/a	933	939	996	1173	1716	1263	89:66.0 90:58.0 93:1899.0 94:10.0 95:52.0 99:64.0 100:1551.0 102:6.0 103:786.0 110:58.0 117:181.0 128:4.0 130:51.0 132:10.0 138:8.0 141:43.0 144:21.0 155:31.0 156:10.0 157:100.0 158:92.0 160:131.0 171:325.0 172:415.0 173:127.0 174:257.0 184:41.0 186:206.0 187:49.0 188:2573.0 189:387.0 190:251.0 194:16.0 199:33.0 200:13.0 201:92.0 202:46.0 203:129.0 204:68.0 205:110.0 214:22.0 217:581.0 229:59.0 2…
232659	545949	315	232659	n/a	n/a	160	186	264	284	284	326	85:1101.0 86:3372.0 87:1444.0 92:57.0 93:255.0 94:905.0 95:1094.0 96:46.0 98:942.0 99:29184.0 100:13257.0 102:1884.0 104:231.0 105:93.0 106:75.0 107:1127.0 108:2791.0 109:235.0 111:4288.0 112:15246.0 113:4522.0 114:11907.0 115:2568.0 120:227.0 121:28.0 122:292.0 123:160.0 124:821.0 125:1857.0 126:4958.0 127:604.0 128:2224.0 130:5352.0 131:2217.0 132:605.0 133:4302.0 135:400.0 136:186.0 137:921.0 …
607873	979708	342	607873	n/a	n/a	453	412	344	739	562	646	85:255.0 87:2.0 88:15.0 89:383.0 90:55.0 95:62.0 96:246.0 98:8.0 99:204.0 100:7.0 101:447.0 102:7.0 103:2821.0 104:267.0 105:220.0 106:113.0 109:319.0 111:53.0 113:237.0 115:45.0 116:104.0 117:853.0 118:17.0 119:57.0 120:46.0 121:11.0 122:94.0 123:47.0 124:40.0 125:96.0 128:13.0 129:2971.0 130:308.0 131:475.0 132:128.0 133:1041.0 134:175.0 135:95.0 136:39.0 137:73.0 139:132.0 140:5.0 141:108.0 14…
213155	230953	116	213155	n/a	n/a	781	681	742	1023	835	1163	85:190.0 86:255.0 87:363.0 88:166.0 89:181.0 97:4.0 100:157.0 102:96.0 105:16.0 106:91.0 107:144.0 113:8.0 114:99.0 115:73.0 116:5046.0 117:419.0 118:176.0 119:100.0 122:3.0 126:38.0 128:3.0 130:350.0 131:84.0 134:11.0 138:15.0 140:10.0 146:10.0 147:1033.0 148:252.0 149:669.0 160:7.0 161:11.0 162:11.0 178:10.0 179:1.0 195:7.0 197:1.0 199:1.0 204:11.0 205:3.0 206:5.0 207:85.0 223:34.0 224:11.0 234…
269274	644045	144	269274	n/a	n/a	6736	6135	5677	9359	6324	9149	86:543.0 89:5.0 93:32.0 99:78.0 100:104.0 103:10.0 104:9.0 105:2.0 107:293.0 109:14.0 110:102.0 113:1.0 117:9.0 118:2.0 121:2.0 122:1.0 130:203.0 131:2.0 133:8.0 142:163.0 143:87.0 144:6671.0 145:612.0 146:573.0 147:22.0 148:6.0 150:6.0 153:45.0 155:30.0 167:2.0 170:123.0 171:13.0 174:340.0 184:5.0 187:1.0 188:1.0 189:2.0 191:1.0 201:1.0 204:183.0 206:1.0 211:109.0 213:34.0 216:6.0 218:1.0 223:2.…
362039	702518	176	362039	n/a	n/a	836	917	941	1364	1097	1276	85:31.0 86:243.0 89:72.0 97:1.0 99:21.0 100:71.0 102:138.0 103:226.0 104:73.0 107:5.0 112:59.0 114:3.0 128:1983.0 129:447.0 130:313.0 132:3.0 133:1.0 142:615.0 144:104.0 145:1.0 146:17.0 154:8.0 155:8.0 157:44.0 158:1645.0 159:427.0 160:88.0 161:46.0 163:26.0 165:48.0 167:72.0 169:2.0 170:5.0 174:10.0 176:3072.0 177:472.0 178:457.0 179:28.0 183:14.0 186:6.0 187:24.0 189:31.0 196:5.0 199:12.0 202:…
322652	594784	116	322652	n/a	n/a	4437	2979	3851	4217	1330	2309	86:39.0 87:716.0 88:636.0 89:367.0 91:78.0 99:90.0 100:49.0 101:2076.0 102:156.0 103:2933.0 104:270.0 105:69.0 107:11.0 108:42.0 110:1.0 115:88.0 116:3300.0 117:5963.0 118:733.0 119:180.0 120:29.0 121:2.0 126:75.0 128:171.0 129:34.0 130:295.0 131:32.0 133:20.0 134:134.0 138:6.0 141:180.0 145:142.0 146:50.0 147:598.0 149:2.0 151:60.0 152:203.0 153:288.0 154:118.0 155:745.0 161:680.0 162:34.0 164:5…
362134	718245	174	362134	n/a	n/a	483	592	373	589	828	708	86:2595.0 87:158.0 88:90.0 100:1974.0 101:123.0 102:1024.0 104:149.0 112:13.0 115:26.0 116:254.0 117:2080.0 118:87.0 120:65.0 128:17.0 130:481.0 133:751.0 134:28.0 141:31.0 142:389.0 143:16.0 144:89.0 146:185.0 147:2008.0 148:613.0 149:98.0 153:51.0 155:79.0 158:287.0 159:196.0 160:167.0 167:31.0 169:11.0 172:239.0 173:63.0 174:12456.0 175:2484.0 176:2289.0 177:328.0 178:121.0 183:8.0 184:89.0 18…
623119	1047126	268	623119	n/a	n/a	249	263	237	282	163	217	91:34.0 119:41.0 167:53.0 177:32.0 179:56.0 180:39.0 192:19.0 193:118.0 195:17.0 208:26.0 217:27.0 222:18.0 236:28.0 237:88.0 239:55.0 249:201.0 250:16.0 251:43.0 252:12.0 253:140.0 254:78.0 255:174.0 257:25.0 266:75.0 267:353.0 268:2040.0 269:512.0 270:155.0 281:226.0 282:44.0 283:3.0 310:10.0 324:7.0 327:1.0 345:105.0 346:5.0 352:9.0 429:3.0
215062	865188	204	215062	n/a	n/a	1959	2621	1628	2668	2539	2855	85:56.0 87:112.0 88:69.0 89:640.0 90:33.0 94:4.0 95:14.0 97:33.0 99:92.0 100:16.0 101:1870.0 102:228.0 103:3096.0 104:201.0 105:97.0 109:46.0 111:59.0 112:20.0 113:130.0 115:251.0 116:1036.0 117:3289.0 118:294.0 119:237.0 120:8.0 122:6.0 125:24.0 127:13.0 129:2607.0 130:316.0 131:637.0 132:119.0 133:1235.0 134:147.0 135:79.0 137:6.0 139:21.0 141:54.0 142:49.0 143:464.0 144:27.0 145:106.0 147:6452…
210215	1021932	204	210215	n/a	n/a	948	565	700	1069	739	1115	85:5.0 86:5.0 87:4.0 88:10.0 89:1.0 90:9.0 92:8.0 93:2.0 94:5.0 95:9.0 96:2.0 97:6.0 98:3.0 100:1.0 101:89.0 102:10.0 103:80.0 104:27.0 105:8.0 106:18.0 108:7.0 109:1.0 111:2.0 113:2.0 114:4.0 115:25.0 116:42.0 117:64.0 119:43.0 120:1.0 121:6.0 123:2.0 124:1.0 127:3.0 129:200.0 130:32.0 132:7.0 133:26.0 134:42.0 135:12.0 140:2.0 141:2.0 142:13.0 143:12.0 144:3.0 145:3.0 146:2.0 148:6.0 150:5.0 15…
200615	402806	219	200615	n/a	n/a	748	795	1045	1198	1156	1604	85:501.0 87:28.0 91:95.0 92:5.0 94:22.0 95:4.0 96:9.0 99:293.0 101:676.0 102:89.0 103:12310.0 104:1157.0 105:390.0 106:56.0 107:40.0 108:20.0 109:1.0 110:221.0 111:35.0 112:42.0 113:49.0 115:851.0 116:125.0 117:3660.0 118:253.0 119:164.0 121:3.0 122:5.0 123:3.0 129:1129.0 130:4.0 131:393.0 133:1110.0 134:70.0 136:8.0 143:149.0 145:58.0 147:423.0 148:79.0 149:442.0 150:56.0 151:2.0 152:3.0 154:20.…
321685	843904	217	321685	n/a	n/a	179	699	207	399	735	362	85:511.0 86:616.0 87:363.0 88:118.0 89:752.0 90:40.0 91:424.0 95:121.0 96:118.0 97:9.0 98:260.0 99:884.0 100:902.0 101:1251.0 102:551.0 103:5121.0 104:450.0 105:203.0 107:58.0 108:250.0 110:45.0 111:318.0 112:333.0 113:1122.0 114:362.0 115:435.0 116:475.0 117:1125.0 118:217.0 119:74.0 123:20.0 124:77.0 125:31.0 126:256.0 127:584.0 128:762.0 129:4247.0 130:689.0 131:1089.0 132:18.0 133:2816.0 134:…
605260	759357	156	605260	n/a	n/a	808	2130	1092	1308	2787	1709	85:1788.0 86:918.0 87:1312.0 88:718.0 89:2538.0 90:298.0 91:176.0 97:496.0 98:479.0 99:1379.0 100:1032.0 101:5320.0 102:1365.0 103:14399.0 104:1403.0 105:712.0 106:152.0 109:608.0 110:90.0 111:850.0 112:183.0 113:1511.0 114:528.0 115:1531.0 116:3628.0 117:16473.0 118:2145.0 119:1441.0 120:79.0 121:134.0 122:1.0 124:6.0 125:196.0 126:33.0 127:589.0 128:400.0 129:14006.0 130:2339.0 131:4607.0 132:1…
211972	473115	98	211972	n/a	n/a	7061	5517	6811	6785	6468	6082	85:73.0 86:146.0 87:71.0 88:33.0 89:182.0 90:20.0 92:2.0 93:44.0 94:23.0 96:59.0 97:183.0 98:7261.0 99:492.0 100:623.0 101:414.0 102:936.0 103:885.0 104:67.0 105:12.0 106:2.0 107:2.0 108:36.0 109:2.0 110:257.0 111:2.0 112:43.0 113:5.0 114:105.0 115:100.0 116:103.0 121:1.0 123:4.0 124:6.0 125:18.0 126:63.0 127:33.0 128:388.0 129:125.0 130:177.0 131:52.0 132:18.0 134:24.0 136:6.0 138:2.0 139:2.0 14…
208686	558511	103	208686	n/a	n/a	3420	4865	3361	5599	5038	5053	85:77.0 86:87.0 87:55.0 88:97.0 89:879.0 90:75.0 92:40.0 95:9.0 96:24.0 97:3.0 98:11.0 99:36.0 100:312.0 101:301.0 102:56.0 103:5542.0 104:557.0 105:354.0 106:47.0 107:26.0 108:30.0 109:3.0 110:27.0 111:4.0 112:17.0 113:53.0 114:259.0 115:194.0 116:59.0 117:812.0 118:97.0 119:71.0 120:7.0 122:1.0 124:8.0 125:5.0 126:56.0 127:36.0 128:26.0 129:435.0 130:106.0 131:297.0 132:74.0 133:829.0 134:124.0…
238320	855550	187	238320	n/a	n/a	3931	2545	2984	2892	2819	2163	85:175.0 86:83.0 88:39.0 91:1018.0 92:24.0 95:1141.0 97:1855.0 99:21.0 101:264.0 103:1639.0 104:171.0 109:528.0 111:588.0 112:13.0 113:1.0 115:49.0 116:10.0 117:2099.0 122:16.0 123:294.0 126:4.0 129:2281.0 130:166.0 131:6081.0 132:1396.0 137:14.0 144:40.0 145:247.0 149:419.0 150:3.0 152:21.0 153:1.0 157:118.0 163:123.0 164:35.0 172:48.0 180:4.0 184:109.0 185:76.0 186:11.0 187:3356.0 188:426.0 195…
308558	561815	186	308558	n/a	n/a	106	104	121	71	107	131	85:346.0 86:1203.0 87:3.0 89:5536.0 90:160.0 95:302.0 97:81.0 98:63.0 99:381.0 100:2018.0 101:764.0 102:403.0 103:6213.0 104:376.0 105:257.0 106:36.0 108:1076.0 109:788.0 110:5.0 111:25.0 112:16.0 113:11.0 114:855.0 115:435.0 116:348.0 117:9430.0 118:741.0 119:590.0 123:43.0 126:336.0 128:154.0 129:1942.0 130:1785.0 131:1562.0 132:268.0 133:6115.0 134:462.0 135:158.0 136:2028.0 137:748.0 138:53.0…
310714	476673	155	310714	n/a	n/a	2220	1837	920	594	624	1802	85:320.0 86:62.0 87:1810.0 89:342.0 90:193.0 91:226.0 92:9.0 93:118.0 94:25.0 98:117.0 101:2173.0 102:1469.0 103:233.0 104:139.0 105:463.0 106:7.0 107:131.0 109:34.0 113:141.0 115:178.0 116:503.0 117:1204.0 118:22.0 119:988.0 120:76.0 121:323.0 123:175.0 127:13.0 128:67.0 129:368.0 130:258.0 131:677.0 132:58.0 133:2435.0 134:595.0 135:146.0 136:4.0 137:84.0 143:196.0 144:112.0 147:8589.0 148:1153…
228546	592884	331	228546	n/a	n/a	90	367	226	128	193	174	85:5082.0 86:5511.0 87:1497.0 88:179.0 89:1101.0 95:111.0 98:1693.0 99:4618.0 100:42697.0 101:7419.0 102:3493.0 103:2231.0 104:150.0 105:211.0 109:69.0 111:119.0 112:451.0 113:2630.0 114:1222.0 115:2711.0 116:11110.0 117:4435.0 118:1142.0 119:290.0 122:36.0 125:71.0 127:876.0 128:627.0 129:1628.0 130:4090.0 131:13653.0 132:5827.0 133:6955.0 134:1126.0 135:312.0 136:113.0 138:54.0 139:259.0 140:24…
231657	286430	187	231657	n/a	n/a	845	647	1149	708	339	589	85:4137.0 86:2640.0 87:774.0 88:2861.0 89:2413.0 90:620.0 93:1415.0 94:1220.0 95:11260.0 96:1824.0 97:421.0 98:14633.0 99:2747.0 101:4297.0 102:630.0 105:5466.0 106:409.0 108:166.0 110:95.0 111:333.0 112:1569.0 113:631.0 114:410.0 115:818.0 116:7222.0 117:72887.0 118:6781.0 119:3190.0 121:24.0 122:11.0 123:18.0 124:630.0 125:234.0 126:558.0 127:924.0 128:771.0 129:22581.0 130:15088.0 131:26719.0 …
224910	1132527	215	224910	n/a	n/a	245	156	179	308	433	262	85:2229.0 89:133.0 91:6905.0 92:1360.0 93:5904.0 94:1847.0 95:7055.0 96:906.0 97:1428.0 98:51.0 99:301.0 101:7.0 105:4402.0 106:2745.0 107:4788.0 108:1614.0 109:2731.0 110:317.0 111:1252.0 112:46.0 113:78.0 116:104.0 117:849.0 118:427.0 119:3238.0 120:1274.0 121:3222.0 122:808.0 123:1391.0 124:260.0 125:219.0 128:244.0 129:5118.0 130:592.0 131:1706.0 132:406.0 133:803.0 134:336.0 135:1595.0 136:4…
201042	298036	132	201042	n/a	n/a	2502	3032	2404	2166	3297	1831	86:79.0 87:6.0 88:13.0 89:425.0 90:29.0 91:59.0 93:7.0 94:1.0 95:6.0 96:12.0 98:11.0 99:8.0 100:16.0 101:8.0 102:25.0 103:43.0 104:160.0 105:3.0 107:1.0 109:3.0 111:5.0 112:2.0 113:18.0 114:2.0 115:25.0 116:79.0 117:2.0 118:1.0 123:6.0 124:1.0 125:1.0 128:8.0 130:15.0 131:23.0 132:808.0 133:60.0 134:14.0 137:14.0 138:5.0 143:3.0 144:3.0 145:2.0 149:1.0 154:2.0 156:8.0 168:1.0 169:4.0 171:3.0 174:…
362007	589180	116	362007	n/a	n/a	6889	5683	5889	10722	6436	10854	85:741.0 86:2430.0 87:242.0 88:181.0 89:308.0 90:3.0 96:123.0 97:285.0 98:411.0 99:324.0 100:3494.0 101:833.0 102:1126.0 103:328.0 112:112.0 113:165.0 114:1374.0 115:526.0 116:97414.0 117:10995.0 118:7908.0 119:638.0 120:572.0 121:21.0 122:7.0 126:3.0 128:1746.0 129:3906.0 130:900.0 131:405.0 133:153.0 134:57.0 139:314.0 140:66.0 141:126.0 142:366.0 143:423.0 144:484.0 145:31.0 147:604.0 154:102.…
470283	204898	142	470283	n/a	n/a	46	166	64	66	117	87	85:362.0 86:573.0 87:375.0 88:554.0 89:698.0 90:97.0 91:358.0 92:145.0 98:40.0 99:456.0 100:246.0 101:34.0 102:149.0 103:4215.0 104:200.0 105:47.0 106:54.0 107:1322.0 108:113.0 110:347.0 113:49.0 114:1492.0 115:1898.0 116:227.0 117:1169.0 118:420.0 123:348.0 125:120.0 127:223.0 130:2941.0 131:931.0 132:332.0 134:1751.0 135:223.0 136:100.0 142:4587.0 143:1102.0 144:359.0 146:1324.0 147:127.0 150:1…
269269	692363	204	269269	n/a	n/a	814	3686	1191	2001	4993	1519	88:90.0 89:337.0 90:107.0 94:4.0 95:87.0 97:359.0 98:167.0 100:1230.0 101:974.0 103:802.0 104:107.0 110:329.0 111:250.0 113:65.0 114:281.0 116:1655.0 118:76.0 119:67.0 124:32.0 125:2.0 127:147.0 128:164.0 129:379.0 131:49.0 132:46.0 134:1012.0 139:17.0 141:100.0 142:42.0 143:58.0 144:200.0 146:48.0 153:75.0 155:52.0 156:48.0 157:199.0 158:36.0 159:144.0 160:342.0 162:11.0 170:4.0 171:44.0 172:65.…
285065	969410	204	285065	n/a	n/a	1843	1923	1526	1706	2137	2272	85:2385.0 86:425.0 87:1623.0 88:118.0 89:2966.0 93:282.0 97:208.0 98:278.0 99:1116.0 100:105.0 101:3170.0 102:322.0 103:28171.0 104:3082.0 105:2097.0 106:45.0 107:101.0 109:1501.0 111:1059.0 112:247.0 113:1638.0 114:417.0 115:800.0 116:2324.0 117:3632.0 118:763.0 120:122.0 122:92.0 123:48.0 125:453.0 128:92.0 129:33195.0 130:4875.0 131:5126.0 132:987.0 133:14172.0 134:1688.0 135:1303.0 136:63.0 1…
205856	841621	129	205856	n/a	n/a	2351	1579	1730	1568	1747	1186	85:41.0 86:16.0 87:77.0 89:19.0 90:3.0 91:18.0 92:1.0 93:7.0 94:5.0 95:18.0 97:12.0 98:9.0 99:19.0 100:84.0 101:141.0 102:24.0 103:33.0 105:6.0 106:6.0 109:1.0 111:255.0 112:271.0 113:107.0 114:2.0 115:3.0 116:5.0 117:2.0 118:4.0 119:10.0 121:4.0 124:2.0 125:2.0 128:40.0 129:1135.0 130:76.0 131:5.0 132:3.0 134:6.0 135:2.0 136:5.0 139:6.0 142:7.0 143:2.0 144:5.0 145:5.0 146:15.0 147:258.0 148:1.0 …
516500	979172	342	516500	n/a	n/a	553	412	344	732	534	648	87:23.0 89:400.0 93:19.0 99:9.0 101:448.0 102:73.0 103:4096.0 104:340.0 105:65.0 108:6.0 109:372.0 110:35.0 113:95.0 115:32.0 116:223.0 117:882.0 118:99.0 119:61.0 121:126.0 122:55.0 129:3536.0 130:477.0 131:652.0 133:1020.0 134:90.0 135:98.0 137:101.0 139:79.0 141:138.0 142:63.0 143:575.0 144:24.0 147:4458.0 148:689.0 149:784.0 150:29.0 151:151.0 152:5.0 153:205.0 155:424.0 156:168.0 157:606.0 1…
357841	769591	158	357841	n/a	n/a	10917	12361	9170	18067	12834	14436	86:150.0 100:452.0 107:102.0 108:23.0 110:11.0 116:222.0 130:160.0 132:100.0 142:115.0 143:20.0 144:8.0 153:10.0 156:3.0 157:62.0 158:2581.0 159:248.0 160:296.0 169:26.0 171:5.0 172:11.0 173:33.0 174:160.0 179:25.0 183:5.0 186:24.0 188:87.0 190:165.0 197:42.0 199:17.0 203:26.0 211:47.0 212:24.0 217:131.0 218:87.0 219:12.0 227:29.0 230:35.0 231:65.0 232:97.0 239:19.0 241:28.0 242:84.0 243:11.0 244…
314770	700265	204	314770	n/a	n/a	3864	5932	2751	4550	4330	5094	85:107.0 86:452.0 89:2406.0 91:183.0 93:9.0 94:148.0 98:232.0 99:231.0 100:1912.0 101:452.0 102:611.0 103:2032.0 105:49.0 108:294.0 109:114.0 112:2.0 113:241.0 114:93.0 116:174.0 117:884.0 118:33.0 124:2.0 128:64.0 129:2126.0 130:259.0 131:117.0 132:627.0 133:1240.0 134:330.0 135:161.0 136:33.0 137:30.0 142:60.0 143:680.0 144:7.0 145:359.0 146:291.0 147:2187.0 148:1166.0 149:475.0 150:64.0 152:1.…
204426	479219	155	204426	n/a	n/a	2252	1764	920	712	624	1857	85:100.0 88:2.0 89:94.0 90:1.0 91:84.0 92:10.0 93:38.0 94:2.0 101:431.0 103:63.0 104:13.0 105:32.0 106:7.0 107:138.0 108:7.0 109:131.0 110:7.0 114:10.0 116:528.0 117:333.0 118:25.0 121:228.0 122:10.0 123:478.0 124:14.0 125:201.0 129:57.0 131:22.0 134:13.0 137:215.0 138:158.0 139:296.0 140:287.0 141:28.0 142:29.0 143:122.0 146:3.0 148:5.0 152:7.0 153:458.0 154:85.0 155:9270.0 156:870.0 157:981.0 1…
605094	228934	116	605094	n/a	n/a	764	681	368	1050	807	1212	86:2768.0 87:321.0 88:405.0 89:731.0 90:7.0 91:144.0 94:32.0 98:56.0 100:781.0 101:103.0 102:205.0 104:9.0 107:298.0 108:217.0 109:75.0 110:39.0 111:62.0 113:414.0 114:126.0 116:7792.0 117:866.0 118:193.0 126:209.0 130:1325.0 134:829.0 136:67.0 140:4.0 143:30.0 144:70.0 146:1706.0 147:1706.0 148:28.0 149:30.0 160:4.0 169:294.0 170:1.0 171:125.0 184:181.0 185:37.0 187:9.0 191:220.0 192:29.0 193:40…
301584	247575	184	301584	n/a	n/a	173	91	88	82	70	96	85:1329.0 86:1584.0 87:148.0 88:3040.0 89:559.0 90:655.0 91:2104.0 92:478.0 93:121.0 95:338.0 96:341.0 97:331.0 99:370.0 100:1257.0 102:52.0 103:657.0 104:867.0 106:274.0 107:20038.0 108:2360.0 109:635.0 110:8267.0 111:374.0 112:182.0 114:297.0 116:267.0 118:3480.0 119:717.0 120:63.0 123:12.0 124:52.0 125:141.0 126:483.0 127:2480.0 130:25440.0 131:345.0 132:785.0 133:108.0 134:32537.0 135:3471.0 …
327417	506574	243	327417	n/a	n/a	278	281	541	328	355	482	85:305.0 88:70.0 89:1238.0 90:117.0 91:134.0 92:216.0 97:777.0 98:199.0 100:456.0 101:680.0 103:1346.0 107:516.0 108:2.0 109:1.0 111:612.0 112:8.0 114:155.0 115:409.0 116:685.0 117:2646.0 118:364.0 119:38.0 120:59.0 125:119.0 127:105.0 129:101.0 130:493.0 131:58.0 134:905.0 139:17.0 141:31.0 143:324.0 144:123.0 146:160.0 147:5106.0 148:145.0 149:102.0 155:85.0 157:297.0 158:20.0 161:2.0 162:1.0 1…
200961	937853	204	200961	n/a	n/a	855	1054	771	1209	933	1089	85:14.0 86:17.0 87:9.0 88:4.0 90:7.0 91:759.0 92:379.0 94:4.0 95:4.0 97:104.0 99:18.0 100:8.0 101:210.0 102:19.0 103:575.0 104:29.0 105:38.0 107:173.0 108:4.0 109:18.0 110:55.0 111:25.0 113:18.0 115:30.0 116:136.0 117:291.0 119:7.0 122:2.0 125:2.0 127:32.0 128:4.0 129:517.0 130:16.0 131:98.0 132:10.0 133:96.0 134:321.0 135:12.0 136:6.0 140:3.0 141:1.0 142:7.0 143:82.0 145:44.0 146:1.0 147:691.0 1…
225043	222289	85	225043	n/a	n/a	1477	769	4054	776	557	631	85:2782.0 86:172.0 89:102.0 90:23.0 93:17.0 95:30.0 97:1.0 98:194.0 99:145.0 100:347.0 101:36.0 104:146.0 112:135.0 113:320.0 114:10.0 117:81.0 119:31.0 126:45.0 127:222.0 131:38.0 147:573.0 148:92.0 151:12.0 190:64.0 191:2.0 192:14.0 227:2.0 262:9.0 266:1.0 284:8.0 299:24.0 419:9.0 439:5.0 467:10.0
359582	854263	174	359582	n/a	n/a	387	637	508	761	635	950	86:282.0 100:173.0 102:306.0 104:119.0 127:57.0 128:507.0 129:147.0 130:18.0 141:6.0 145:56.0 156:70.0 173:41.0 174:2294.0 175:386.0 176:1588.0 177:158.0 178:144.0 179:75.0 188:19.0 197:29.0 201:10.0 204:41.0 208:29.0 211:42.0 214:1.0 216:29.0 222:6.0 229:6.0 230:3.0 251:6.0 254:42.0 258:7.0 259:36.0 275:12.0 299:65.0 314:31.0 318:11.0 429:3.0 430:3.0 460:100.0
385665	719838	204	385665	n/a	n/a	700	2388	378	1141	3432	1420	85:279.0 86:17.0 87:946.0 88:120.0 89:5281.0 90:423.0 91:57.0 97:49.0 98:131.0 99:301.0 101:1438.0 102:138.0 103:5210.0 104:511.0 105:167.0 109:139.0 111:272.0 112:115.0 113:576.0 114:161.0 115:295.0 116:993.0 117:5083.0 118:401.0 119:300.0 125:96.0 127:242.0 129:6375.0 130:749.0 131:1734.0 132:1034.0 133:3247.0 134:302.0 135:350.0 136:16.0 140:20.0 141:68.0 142:396.0 143:1452.0 144:138.0 145:527…
200433	449315	160	200433	n/a	n/a	514	575	285	512	327	350	85:43.0 86:69.0 87:101.0 88:45.0 89:10.0 90:132.0 91:1.0 92:3.0 93:5.0 98:72.0 99:81.0 100:45.0 101:135.0 102:120.0 103:314.0 104:21.0 105:27.0 108:1.0 111:1.0 112:1.0 113:7.0 114:4.0 115:29.0 116:146.0 117:27.0 118:5.0 125:1.0 126:34.0 127:13.0 128:41.0 129:44.0 130:323.0 131:136.0 132:22.0 133:69.0 134:6.0 142:52.0 143:47.0 144:327.0 145:65.0 146:77.0 147:299.0 148:23.0 149:11.0 150:1.0 154:71.…
503791	307897	130	503791	n/a	n/a	959	490	623	458	295	396	85:112.0 86:1702.0 87:878.0 88:2464.0 89:5130.0 90:818.0 91:581.0 92:117.0 93:271.0 94:89.0 95:206.0 96:344.0 98:73.0 99:30.0 100:673.0 101:183.0 102:585.0 103:1344.0 104:841.0 105:1883.0 106:355.0 107:341.0 108:117.0 109:168.0 110:6617.0 111:178.0 113:296.0 114:1625.0 115:373.0 116:254.0 117:461.0 118:466.0 119:234.0 120:136.0 121:144.0 122:88.0 123:14.0 124:137.0 125:13.0 126:90.0 127:328.0 128…
483487	235984	110	483487	n/a	n/a	4327	2667	4411	2381	1897	2109	85:172.0 90:48.0 92:222.0 95:3.0 97:282.0 98:68.0 99:6.0 100:1305.0 101:36.0 104:44.0 105:51.0 107:82.0 108:35.0 110:3955.0 111:803.0 112:474.0 115:1.0 116:24.0 119:1.0 122:37.0 125:168.0 126:48.0 128:2390.0 129:80.0 130:25.0 131:15.0 143:89.0 146:52.0 147:20.0 148:32.0 150:18.0 152:11.0 153:1.0 158:17.0 165:13.0 167:168.0 170:11.0 171:28.0 172:18.0 174:1.0 180:16.0 181:6.0 182:5.0 183:11.0 184:9…
205670	540152	245	205670	n/a	n/a	644	1397	592	978	1603	964	85:76.0 87:97.0 88:28.0 89:334.0 90:79.0 91:251.0 92:80.0 93:8.0 94:27.0 95:13.0 96:3.0 97:501.0 98:43.0 99:49.0 101:311.0 102:88.0 103:623.0 104:92.0 105:57.0 107:9.0 110:4.0 111:5.0 112:4.0 113:31.0 114:8.0 115:119.0 116:72.0 117:744.0 118:67.0 119:99.0 120:39.0 121:12.0 123:15.0 124:2.0 126:18.0 127:45.0 128:15.0 129:380.0 130:18.0 131:343.0 132:38.0 133:791.0 134:94.0 135:31.0 137:2.0 138:3.0…
296080	840697	404	296080	n/a	n/a	152	92	110	293	258	165	85:381.0 86:138.0 87:102.0 88:189.0 89:2956.0 90:173.0 92:23.0 97:1101.0 98:135.0 99:612.0 100:1897.0 101:782.0 102:339.0 103:16030.0 104:1339.0 105:434.0 106:3.0 109:133.0 111:136.0 113:10.0 114:658.0 115:140.0 116:242.0 117:5109.0 118:370.0 119:457.0 124:53.0 126:76.0 127:265.0 129:2302.0 130:679.0 131:1882.0 132:421.0 133:5833.0 134:999.0 135:94.0 140:160.0 141:120.0 142:201.0 143:3736.0 144:4…
275608	236720	102	275608	n/a	n/a	1200	749	1965	1238	1144	1334	85:189.0 88:491.0 90:279.0 91:93.0 92:65.0 93:533.0 95:2.0 97:254.0 100:943.0 101:1183.0 102:5388.0 103:381.0 104:340.0 106:1953.0 107:171.0 108:61.0 109:8.0 111:166.0 112:70.0 115:142.0 116:38.0 118:133.0 119:78.0 120:30.0 121:11.0 123:81.0 127:360.0 134:3709.0 135:220.0 140:83.0 142:13.0 146:38.0 154:3.0 157:2.0 159:229.0 160:44.0 163:16.0 167:24.0 168:29.0 171:10.0 175:6.0 178:10.0 183:13.0 18…
208759	392319	167	208759	n/a	n/a	229	336	245	579	349	453	85:224.0 86:296.0 87:9.0 88:41.0 89:1912.0 90:131.0 91:232.0 92:557.0 93:338.0 94:165.0 95:30.0 96:257.0 97:408.0 98:310.0 99:147.0 100:254.0 101:54.0 102:95.0 103:12.0 104:7.0 105:98.0 106:15.0 107:95.0 108:498.0 109:539.0 110:476.0 111:224.0 112:886.0 113:217.0 114:190.0 115:26.0 116:1.0 118:5.0 121:1.0 122:11.0 123:393.0 124:168.0 125:33.0 126:91.0 127:48.0 128:49.0 130:39.0 132:10.0 133:145.0…
206685	966325	204	206685	n/a	n/a	2878	3010	2446	2476	2541	3533	85:50.0 89:19.0 90:5.0 91:9.0 92:9.0 94:11.0 96:4.0 97:33.0 100:16.0 101:82.0 102:4.0 103:203.0 104:16.0 105:12.0 106:1.0 107:2.0 108:4.0 109:8.0 110:4.0 112:3.0 113:9.0 114:14.0 115:37.0 116:2.0 117:71.0 118:4.0 119:23.0 121:9.0 122:11.0 123:8.0 124:13.0 127:6.0 128:2.0 129:339.0 130:11.0 131:18.0 132:9.0 133:91.0 134:4.0 135:5.0 136:12.0 137:6.0 139:12.0 140:11.0 141:6.0 142:9.0 143:33.0 144:8.…
217873	297366	174	217873	n/a	n/a	2562	1658	2806	3945	2526	3675	85:1818.0 86:6398.0 87:579.0 88:1023.0 89:701.0 90:68.0 91:10.0 92:133.0 93:227.0 94:43.0 95:107.0 96:155.0 97:279.0 99:258.0 100:1984.0 101:379.0 102:225.0 103:640.0 105:16.0 106:249.0 108:1.0 110:26.0 111:30.0 112:52.0 113:562.0 114:107.0 115:63.0 116:266.0 117:317.0 118:42.0 119:111.0 123:2.0 126:2335.0 127:1476.0 128:42.0 129:887.0 130:319.0 131:23.0 132:180.0 133:260.0 135:7.0 136:25.0 138:3…
362080	783839	218	362080	n/a	n/a	817	1186	552	1012	1530	1010	85:489.0 86:206.0 87:600.0 88:391.0 89:6.0 93:3.0 95:39.0 96:58.0 98:153.0 99:276.0 100:1204.0 101:2656.0 102:1168.0 103:191.0 104:342.0 106:2.0 108:33.0 109:6.0 112:213.0 113:26.0 114:975.0 115:727.0 116:1188.0 117:3423.0 118:710.0 119:261.0 121:40.0 122:118.0 123:42.0 124:121.0 125:43.0 126:170.0 128:3616.0 129:3642.0 130:3586.0 131:911.0 132:445.0 133:778.0 137:4.0 139:94.0 140:404.0 141:427.0…
225327	736487	290	225327	n/a	n/a	1144	5670	1065	1164	5353	1414	85:307.0 89:1316.0 90:269.0 94:59.0 98:327.0 99:295.0 100:234.0 101:392.0 102:151.0 103:884.0 105:18.0 107:370.0 109:59.0 110:91.0 111:358.0 112:84.0 114:107.0 117:196.0 118:11.0 126:32.0 128:21.0 129:400.0 130:432.0 131:164.0 133:3066.0 134:387.0 135:38.0 140:15.0 141:24.0 142:241.0 143:539.0 144:129.0 147:2663.0 149:180.0 150:87.0 151:4.0 154:40.0 155:75.0 159:36.0 160:120.0 167:3.0 168:22.0 17…
281132	608773	276	281132	n/a	n/a	638	1585	898	851	2126	1384	86:2803.0 87:25.0 88:80.0 99:338.0 100:410.0 110:181.0 117:1.0 124:40.0 127:46.0 128:132.0 129:1.0 130:229.0 138:9.0 148:1.0 149:1.0 150:47.0 151:15.0 155:635.0 156:579.0 158:191.0 164:111.0 170:11.0 177:1.0 184:67.0 188:50.0 199:68.0 204:53.0 225:17.0 228:174.0 229:26.0 244:5.0 260:46.0 273:420.0 274:219.0 275:24.0 276:1744.0 277:349.0 278:200.0 279:93.0 285:6.0 289:5.0 291:11.0 299:40.0 301:21.…
614512	731165	156	614512	n/a	n/a	2904	4015	3081	4429	5275	5404	85:1061.0 86:1121.0 87:1035.0 88:319.0 89:653.0 90:83.0 91:104.0 92:71.0 93:103.0 94:120.0 95:92.0 96:55.0 97:130.0 98:305.0 99:847.0 100:1540.0 101:2079.0 102:1142.0 103:6525.0 104:535.0 105:468.0 106:117.0 108:4.0 109:68.0 110:62.0 111:621.0 112:301.0 113:792.0 114:194.0 115:766.0 116:1388.0 117:1264.0 118:68.0 119:547.0 121:29.0 123:12.0 125:64.0 126:226.0 127:328.0 128:357.0 129:10854.0 130:1…
268448	642811	303	268448	n/a	n/a	1427	2158	1127	2005	2293	1613	85:5407.0 86:3503.0 87:4544.0 88:3701.0 89:92158.0 90:7645.0 91:3255.0 92:422.0 93:128.0 94:373.0 95:366.0 96:394.0 97:242.0 98:2251.0 99:2886.0 100:29892.0 101:13460.0 102:5789.0 103:213176.0 104:20554.0 105:15530.0 106:1412.0 107:330.0 108:76.0 109:169.0 110:725.0 111:1330.0 112:1695.0 113:3842.0 114:15811.0 115:6057.0 116:4416.0 117:77555.0 118:7820.0 119:9447.0 120:841.0 121:405.0 122:35.0 12…
212735	992954	204	212735	n/a	n/a	11507	8145	10132	17527	10993	14504	88:14.0 90:10.0 91:106.0 93:63.0 97:17.0 101:37.0 103:403.0 104:12.0 105:122.0 107:118.0 109:57.0 113:3.0 115:40.0 116:14.0 117:2254.0 118:162.0 119:119.0 120:17.0 129:206.0 130:7.0 131:239.0 132:12.0 133:107.0 137:8.0 141:29.0 143:77.0 144:12.0 145:39.0 146:14.0 147:621.0 148:84.0 149:91.0 153:17.0 156:156.0 157:107.0 158:12.0 159:121.0 160:19.0 168:4.0 169:100.0 172:3.0 173:104.0 174:12.0 177:2…
359560	596191	158	359560	n/a	n/a	31735	26175	26896	51056	27983	38620	86:492.0 89:47.0 100:708.0 101:520.0 102:1227.0 103:180.0 112:540.0 114:29.0 115:192.0 117:467.0 128:369.0 129:253.0 130:1351.0 131:59.0 134:24.0 142:83.0 144:69.0 145:115.0 146:1359.0 153:26.0 155:67.0 156:69.0 157:110.0 158:6177.0 159:872.0 160:386.0 161:39.0 162:317.0 163:12.0 165:18.0 168:18.0 170:15.0 171:22.0 172:99.0 173:71.0 174:146.0 184:72.0 185:147.0 188:29.0 192:18.0 194:30.0 196:14.0…
200556	611269	437	200556	n/a	n/a	100	231	84	152	284	146	85:14488.0 86:3095.0 87:17454.0 88:26775.0 89:45911.0 90:5314.0 91:3679.0 92:1462.0 93:835.0 94:1342.0 95:3143.0 96:1301.0 97:6288.0 98:3597.0 99:23367.0 100:3986.0 101:56401.0 102:22271.0 103:295289.0 104:28998.0 105:19661.0 106:1781.0 107:1376.0 108:587.0 109:11023.0 110:1156.0 111:21515.0 112:3946.0 113:36197.0 114:5939.0 115:26351.0 116:14905.0 117:129810.0 118:14591.0 119:26860.0 120:3323.0 …
213335	1168360	204	213335	n/a	n/a	447	709	210	357	1032	360	88:3.0 91:90.0 92:21.0 93:61.0 94:1.0 95:77.0 101:40.0 103:219.0 104:3.0 105:31.0 106:16.0 107:2.0 108:1.0 109:28.0 112:3.0 116:3.0 117:46.0 119:24.0 121:13.0 129:692.0 130:16.0 131:93.0 132:3.0 133:30.0 135:10.0 143:8.0 145:21.0 147:269.0 148:6.0 149:24.0 152:1.0 155:5.0 157:3.0 165:2.0 169:82.0 175:3.0 180:1.0 189:46.0 190:4.0 191:45.0 193:15.0 199:2.0 200:1.0 203:4.0 204:1569.0 205:223.0 206:6…
294266	264882	198	294266	n/a	n/a	807	331	715	535	244	403	86:2800.0 87:20966.0 88:2515.0 89:2104.0 90:718.0 91:157.0 92:194.0 93:1265.0 96:390.0 97:517.0 98:1053.0 99:823.0 100:2124.0 101:3835.0 102:1183.0 104:523.0 107:13.0 110:461.0 111:456.0 112:325.0 113:214.0 115:4122.0 116:934.0 117:662.0 118:597.0 119:96.0 120:721.0 121:144.0 122:68.0 124:68.0 125:53.0 126:1204.0 127:3037.0 128:278.0 129:1124.0 130:775.0 131:1745.0 132:889.0 133:7398.0 134:4353.0…
605477	433595	171	605477	n/a	n/a	120	112	130	97	128	92	85:1371.0 86:150.0 87:613.0 88:353.0 89:559.0 90:16.0 91:74.0 95:79.0 96:10.0 97:4949.0 98:288.0 99:1352.0 100:467.0 101:2220.0 102:395.0 103:4202.0 104:135.0 105:358.0 108:3.0 110:17.0 111:30.0 113:543.0 114:43.0 115:650.0 116:732.0 117:20993.0 118:2136.0 119:1066.0 123:269.0 124:4.0 127:186.0 129:2633.0 130:348.0 131:629.0 132:359.0 133:2856.0 134:264.0 135:69.0 136:5.0 138:1.0 139:9.0 140:1.0 …
401721	263594	198	401721	n/a	n/a	697	331	740	535	244	386	86:245.0 89:329.0 90:291.0 91:270.0 92:58.0 93:607.0 98:370.0 99:87.0 100:134.0 101:607.0 102:326.0 103:43.0 104:36.0 105:49.0 107:412.0 109:9.0 110:357.0 113:1.0 116:140.0 117:92.0 118:19.0 119:43.0 120:583.0 122:27.0 123:1.0 126:87.0 127:782.0 130:255.0 131:316.0 133:2430.0 134:865.0 138:49.0 140:63.0 141:7.0 142:14.0 143:176.0 147:8572.0 148:776.0 151:35.0 152:42.0 158:470.0 162:5.0 163:16.0 1…
647819	433467	189	647819	n/a	n/a	193	290	216	276	333	271	85:8749.0 86:1024.0 87:2361.0 88:2184.0 89:9398.0 90:100.0 91:593.0 92:161.0 94:502.0 95:162.0 96:112.0 97:517.0 98:336.0 99:1841.0 100:952.0 101:20709.0 102:2977.0 103:8781.0 104:1053.0 105:1172.0 106:308.0 110:303.0 111:136.0 112:72.0 113:790.0 115:3185.0 116:1920.0 117:26633.0 118:2754.0 119:4134.0 121:176.0 122:93.0 123:42.0 125:60.0 128:233.0 129:16849.0 130:1255.0 131:6556.0 132:1010.0 133:…
211945	609032	86	211945	n/a	n/a	890	1729	1081	1254	2886	1609	85:29.0 86:1451.0 87:100.0 88:26.0 92:3.0 96:11.0 100:271.0 102:24.0 103:129.0 105:20.0 107:19.0 111:3.0 112:24.0 113:13.0 116:191.0 117:121.0 118:24.0 125:1.0 126:117.0 127:20.0 128:88.0 129:796.0 130:94.0 135:17.0 146:5.0 147:637.0 148:50.0 149:111.0 155:79.0 156:2.0 158:104.0 159:10.0 160:6.0 162:2.0 165:3.0 172:44.0 173:9.0 174:3.0 186:4.0 187:1.0 188:65.0 197:5.0 200:4.0 201:25.0 202:6.0 205…
507924	208861	123	507924	n/a	n/a	11658	8555	3928	6534	5546	4969	85:327.0 88:107.0 91:107.0 92:44.0 93:2039.0 94:118.0 95:720.0 99:26.0 100:75.0 103:341.0 107:408.0 108:80.0 109:87.0 110:208.0 114:4.0 117:126.0 118:67.0 123:2737.0 124:136.0 125:871.0 126:99.0 127:408.0 130:110.0 131:50.0 134:235.0 135:11.0 136:16.0 143:3.0 144:1.0 146:15.0 147:818.0 165:106.0 174:140.0 199:48.0 263:4.0 271:14.0 292:9.0 302:10.0
350773	841785	319	350773	n/a	n/a	155	269	111	183	312	182	88:44.0 89:1338.0 94:31.0 100:195.0 101:267.0 103:5942.0 104:326.0 105:137.0 107:113.0 114:61.0 115:72.0 116:8.0 117:2618.0 118:156.0 119:59.0 129:1768.0 130:590.0 133:2645.0 134:202.0 140:34.0 143:254.0 147:4539.0 148:879.0 149:401.0 154:17.0 157:1584.0 158:235.0 169:198.0 172:836.0 173:150.0 174:85.0 175:41.0 188:21.0 189:523.0 190:67.0 191:732.0 192:36.0 200:3.0 201:168.0 202:146.0 204:459.0 2…
201051	403930	117	201051	n/a	n/a	2828	3438	2705	4426	4093	4425	85:112.0 86:22.0 87:73.0 88:14.0 89:22.0 90:10.0 91:72.0 92:19.0 93:29.0 95:12.0 96:1.0 97:16.0 98:15.0 99:82.0 101:243.0 102:43.0 103:56.0 104:11.0 105:31.0 106:14.0 108:16.0 109:12.0 110:16.0 111:16.0 112:9.0 113:45.0 114:20.0 115:189.0 116:720.0 117:3150.0 118:309.0 119:158.0 120:16.0 121:28.0 122:12.0 124:2.0 125:15.0 126:13.0 127:38.0 128:29.0 129:104.0 130:43.0 131:194.0 132:17.0 133:561.0 …
425836	274944	117	425836	n/a	n/a	4821	7950	4821	3763	6729	2948	86:147.0 87:482.0 95:3.0 99:4217.0 100:19735.0 101:1146.0 102:638.0 103:10.0 104:76.0 106:1139.0 110:311.0 114:185.0 115:115.0 116:105.0 117:35721.0 118:3254.0 119:1030.0 120:1.0 121:105.0 126:41.0 127:837.0 129:92.0 130:140.0 132:15.0 135:2.0 143:4.0 144:5.0 145:3.0 146:81.0 156:279.0 157:2.0 158:7.0 161:1.0 170:97.0 171:235.0 174:166.0 177:13.0 178:7.0 179:2.0 184:233.0 186:7.0 189:7.0 190:39.0…
327918	811670	204	327918	n/a	n/a	819	637	386	632	711	618	85:125.0 98:51.0 103:811.0 110:36.0 115:44.0 117:48.0 129:325.0 130:122.0 134:18.0 143:96.0 144:2.0 145:155.0 157:13.0 163:24.0 168:15.0 169:61.0 171:12.0 173:20.0 175:47.0 177:2.0 189:43.0 191:133.0 192:82.0 199:57.0 201:24.0 204:1977.0 205:480.0 206:189.0 207:134.0 208:137.0 217:468.0 218:150.0 221:139.0 222:89.0 231:19.0 233:76.0 235:20.0 245:22.0 246:6.0 247:9.0 251:36.0 254:5.0 255:19.0 258:…
310667	262986	184	310667	n/a	n/a	4118	2320	3369	1964	1437	1753	86:904.0 88:3460.0 89:412.0 90:50.0 91:1246.0 92:3920.0 94:320.0 95:274.0 96:522.0 97:3885.0 98:1422.0 100:313.0 101:4130.0 102:986.0 104:191.0 106:120.0 108:259.0 109:308.0 110:685.0 111:202.0 112:42.0 113:136.0 114:201.0 115:5306.0 116:120.0 120:98.0 121:93.0 122:68.0 123:51.0 124:383.0 125:14.0 126:454.0 127:3801.0 128:46.0 129:1670.0 130:1244.0 133:2.0 134:1087.0 136:35.0 138:263.0 139:76.0 1…
367932	380080	170	367932	n/a	n/a	2455	1786	2675	1643	1248	1475	85:5005.0 86:824.0 88:890.0 89:3967.0 90:552.0 91:1145.0 92:159.0 99:553.0 100:1523.0 101:2170.0 103:1556.0 104:1506.0 105:423.0 109:1107.0 110:9992.0 111:1066.0 112:263.0 115:747.0 116:1914.0 117:899.0 118:916.0 119:1660.0 120:490.0 122:31.0 126:122.0 127:844.0 128:659.0 136:691.0 137:194.0 139:207.0 140:115.0 141:64.0 143:351.0 144:102.0 146:449.0 147:2005.0 152:126.0 153:25.0 154:68.0 156:309.…
624870	288605	115	624870	n/a	n/a	21093	15500	22262	14486	12703	11055	85:626.0 86:319.0 87:2420.0 88:916.0 99:509.0 100:5578.0 101:3882.0 106:217.0 107:498.0 111:117.0 113:277.0 115:21868.0 116:1610.0 117:175.0 123:45.0 124:48.0 125:36.0 127:816.0 130:18205.0 131:1742.0 135:148.0 138:25.0 145:72.0 150:50.0 151:83.0 154:35.0 159:1.0 160:40.0 181:24.0 183:51.0 186:27.0 206:26.0 218:27.0 242:22.0 262:16.0 264:15.0 267:26.0 275:19.0 319:14.0 337:30.0 405:30.0 407:16.0 …
199596	246426	85	199596	n/a	n/a	3934	2381	3658	2587	2080	2146	85:23022.0 86:1166.0 89:53.0 91:38.0 92:26.0 94:12.0 95:19.0 98:4618.0 99:4120.0 100:151.0 101:56.0 102:55.0 105:14.0 107:182.0 108:2.0 109:54.0 110:108.0 112:1849.0 113:2524.0 114:164.0 115:265.0 117:699.0 118:122.0 119:9.0 120:7.0 121:132.0 122:1.0 123:19.0 125:40.0 126:711.0 127:1373.0 128:136.0 129:15.0 130:249.0 131:31.0 132:131.0 133:20.0 134:219.0 135:39.0 137:17.0 141:34.0 143:27.0 144:3.…
362112	379612	159	362112	n/a	n/a	1696	1324	1758	1159	1056	1055	85:4821.0 86:503.0 88:274.0 89:3861.0 90:412.0 91:409.0 92:146.0 94:75.0 96:117.0 97:23.0 98:71.0 99:236.0 100:259.0 101:1303.0 103:724.0 107:514.0 110:10199.0 111:487.0 112:211.0 116:1541.0 118:284.0 119:708.0 120:34.0 121:4.0 122:29.0 126:88.0 127:306.0 128:160.0 129:21.0 130:609.0 131:45.0 132:5.0 134:785.0 136:37.0 137:26.0 138:9.0 140:487.0 141:156.0 142:57.0 143:252.0 144:66.0 146:49.0 151:…
218512	437089	156	218512	n/a	n/a	1132	594	1393	708	686	781	85:1101.0 86:267.0 88:690.0 89:1614.0 90:775.0 91:675.0 92:249.0 93:199.0 94:396.0 95:78.0 96:623.0 97:1375.0 98:1247.0 99:694.0 100:6087.0 101:352.0 102:714.0 103:506.0 104:389.0 106:160.0 107:965.0 108:6.0 109:217.0 110:2076.0 111:1655.0 112:1853.0 113:663.0 114:613.0 115:268.0 116:239.0 117:46.0 118:776.0 119:270.0 120:37.0 121:104.0 122:447.0 124:305.0 125:795.0 126:1429.0 127:373.0 128:945.0…
566268	701773	204	566268	n/a	n/a	3864	5079	2751	4330	4684	5094	85:196.0 86:55.0 87:283.0 89:3831.0 90:105.0 91:526.0 99:244.0 100:3011.0 101:1023.0 102:884.0 103:4153.0 104:592.0 105:119.0 106:289.0 107:30.0 108:90.0 111:185.0 113:106.0 114:247.0 115:66.0 116:781.0 117:1382.0 118:79.0 119:163.0 120:64.0 124:58.0 127:253.0 128:103.0 129:3149.0 130:497.0 131:669.0 132:306.0 133:1839.0 135:48.0 136:110.0 138:38.0 140:9.0 141:107.0 142:343.0 143:917.0 144:43.0 1…
615131	888025	218	615131	n/a	n/a	1709	813	1056	1185	1238	843	85:1181.0 86:3623.0 87:14782.0 88:1426.0 89:174.0 90:120.0 91:304.0 92:35.0 93:254.0 94:280.0 95:699.0 96:367.0 97:2004.0 98:948.0 99:277.0 100:3130.0 101:2626.0 102:1694.0 103:368.0 104:163.0 106:64.0 107:184.0 108:216.0 109:423.0 110:309.0 111:348.0 112:649.0 113:210.0 114:869.0 115:1087.0 116:454.0 117:2960.0 118:302.0 119:269.0 120:112.0 121:195.0 122:81.0 123:217.0 124:218.0 125:424.0 126:18…
338667	834063	204	338667	n/a	n/a	8494	6557	7328	12713	7618	11200	85:1070.0 86:357.0 89:583.0 91:328.0 94:38.0 98:289.0 99:1432.0 100:268.0 101:3469.0 102:173.0 103:2664.0 104:29.0 108:18.0 109:2575.0 111:418.0 113:1208.0 114:250.0 115:731.0 116:3221.0 117:3838.0 118:296.0 119:2579.0 120:145.0 128:381.0 129:11256.0 130:960.0 131:2366.0 132:2195.0 133:2388.0 134:57.0 139:9.0 141:230.0 142:222.0 143:2668.0 144:537.0 145:3694.0 146:64.0 147:16190.0 148:2162.0 149:…
438060	667472	319	438060	n/a	n/a	3695	7887	3978	5894	8035	5873	85:31.0 86:180.0 87:11.0 88:199.0 89:1589.0 90:85.0 91:86.0 93:54.0 94:37.0 95:98.0 97:446.0 98:75.0 99:202.0 101:376.0 103:10896.0 104:711.0 105:340.0 108:13.0 113:162.0 114:173.0 116:185.0 117:6709.0 118:495.0 119:315.0 125:168.0 129:4523.0 130:341.0 131:1439.0 132:119.0 133:2836.0 134:278.0 135:211.0 138:39.0 139:34.0 141:228.0 142:133.0 143:1744.0 144:383.0 145:174.0 146:97.0 147:17548.0 148:…
268437	1008669	217	268437	n/a	n/a	2764	1756	1937	3584	1966	2330	85:87.0 87:437.0 93:219.0 94:350.0 95:244.0 97:89.0 98:80.0 99:45.0 100:123.0 102:63.0 103:522.0 104:137.0 106:10.0 109:156.0 110:57.0 111:71.0 112:44.0 113:87.0 114:31.0 115:83.0 117:372.0 120:389.0 122:133.0 123:125.0 125:84.0 129:667.0 130:341.0 132:157.0 133:109.0 134:220.0 136:145.0 138:50.0 139:30.0 140:7.0 141:70.0 143:26.0 144:96.0 145:172.0 147:717.0 149:283.0 151:32.0 152:60.0 153:8.0 1…
207223	417541	142	207223	n/a	n/a	874	403	956	516	445	590	85:43.0 86:130.0 87:7.0 88:118.0 89:9.0 90:37.0 91:42.0 92:27.0 93:2.0 94:7.0 95:17.0 96:69.0 97:158.0 98:46.0 99:14.0 100:136.0 101:39.0 102:15.0 104:8.0 106:23.0 107:56.0 108:4.0 109:16.0 110:305.0 111:223.0 112:160.0 113:30.0 114:87.0 116:35.0 117:2.0 118:43.0 119:16.0 121:2.0 123:9.0 124:29.0 125:49.0 126:170.0 127:36.0 128:358.0 129:21.0 130:522.0 131:26.0 132:2.0 133:15.0 134:543.0 135:41.0…
280628	1035599	204	280628	n/a	n/a	1282	1062	937	1599	1013	1581	86:63.0 99:72.0 101:355.0 103:4013.0 104:305.0 105:30.0 107:225.0 113:205.0 117:43.0 119:116.0 120:67.0 121:153.0 122:31.0 127:153.0 129:4331.0 130:111.0 131:862.0 133:1115.0 134:165.0 141:162.0 142:16.0 143:977.0 145:210.0 146:56.0 147:7023.0 148:1252.0 149:561.0 150:9.0 153:80.0 155:132.0 156:179.0 157:421.0 158:127.0 159:60.0 160:6.0 161:61.0 163:127.0 164:145.0 169:1316.0 170:244.0 171:167.0 …
608429	721483	205	608429	n/a	n/a	1191	1725	1124	2309	659	1939	86:36.0 87:32.0 89:1173.0 96:147.0 97:24.0 99:113.0 100:417.0 101:371.0 102:180.0 103:2624.0 104:104.0 105:145.0 110:24.0 112:11.0 113:182.0 114:396.0 115:211.0 116:660.0 117:3161.0 118:187.0 119:51.0 127:19.0 128:142.0 129:3899.0 130:544.0 131:972.0 132:98.0 133:1129.0 142:60.0 143:287.0 144:109.0 147:7946.0 148:820.0 149:608.0 154:33.0 155:42.0 156:138.0 157:2748.0 158:436.0 159:1144.0 160:79.0…
618080	590255	128	618080	n/a	n/a	1329	1752	1391	2580	1932	2999	86:67.0 87:165.0 88:54.0 95:4.0 96:28.0 97:7.0 100:419.0 101:3.0 102:100.0 105:8.0 106:2.0 109:7.0 110:584.0 111:5.0 113:15.0 114:181.0 117:4.0 128:2703.0 129:220.0 130:106.0 131:60.0 132:15.0 134:73.0 140:10.0 141:24.0 143:27.0 144:22.0 146:25.0 147:257.0 148:1.0 152:11.0 154:8.0 155:56.0 160:21.0 165:32.0 172:2.0 174:912.0 175:44.0 176:38.0 195:2.0 197:99.0 202:114.0 204:7.0 218:24.0 241:13.0 2…
229105	297744	100	229105	n/a	n/a	523	617	829	1236	817	1077	85:17074.0 86:655197.0 87:56222.0 88:22074.0 89:2002.0 90:498.0 91:8.0 92:178.0 94:13.0 95:683.0 96:930.0 97:1286.0 98:4302.0 99:12092.0 100:366044.0 101:38853.0 102:27610.0 103:7097.0 104:1790.0 105:234.0 109:259.0 111:1327.0 112:4464.0 113:13617.0 114:18153.0 115:11769.0 116:33054.0 117:42025.0 118:7420.0 119:2558.0 120:504.0 121:114.0 122:159.0 124:553.0 125:294.0 126:4388.0 127:1683.0 128:113…
703670	699107	216	703670	n/a	n/a	602	946	488	673	1219	614	85:132.0 86:76.0 87:102.0 89:1283.0 90:14.0 92:3.0 98:166.0 99:162.0 100:30.0 101:442.0 102:5.0 103:636.0 104:174.0 105:123.0 107:344.0 111:13.0 114:14.0 115:83.0 116:279.0 117:1305.0 118:182.0 119:79.0 126:16.0 127:39.0 128:157.0 129:253.0 130:628.0 131:504.0 132:76.0 133:1012.0 135:71.0 136:26.0 140:49.0 141:20.0 143:877.0 144:69.0 145:37.0 146:14.0 147:2969.0 148:602.0 149:7.0 150:90.0 157:43.…
202102	1057022	204	202102	n/a	n/a	582	501	394	597	401	653	85:16.0 86:49.0 89:27.0 93:5.0 94:10.0 99:57.0 101:99.0 103:605.0 104:94.0 105:1473.0 106:94.0 107:9.0 109:7.0 111:1.0 112:4.0 115:122.0 116:10.0 117:68.0 119:7.0 125:13.0 126:28.0 127:32.0 129:564.0 130:58.0 132:7.0 133:21.0 134:35.0 135:4.0 136:18.0 143:215.0 146:8.0 148:119.0 149:137.0 152:3.0 157:34.0 159:23.0 160:23.0 162:8.0 163:52.0 166:13.0 167:44.0 169:55.0 171:7.0 176:3.0 177:24.0 178:3…
208651	834421	91	208651	n/a	n/a	8132	6451	7334	12264	6951	10504	85:123.0 86:71.0 87:106.0 88:66.0 89:588.0 90:209.0 91:12018.0 92:1004.0 93:41.0 97:59.0 99:57.0 100:8.0 101:645.0 102:89.0 103:2021.0 104:205.0 105:1678.0 106:174.0 107:129.0 108:60.0 109:10.0 110:4.0 111:48.0 112:10.0 113:78.0 114:8.0 115:110.0 116:259.0 117:907.0 118:124.0 119:131.0 120:7.0 121:8.0 125:5.0 127:45.0 128:5.0 129:1329.0 130:129.0 131:523.0 132:62.0 133:831.0 134:110.0 135:352.0 1…
229153	204005	85	229153	n/a	n/a	1331	1099	1253	940	711	637	85:316279.0 86:17769.0 89:3031.0 91:44149.0 92:5828.0 93:19137.0 94:4491.0 95:65208.0 96:9928.0 101:195.0 102:90.0 103:4497.0 104:553.0 105:4830.0 106:614.0 107:21063.0 108:1554.0 109:18065.0 110:12750.0 111:12209.0 112:7037.0 113:70.0 115:1229.0 116:355.0 117:918.0 118:1502.0 119:5837.0 120:738.0 121:338.0 123:2416.0 124:1383.0 125:6456.0 126:940.0 127:4657.0 130:6908.0 131:400.0 132:699.0 133:1…
487830	492470	258	487830	n/a	n/a	855	1550	855	1286	1756	1496	85:349.0 86:1412.0 87:2693.0 88:514.0 89:6105.0 90:589.0 91:184.0 93:78.0 96:1141.0 97:133.0 98:253.0 99:434.0 100:3502.0 101:5260.0 102:692.0 103:582.0 105:188.0 107:287.0 109:18.0 112:99.0 114:231.0 115:904.0 116:710.0 117:486.0 118:216.0 119:233.0 120:1.0 121:46.0 125:1.0 127:183.0 128:153.0 129:238.0 130:866.0 131:743.0 132:90.0 133:2178.0 134:515.0 135:115.0 140:298.0 142:711.0 143:1636.0 14…
233365	743100	319	233365	n/a	n/a	1659	907	761	804	1093	1231	85:2.0 90:188.0 91:86.0 93:1.0 95:376.0 96:874.0 97:158.0 98:319.0 100:144.0 101:8.0 104:30.0 109:1.0 110:165.0 111:2.0 115:2.0 117:4410.0 118:65.0 121:1.0 124:307.0 129:3876.0 130:6593.0 131:939.0 132:768.0 137:15.0 142:37.0 143:13.0 145:1084.0 146:157.0 157:203.0 158:221.0 159:9.0 160:258.0 162:123.0 166:104.0 167:94.0 171:1.0 172:31.0 185:258.0 186:96.0 188:152.0 190:165.0 199:117.0 200:74.0 2…
516629	222471	131	516629	n/a	n/a	4504	3185	4261	2692	2358	2092	86:186.0 88:378.0 90:1.0 91:103.0 92:28.0 93:82.0 98:283.0 99:37.0 100:646.0 101:281.0 104:57.0 106:99.0 107:282.0 108:1840.0 109:114.0 110:9496.0 111:306.0 112:5.0 113:38.0 114:1.0 115:6118.0 116:656.0 117:214.0 118:660.0 119:21.0 120:73.0 121:17.0 123:16.0 127:449.0 128:178.0 130:1664.0 131:18362.0 132:2193.0 133:514.0 134:6235.0 135:593.0 136:252.0 140:5.0 142:2.0 143:256.0 144:20.0 146:1.0 14…
438061	211273	123	438061	n/a	n/a	11658	8613	9810	6534	5546	4945	93:6879.0 94:401.0 95:2746.0 96:260.0 98:4.0 99:201.0 100:13.0 101:190.0 103:480.0 107:30.0 109:375.0 123:9575.0 124:719.0 125:3907.0 128:46.0 130:3.0 135:183.0 143:60.0 165:338.0 166:42.0 167:50.0 174:373.0 175:33.0 184:656.0 185:110.0 207:976.0 208:21.0 209:109.0 228:536.0 229:69.0 294:13.0 295:84.0 297:2.0 371:8.0 403:14.0
200414	472678	143	200414	n/a	n/a	3214	4775	3554	4890	4865	4413	85:3.0 87:166.0 88:145.0 89:36.0 90:19.0 93:19.0 94:4.0 95:43.0 97:26.0 98:2.0 99:49.0 100:2.0 101:619.0 102:81.0 103:336.0 104:34.0 105:25.0 106:27.0 107:15.0 109:8.0 112:1.0 115:102.0 116:672.0 117:822.0 118:100.0 119:72.0 120:15.0 121:16.0 122:11.0 123:8.0 124:16.0 127:25.0 129:46.0 130:28.0 131:193.0 133:506.0 134:61.0 135:40.0 136:22.0 142:9.0 143:2996.0 144:321.0 145:231.0 146:14.0 147:927.…
616708	891195	158	616708	n/a	n/a	11423	10030	9741	15347	9593	14673	85:31.0 86:1171.0 87:497.0 88:73.0 90:14.0 97:154.0 98:67.0 99:55.0 100:990.0 101:178.0 102:1440.0 108:59.0 109:40.0 110:106.0 111:2.0 112:84.0 114:49.0 115:301.0 116:270.0 117:881.0 118:38.0 123:9.0 128:262.0 129:10.0 130:1142.0 131:173.0 132:69.0 136:24.0 137:25.0 139:29.0 141:14.0 142:143.0 143:136.0 144:16.0 146:549.0 147:293.0 148:76.0 150:53.0 152:16.0 153:2.0 154:43.0 156:344.0 157:117.0 1…
328744	655628	188	328744	n/a	n/a	890	853	996	1173	1761	1264	88:32.0 89:267.0 100:813.0 101:48.0 102:29.0 103:4860.0 104:249.0 105:103.0 114:83.0 117:251.0 128:43.0 129:6.0 130:245.0 131:42.0 132:25.0 142:60.0 143:20.0 145:387.0 147:1635.0 158:30.0 160:115.0 169:45.0 171:170.0 172:142.0 174:79.0 175:19.0 178:4.0 188:1684.0 189:726.0 190:148.0 191:147.0 193:23.0 205:283.0 206:30.0 210:16.0 215:1.0 216:171.0 217:1721.0 218:297.0 219:128.0 222:14.0 228:1.0 22…
237488	1102436	204	237488	n/a	n/a	1890	1974	1516	2110	2562	1940	89:70.0 90:15.0 91:152.0 97:247.0 100:21.0 102:3.0 103:2728.0 104:164.0 105:99.0 106:266.0 113:105.0 116:3091.0 117:794.0 129:2249.0 130:63.0 131:147.0 133:227.0 141:57.0 143:742.0 144:8.0 147:2535.0 148:375.0 149:465.0 150:9.0 153:51.0 155:111.0 156:38.0 157:214.0 158:9.0 169:593.0 170:17.0 171:29.0 173:163.0 175:25.0 179:130.0 183:1.0 187:150.0 188:50.0 189:608.0 190:90.0 191:795.0 195:5.0 196:…
303947	695140	361	303947	n/a	n/a	170	309	204	265	457	315	85:640.0 86:934.0 88:85.0 92:75.0 94:109.0 95:168.0 98:608.0 99:31.0 100:4216.0 101:2376.0 102:1950.0 103:2592.0 104:146.0 105:5.0 107:30.0 108:29.0 109:3252.0 110:987.0 111:9.0 112:1331.0 113:494.0 114:1302.0 115:1504.0 116:5314.0 117:1846.0 118:352.0 119:321.0 120:17.0 124:142.0 126:1205.0 127:12.0 128:7363.0 129:1522.0 130:1477.0 131:1205.0 132:822.0 133:1188.0 135:227.0 139:1254.0 140:600.0 1…
215068	875878	219	215068	n/a	n/a	16528	13674	17901	29461	16862	24801	88:4.0 89:32.0 90:21.0 101:218.0 102:39.0 103:220.0 104:3.0 111:6.0 112:10.0 115:112.0 116:33.0 117:333.0 118:4.0 119:29.0 122:6.0 129:75.0 130:8.0 131:37.0 133:191.0 135:29.0 138:5.0 145:29.0 147:493.0 148:55.0 149:83.0 150:16.0 155:13.0 159:3.0 165:7.0 168:26.0 169:3.0 172:7.0 175:25.0 176:18.0 177:7.0 178:4.0 187:14.0 191:49.0 192:93.0 199:7.0 203:48.0 205:18.0 209:5.0 217:40.0 218:26.0 219:13…
237127	373060	226	237127	n/a	n/a	298	142	253	187	224	226	85:4556.0 90:722.0 91:1059.0 95:364.0 96:507.0 97:907.0 100:2863.0 101:443.0 102:974.0 104:1353.0 106:911.0 107:3224.0 108:302.0 109:154.0 110:4158.0 111:280.0 112:518.0 113:936.0 115:218.0 116:2033.0 117:309.0 118:1456.0 120:344.0 122:79.0 123:50.0 124:508.0 125:1877.0 126:11.0 127:1457.0 128:115.0 130:6889.0 132:922.0 134:4939.0 136:1274.0 137:17.0 138:234.0 139:242.0 140:2625.0 141:708.0 144:1…
359447	905449	159	359447	n/a	n/a	1132	683	724	819	776	584	85:1413.0 86:104.0 91:361.0 95:504.0 96:6.0 97:1305.0 98:76.0 99:737.0 101:132.0 103:807.0 107:77.0 109:187.0 110:55.0 111:487.0 112:127.0 113:451.0 115:20.0 117:32.0 123:161.0 124:2.0 125:338.0 126:49.0 127:44.0 129:521.0 130:6.0 137:23.0 139:32.0 141:145.0 142:5.0 143:55.0 144:271.0 145:31.0 153:3.0 155:63.0 157:594.0 158:122.0 159:3172.0 160:379.0 161:79.0 163:61.0 165:51.0 169:96.0 170:36.0 1…
381876	291302	130	381876	n/a	n/a	20034	14476	20789	12825	11485	10196	87:485.0 88:1377.0 92:49.0 98:3.0 100:1737.0 101:1070.0 102:86.0 107:20.0 110:44.0 114:1.0 115:6505.0 116:238.0 127:175.0 130:6052.0 131:89.0 134:20.0 139:35.0 140:4.0 145:609.0 146:3.0 193:112.0 209:367.0 210:16.0 248:2.0 269:8.0 358:18.0 408:1.0 427:1.0
221574	354121	85	221574	n/a	n/a	4517	2575	4259	3150	2419	2525	85:4005.0 86:527.0 87:52.0 88:73.0 89:56.0 90:4.0 91:162.0 92:36.0 93:46.0 95:8.0 98:96.0 99:634.0 100:747.0 102:133.0 103:241.0 104:277.0 105:19.0 106:119.0 108:112.0 109:52.0 111:82.0 112:112.0 113:356.0 114:14.0 118:33.0 119:31.0 125:8.0 126:118.0 127:348.0 128:9.0 129:1.0 130:96.0 131:1.0 132:273.0 133:72.0 134:43.0 135:61.0 141:1.0 142:8.0 144:3.0 146:112.0 148:14.0 149:7.0 151:2.0 152:28.0 …
445906	290888	145	445906	n/a	n/a	1061	667	1754	1557	905	1296	85:25.0 86:285.0 87:217.0 88:9861.0 89:792.0 90:211.0 91:68.0 93:244.0 100:406.0 102:349.0 103:92.0 107:245.0 108:154.0 109:144.0 110:67.0 113:11.0 115:969.0 116:134.0 117:299.0 129:1.0 130:1331.0 145:6356.0 146:663.0 147:583.0 157:77.0 160:432.0 161:9.0 184:501.0 193:38.0 209:163.0 269:5.0 420:3.0
200509	933479	217	200509	n/a	n/a	1032	1317	915	1562	851	1339	85:209.0 86:24.0 87:105.0 88:95.0 89:1135.0 90:53.0 92:9.0 94:7.0 95:3.0 96:1.0 97:32.0 98:19.0 99:81.0 100:142.0 101:435.0 102:119.0 103:5865.0 104:514.0 105:282.0 106:7.0 107:20.0 108:2.0 109:17.0 110:25.0 111:71.0 113:135.0 114:381.0 115:101.0 116:137.0 117:1443.0 118:92.0 119:119.0 120:1.0 121:7.0 122:3.0 124:13.0 125:11.0 126:20.0 127:23.0 128:73.0 129:1565.0 130:247.0 131:392.0 132:39.0 133…
295010	292802	88	295010	n/a	n/a	1937	2006	2609	2390	1600	2020	86:800.0 87:24.0 88:9489.0 89:295.0 90:388.0 91:84.0 99:296.0 100:456.0 102:343.0 104:8.0 108:121.0 109:37.0 110:88.0 111:168.0 114:51.0 116:292.0 119:4.0 120:169.0 122:7.0 126:70.0 127:51.0 128:27.0 129:40.0 131:539.0 132:122.0 134:1040.0 139:1.0 144:146.0 145:4300.0 146:832.0 147:3064.0 148:126.0 149:20.0 151:9.0 152:10.0 154:2.0 155:8.0 157:120.0 159:3.0 160:331.0 168:11.0 171:1398.0 172:106.0…
226876	697041	174	226876	n/a	n/a	634	2350	660	668	2555	766	86:1942.0 87:12.0 88:397.0 89:807.0 91:233.0 96:55.0 97:95.0 98:758.0 100:1374.0 101:373.0 102:203.0 103:185.0 105:68.0 107:376.0 108:46.0 110:268.0 114:415.0 116:515.0 118:233.0 120:6.0 121:80.0 122:21.0 123:76.0 128:86.0 129:510.0 130:183.0 134:296.0 135:21.0 140:103.0 142:54.0 143:238.0 144:367.0 145:167.0 147:125.0 152:2.0 153:55.0 154:9.0 155:112.0 156:28.0 157:1.0 158:42.0 159:54.0 160:148.…
540146	474248	102	540146	n/a	n/a	1351	1677	2802	2357	1835	4002	85:628.0 86:642.0 87:665.0 88:1777.0 89:1187.0 90:251.0 91:59.0 92:15.0 94:21.0 96:38.0 97:25.0 98:671.0 99:420.0 100:2081.0 101:1426.0 102:38970.0 103:11455.0 104:2272.0 105:588.0 110:184.0 111:543.0 112:337.0 113:491.0 114:2064.0 115:958.0 116:586.0 117:1135.0 118:213.0 119:519.0 120:57.0 121:56.0 124:17.0 125:27.0 126:193.0 127:111.0 128:7339.0 129:2610.0 130:1722.0 131:2068.0 132:1436.0 133:3…
476001	822491	111	476001	n/a	n/a	4063	2853	3466	2835	2993	2105	85:10442.0 86:909.0 87:1203.0 88:352.0 89:144.0 91:160.0 92:72.0 93:133.0 95:113.0 97:128.0 98:93.0 99:2625.0 100:5002.0 101:5516.0 102:1318.0 103:9.0 104:3.0 105:325.0 108:51.0 109:9.0 110:60.0 111:7438.0 112:3819.0 113:2184.0 114:266.0 115:115.0 116:50.0 117:1575.0 118:174.0 119:226.0 120:92.0 122:19.0 123:53.0 124:28.0 125:22.0 126:53.0 127:347.0 128:993.0 129:8901.0 130:721.0 131:145.0 132:39…
309631	232910	130	309631	n/a	n/a	454	450	426	315	458	246	85:500.0 86:756.0 87:583.0 88:459.0 92:217.0 97:436.0 98:810.0 99:282.0 100:1416.0 101:95.0 102:349.0 104:53.0 106:297.0 112:103.0 113:244.0 114:2396.0 115:538.0 117:69.0 121:1.0 122:46.0 123:174.0 125:204.0 126:268.0 127:508.0 128:1371.0 129:1344.0 130:41490.0 131:5024.0 132:1949.0 133:303.0 134:360.0 139:52.0 140:5.0 143:23.0 144:31.0 146:3614.0 147:9218.0 148:1920.0 156:1.0 157:10.0 163:5.0 16…
203592	592345	85	203592	n/a	n/a	2936	2104	3062	2500	1865	1790	85:1625.0 86:59.0 91:8.0 93:3.0 97:31.0 98:31.0 99:564.0 100:13.0 106:5.0 110:5.0 111:102.0 112:44.0 113:322.0 114:1.0 125:30.0 126:19.0 127:168.0 139:2.0 141:58.0 147:11.0 153:7.0 155:68.0 169:10.0 185:2.0 197:1.0 217:12.0 292:4.0 319:1.0 369:1.0 376:1.0 486:1.0
299447	901637	204	299447	n/a	n/a	556	706	437	895	474	877	101:84.0 103:518.0 104:67.0 117:45.0 122:34.0 123:7.0 129:781.0 143:304.0 145:14.0 151:62.0 156:24.0 157:1.0 158:12.0 161:54.0 163:116.0 165:14.0 166:53.0 169:237.0 170:70.0 171:35.0 173:36.0 177:61.0 180:30.0 181:55.0 187:28.0 188:33.0 189:128.0 190:25.0 191:167.0 192:200.0 193:256.0 194:188.0 196:12.0 197:28.0 203:45.0 204:1707.0 205:440.0 206:116.0 208:129.0 209:164.0 210:2.0 215:1.0 217:684.0…
200411	595016	116	200411	n/a	n/a	4349	2821	3895	4061	1330	2282	85:73.0 86:32.0 87:930.0 88:807.0 89:746.0 90:87.0 91:70.0 92:51.0 94:8.0 95:63.0 96:6.0 97:4.0 98:23.0 99:167.0 100:40.0 101:2362.0 102:298.0 103:4271.0 104:348.0 105:300.0 106:8.0 107:8.0 109:24.0 110:3.0 111:31.0 112:1.0 113:207.0 114:29.0 115:254.0 116:3685.0 117:7428.0 118:844.0 119:549.0 120:17.0 121:5.0 122:12.0 124:7.0 125:9.0 126:3.0 127:60.0 128:45.0 129:598.0 130:97.0 131:509.0 132:69.…
303969	210575	143	303969	n/a	n/a	697	458	490	509	496	502	85:2564.0 86:381.0 87:2926.0 88:4351.0 89:3175.0 90:681.0 91:220.0 92:2119.0 93:92497.0 94:7401.0 95:34593.0 96:2173.0 97:1205.0 98:121.0 99:3406.0 100:447.0 101:8014.0 102:999.0 103:19916.0 104:1847.0 105:1389.0 106:72.0 107:3158.0 108:330.0 109:281.0 111:712.0 113:691.0 114:169.0 115:3314.0 116:453.0 117:831.0 119:323.0 120:31.0 121:652.0 122:208.0 123:106938.0 124:8851.0 125:38360.0 126:2783.0…
220136	266321	154	220136	n/a	n/a	1503	1143	1437	791	642	678	86:119.0 87:744.0 89:225.0 93:322.0 95:46.0 96:407.0 97:96.0 98:248.0 99:163.0 101:135.0 103:72.0 107:231.0 108:75.0 110:1678.0 111:250.0 117:618.0 119:158.0 126:385.0 127:78.0 128:61.0 129:155.0 130:892.0 133:524.0 134:59.0 144:11.0 145:1070.0 146:318.0 147:7860.0 148:1444.0 149:757.0 154:2455.0 155:327.0 156:147.0 158:7.0 166:787.0 168:15.0 169:2.0 172:7.0 173:574.0 174:236.0 184:4.0 189:779.0 …
673413	309265	170	673413	n/a	n/a	585	384	740	493	327	370	85:686.0 90:82.0 106:194.0 110:2496.0 113:142.0 142:66.0 148:228.0 149:198.0 152:34.0 153:61.0 167:358.0 170:1208.0 171:397.0 184:28.0 185:28.0 189:135.0 190:31.0 200:32.0 202:44.0 210:35.0 219:41.0 227:20.0 229:22.0 232:27.0 236:20.0 238:31.0 242:26.0 246:23.0 266:35.0 276:39.0 281:40.0 284:23.0 293:21.0 301:40.0 303:28.0 305:26.0 308:23.0 314:24.0 315:20.0 318:28.0 331:26.0 332:25.0 333:16.0 33…
236697	467165	128	236697	n/a	n/a	2654	4955	634	4495	11744	2019	85:20.0 86:15.0 87:317.0 88:16.0 89:118.0 91:242.0 94:35.0 95:59.0 96:186.0 98:594.0 100:2005.0 101:252.0 103:912.0 104:37.0 105:126.0 107:182.0 108:694.0 109:158.0 110:669.0 112:185.0 113:51.0 114:539.0 115:561.0 116:240.0 117:1239.0 119:170.0 120:102.0 122:75.0 124:119.0 125:22.0 126:45.0 128:28781.0 129:3527.0 130:1262.0 131:297.0 132:275.0 133:653.0 136:13.0 138:94.0 139:44.0 140:310.0 142:27…
199615	223938	85	199615	n/a	n/a	1477	988	1057	906	644	648	85:6722.0 86:407.0 87:3.0 88:59.0 90:1.0 93:67.0 95:266.0 96:62.0 97:139.0 98:33.0 99:1735.0 100:101.0 101:24.0 103:6.0 104:13.0 105:298.0 106:60.0 107:87.0 109:16.0 110:35.0 111:240.0 112:2667.0 113:1652.0 114:113.0 115:22.0 118:12.0 122:2.0 130:67.0 132:23.0 134:91.0 135:2.0 136:9.0 137:2.0 138:1.0 140:84.0 141:214.0 142:14.0 143:19.0 144:1.0 145:2.0 146:13.0 147:29.0 148:44.0 149:9.0 150:2.0 1…
212177	993703	204	212177	n/a	n/a	11323	8182	9973	17465	10998	14168	85:8.0 86:4.0 87:8.0 88:2.0 89:84.0 90:12.0 91:159.0 92:7.0 93:48.0 94:5.0 95:21.0 96:7.0 97:3.0 98:1.0 99:6.0 100:7.0 101:44.0 102:14.0 103:341.0 104:33.0 105:89.0 106:16.0 107:10.0 108:4.0 109:40.0 111:3.0 113:5.0 114:1.0 115:20.0 116:15.0 117:72.0 118:5.0 119:281.0 120:7.0 121:6.0 122:2.0 123:10.0 125:2.0 126:1.0 127:4.0 128:1.0 129:181.0 130:20.0 131:31.0 132:6.0 133:76.0 134:7.0 135:7.0 136:…
308232	743797	217	308232	n/a	n/a	1351	2103	1226	1351	2283	1640	87:2100.0 89:5435.0 94:1355.0 95:1610.0 96:15.0 98:2850.0 100:4512.0 101:3275.0 103:33425.0 104:1109.0 105:846.0 106:2056.0 107:650.0 108:1229.0 110:308.0 112:1671.0 114:6717.0 117:8310.0 119:4.0 121:10.0 122:272.0 123:388.0 125:427.0 128:979.0 129:15335.0 131:756.0 132:1276.0 133:1905.0 135:3.0 140:411.0 141:319.0 143:2736.0 145:47.0 147:18730.0 148:7438.0 149:1571.0 151:1298.0 155:2157.0 156:64…
228906	1090869	204	228906	n/a	n/a	397	234	459	410	404	405	88:70.0 90:60.0 91:11448.0 92:748.0 101:1064.0 103:2310.0 107:133.0 113:181.0 114:22.0 116:65.0 117:1157.0 118:157.0 119:12.0 125:16.0 129:2990.0 130:340.0 133:935.0 135:305.0 142:16.0 143:528.0 144:47.0 145:31.0 147:1909.0 149:73.0 150:69.0 151:3.0 153:49.0 155:84.0 156:45.0 157:392.0 159:166.0 163:57.0 164:23.0 169:510.0 170:50.0 171:96.0 173:287.0 177:267.0 178:30.0 183:8.0 187:20.0 189:682.0 …
203052	922475	361	203052	n/a	n/a	746	640	608	536	468	989	88:773.0 91:4684.0 92:2843.0 93:150.0 96:18.0 99:132.0 101:2502.0 102:2294.0 103:101661.0 104:8914.0 105:1873.0 106:18.0 107:145.0 113:1354.0 116:1370.0 117:12056.0 122:24.0 123:136.0 124:66.0 128:289.0 129:42753.0 131:1581.0 133:907.0 137:93.0 138:21.0 141:600.0 142:1657.0 143:2665.0 144:639.0 145:2407.0 146:292.0 147:17001.0 148:1025.0 149:2054.0 150:243.0 152:53.0 154:79.0 156:219.0 157:1905.0…
200534	736994	290	200534	n/a	n/a	1077	5739	1118	1204	5382	1448	85:51.0 86:25.0 87:8.0 89:430.0 90:39.0 91:5.0 92:13.0 93:38.0 94:44.0 95:31.0 96:30.0 97:21.0 98:59.0 99:63.0 100:42.0 101:198.0 102:94.0 103:176.0 104:18.0 105:12.0 106:27.0 107:7.0 108:15.0 109:18.0 110:9.0 111:8.0 112:9.0 113:49.0 114:15.0 115:42.0 116:35.0 117:154.0 118:11.0 119:25.0 120:20.0 121:9.0 122:16.0 123:22.0 124:13.0 125:13.0 126:117.0 127:19.0 128:23.0 129:209.0 130:43.0 131:174.0…
227587	1008383	218	227587	n/a	n/a	732	581	403	954	458	885	85:604.0 86:621.0 87:443.0 88:69.0 89:1360.0 90:76.0 91:275.0 93:169.0 95:73.0 97:27.0 98:29.0 99:468.0 100:10869.0 101:2715.0 102:995.0 103:14922.0 104:1648.0 105:668.0 106:80.0 107:73.0 109:1096.0 111:377.0 112:41.0 113:491.0 114:225.0 115:800.0 116:679.0 117:6002.0 118:543.0 119:603.0 121:76.0 122:10.0 123:20.0 125:111.0 127:77.0 129:15008.0 130:2977.0 131:3391.0 132:1467.0 133:4500.0 134:553.…
202737	877716	204	202737	n/a	n/a	1146	3013	894	2177	3067	1510	85:184.0 86:12.0 88:91.0 89:601.0 90:7.0 92:12.0 97:146.0 99:136.0 100:11.0 101:730.0 102:76.0 103:5935.0 104:616.0 105:288.0 108:1.0 109:55.0 111:52.0 112:3.0 113:305.0 114:42.0 115:175.0 116:338.0 117:2853.0 118:285.0 119:187.0 120:1.0 126:1.0 127:37.0 128:8.0 129:6969.0 130:766.0 131:910.0 132:205.0 133:1307.0 134:117.0 135:110.0 136:3.0 137:1.0 139:2.0 140:9.0 141:60.0 142:61.0 143:657.0 144:…
362113	718240	174	362113	n/a	n/a	483	749	373	522	954	708	86:960.0 91:22.0 100:334.0 101:1.0 102:309.0 110:35.0 116:100.0 117:670.0 120:310.0 123:32.0 125:2.0 128:74.0 130:434.0 131:23.0 132:3.0 136:9.0 139:1.0 142:68.0 144:12.0 145:1.0 147:314.0 148:312.0 150:40.0 155:124.0 158:35.0 159:59.0 160:24.0 161:5.0 172:161.0 173:85.0 174:4782.0 175:972.0 176:858.0 177:73.0 178:64.0 179:14.0 180:30.0 184:3.0 187:3.0 188:7.0 192:40.0 194:4.0 195:17.0 196:47.0 1…
703085	610896	219	703085	n/a	n/a	963	797	1076	2023	2351	1873	85:675.0 86:90.0 87:478.0 88:561.0 89:2047.0 90:848.0 91:1300.0 92:389.0 93:206.0 94:24.0 95:225.0 96:43.0 97:20.0 98:115.0 99:475.0 100:181.0 101:2428.0 102:1627.0 103:1053.0 104:140.0 105:719.0 107:221.0 109:36.0 110:23.0 111:162.0 112:61.0 113:107.0 114:109.0 115:3255.0 116:1198.0 117:899.0 118:858.0 119:729.0 120:12.0 121:453.0 123:15.0 124:203.0 125:133.0 126:24.0 129:574.0 131:603.0 132:109…
211589	874019	204	211589	n/a	n/a	4469	1321	1305	1374	1151	981	87:5.0 88:3.0 89:28.0 90:2.0 91:10.0 92:12.0 95:1.0 96:3.0 97:1.0 98:1.0 99:8.0 100:1.0 101:39.0 102:7.0 103:355.0 104:45.0 105:26.0 106:4.0 107:5.0 108:1.0 109:1.0 110:1.0 111:72.0 112:11.0 113:1.0 115:14.0 116:21.0 117:78.0 118:8.0 119:15.0 120:5.0 122:1.0 123:1.0 124:5.0 127:10.0 129:205.0 130:25.0 131:39.0 132:7.0 133:57.0 134:4.0 135:1.0 137:3.0 138:1.0 140:3.0 141:3.0 142:1.0 143:15.0 144:9…
307912	656479	428	307912	n/a	n/a	129	149	168	136	245	188	85:10739.0 86:18932.0 87:7953.0 88:273.0 92:226.0 93:1943.0 95:278.0 98:6832.0 99:20473.0 100:252748.0 101:17873.0 102:12373.0 107:86.0 111:1044.0 112:626.0 113:3448.0 114:8506.0 115:11398.0 116:27918.0 120:77.0 123:150.0 124:542.0 125:890.0 126:1504.0 127:5910.0 128:1954.0 130:28657.0 131:39302.0 132:18825.0 133:6379.0 134:1486.0 135:22.0 137:84.0 139:1903.0 140:1166.0 141:13565.0 142:4947.0 143…
438047	221543	200	438047	n/a	n/a	602	678	948	519	438	446	85:1547.0 86:911.0 87:980.0 88:3522.0 89:1996.0 90:766.0 91:2103.0 92:5.0 93:615.0 95:128.0 96:948.0 97:1880.0 98:2375.0 99:755.0 101:4589.0 102:1033.0 103:35.0 104:2556.0 105:174.0 106:1324.0 107:1507.0 108:13071.0 109:2255.0 110:65561.0 111:2382.0 112:396.0 115:46725.0 116:4956.0 117:1967.0 118:5739.0 119:1100.0 120:463.0 121:1341.0 122:47.0 125:114.0 126:607.0 127:4042.0 128:639.0 129:162.0 13…
222115	249620	85	222115	n/a	n/a	3934	2381	3539	1099	609	1810	85:78308.0 86:6070.0 88:3708.0 89:252.0 90:189.0 91:1234.0 92:564.0 93:1452.0 94:49.0 95:586.0 96:405.0 97:2307.0 98:6380.0 99:6506.0 100:12960.0 103:977.0 105:1651.0 106:111.0 107:21067.0 108:1123.0 109:416.0 110:11507.0 111:523.0 112:4055.0 113:4632.0 115:598.0 116:13699.0 117:633.0 118:773.0 119:157.0 120:1112.0 121:935.0 125:195.0 126:4583.0 127:17952.0 128:367.0 130:13812.0 131:11762.0 132:3…
359483	720102	116	359483	n/a	n/a	1784	3119	1543	2340	2858	2250	85:118.0 86:402.0 88:60.0 90:35.0 95:32.0 98:2.0 100:765.0 101:216.0 103:95.0 108:49.0 110:18.0 112:45.0 113:107.0 114:203.0 115:43.0 116:16110.0 117:1817.0 118:1715.0 119:104.0 122:12.0 128:343.0 129:664.0 130:206.0 131:324.0 132:133.0 135:13.0 137:73.0 139:35.0 140:120.0 142:98.0 143:107.0 144:73.0 147:805.0 149:338.0 150:7.0 152:19.0 154:69.0 155:84.0 156:239.0 157:128.0 158:267.0 159:164.0 16…
217797	655403	273	217797	n/a	n/a	155	470	205	212	1267	294	85:567.0 86:1360.0 87:971.0 88:870.0 89:11394.0 90:1049.0 91:693.0 92:64.0 93:126.0 94:163.0 95:34.0 96:351.0 97:550.0 98:583.0 99:1218.0 100:1924.0 101:5846.0 102:1176.0 103:9757.0 104:961.0 105:2627.0 106:393.0 107:172.0 108:15.0 109:86.0 110:330.0 111:628.0 112:512.0 113:683.0 114:1997.0 115:1662.0 116:2134.0 117:15446.0 118:1539.0 119:1801.0 120:110.0 121:27.0 124:118.0 125:120.0 126:710.0 12…
393041	709188	269	393041	n/a	n/a	1425	1212	1033	2078	1119	1791	86:351.0 87:326.0 88:119.0 89:83.0 95:136.0 96:34.0 98:114.0 99:194.0 100:1226.0 101:818.0 102:271.0 103:533.0 104:24.0 106:58.0 107:82.0 108:49.0 110:32.0 112:55.0 113:186.0 115:67.0 116:163.0 117:382.0 118:118.0 121:50.0 122:14.0 127:1010.0 128:78.0 129:107.0 130:115.0 131:109.0 132:44.0 133:346.0 134:99.0 135:145.0 136:69.0 137:43.0 138:32.0 139:96.0 140:15.0 142:56.0 143:189.0 144:79.0 145:52…
268610	1049771	204	268610	n/a	n/a	2768	5488	2042	2871	5134	2957	85:244.0 89:372.0 92:2.0 93:53.0 94:128.0 99:237.0 101:1187.0 103:9466.0 104:992.0 105:155.0 107:34.0 109:413.0 111:9.0 112:57.0 113:303.0 114:42.0 115:442.0 116:657.0 117:1728.0 118:168.0 119:188.0 121:104.0 122:13.0 123:87.0 125:106.0 129:9737.0 130:1159.0 131:854.0 132:171.0 133:1178.0 134:78.0 137:4.0 139:85.0 140:24.0 141:92.0 142:114.0 143:1160.0 144:92.0 145:284.0 147:5759.0 148:526.0 149:…
214437	624389	449	214437	n/a	n/a	184542	185509	159405	144361	129359	124106	85:5705.0 86:481.0 87:458.0 88:1263.0 89:112542.0 90:8076.0 91:5702.0 92:253.0 95:525.0 97:1277.0 98:1144.0 99:6856.0 100:146.0 101:9250.0 102:2798.0 103:106665.0 104:9142.0 105:6218.0 106:494.0 107:577.0 108:283.0 109:2502.0 110:189.0 111:3256.0 112:634.0 113:4638.0 114:786.0 115:4563.0 116:18846.0 117:12590.0 118:2297.0 119:10961.0 120:1375.0 121:951.0 122:391.0 123:1065.0 124:292.0 125:1147.0 …
200625	1073915	217	200625	n/a	n/a	7937	5362	5648	8908	6707	7996	85:14.0 86:11.0 87:13.0 88:8.0 89:81.0 90:17.0 91:7.0 93:7.0 94:6.0 95:9.0 98:8.0 99:50.0 100:20.0 101:367.0 102:97.0 103:1500.0 104:167.0 105:5.0 106:22.0 107:24.0 109:43.0 110:25.0 111:3.0 112:11.0 113:34.0 114:25.0 115:31.0 116:53.0 117:441.0 118:43.0 119:46.0 121:4.0 122:3.0 125:1.0 126:37.0 127:50.0 129:1418.0 130:47.0 131:101.0 133:383.0 134:52.0 135:29.0 137:4.0 138:7.0 139:3.0 140:15.0 14…
408490	968624	185	408490	n/a	n/a	3378	2327	3138	2075	2021	2118	85:164.0 91:37.0 97:115.0 98:305.0 99:37.0 112:520.0 113:88.0 115:1.0 125:40.0 138:25.0 139:155.0 142:4.0 143:109.0 158:1.0 185:1285.0 186:155.0 207:190.0 208:161.0 209:12.0 281:75.0 282:13.0 283:11.0 284:8.0 342:24.0 356:14.0
616767	235306	128	616767	n/a	n/a	3665	2050	3750	1838	1525	1836	86:500.0 90:61.0 91:185.0 100:1011.0 104:136.0 105:34.0 107:870.0 108:29.0 109:82.0 110:2132.0 111:251.0 113:186.0 114:75.0 115:40.0 118:37.0 126:95.0 128:2339.0 129:36.0 130:846.0 134:295.0 139:12.0 141:4.0 143:68.0 144:37.0 146:398.0 147:428.0 149:98.0 153:6.0 158:7.0 167:112.0 173:18.0 184:211.0 185:55.0 186:29.0 196:2.0 198:16.0 200:11.0 201:18.0 204:5.0 217:37.0 225:17.0 230:2.0 234:8.0 236:…
228885	250227	85	228885	n/a	n/a	1264	789	1104	877	697	480	85:1605677.0 86:112946.0 87:371.0 89:45.0 91:31372.0 92:3864.0 93:17292.0 94:4162.0 95:74078.0 96:12936.0 97:54720.0 98:6557.0 99:1241.0 102:530.0 103:486.0 105:2586.0 109:18132.0 110:2550.0 111:6952.0 112:624.0 114:801.0 115:2131.0 116:18093.0 117:1346.0 119:46.0 120:178.0 121:349.0 123:2233.0 124:889.0 125:1161.0 128:114.0 129:55.0 131:8806.0 132:755.0 133:33.0 137:806.0 138:338.0 139:1010.0 14…
310367	834456	157	310367	n/a	n/a	232	210	214	389	323	153	85:738.0 87:435.0 88:99.0 89:1371.0 90:57.0 92:16.0 97:132.0 98:30.0 99:819.0 101:2687.0 102:427.0 103:13887.0 104:1249.0 105:513.0 109:236.0 111:449.0 113:1258.0 114:33.0 115:3701.0 116:1484.0 117:4489.0 118:257.0 119:687.0 121:35.0 125:78.0 127:166.0 128:144.0 129:8725.0 130:816.0 131:1727.0 132:281.0 133:3947.0 134:662.0 135:205.0 136:7.0 137:3.0 139:83.0 141:1131.0 142:399.0 143:2157.0 144:15…
356957	692437	229	356957	n/a	n/a	1510	1324	1437	1191	1439	929	85:685.0 86:44.0 87:1016.0 88:11.0 89:92.0 93:67.0 94:27.0 95:507.0 96:9.0 97:822.0 98:501.0 99:135.0 101:1135.0 102:56.0 103:65.0 104:3.0 107:114.0 109:135.0 110:57.0 111:263.0 112:126.0 113:35.0 115:301.0 116:614.0 117:249.0 118:27.0 121:47.0 123:47.0 125:29.0 126:39.0 128:13.0 129:1389.0 130:211.0 134:234.0 143:229.0 144:50.0 145:3.0 147:57.0 157:84.0 158:42.0 159:1.0 160:6.0 167:14.0 168:14.0…
289137	568120	212	289137	n/a	n/a	485	826	411	534	1385	397	85:5.0 86:435.0 94:2312.0 99:481.0 100:29.0 101:3.0 102:7.0 103:886.0 114:53.0 115:29.0 116:7.0 117:50.0 128:34.0 130:925.0 131:12.0 132:33.0 134:38.0 142:161.0 144:1.0 145:5.0 153:51.0 155:48.0 158:43.0 159:3.0 165:23.0 166:28.0 171:260.0 172:41.0 174:138.0 182:59.0 183:4.0 184:38.0 191:34.0 196:30.0 197:310.0 198:1.0 211:31.0 212:2090.0 213:468.0 214:62.0 215:23.0 229:28.0 231:209.0 232:30.0 23…
310985	921664	204	310985	n/a	n/a	985	1061	886	1419	1318	1041	85:21.0 88:19.0 89:157.0 99:72.0 101:338.0 103:4244.0 104:110.0 109:12.0 111:101.0 113:285.0 114:84.0 116:211.0 117:985.0 118:101.0 119:139.0 129:4554.0 130:282.0 131:791.0 133:928.0 137:34.0 139:90.0 140:12.0 141:50.0 143:1047.0 144:30.0 145:84.0 147:7540.0 148:602.0 149:700.0 151:46.0 153:79.0 154:39.0 155:778.0 156:207.0 157:694.0 159:96.0 161:126.0 163:54.0 167:171.0 168:11.0 169:588.0 170:12…
480245	713208	143	480245	n/a	n/a	59143	221027	63641	72826	226605	80836	85:2566.0 86:328.0 87:954.0 89:424.0 90:33.0 91:687.0 92:73.0 93:1380.0 94:679.0 95:3979.0 96:52.0 97:1042.0 98:1578.0 99:4048.0 100:1038.0 101:2122.0 102:569.0 103:3154.0 104:517.0 105:1218.0 107:4256.0 108:527.0 109:705.0 110:421.0 111:1359.0 112:187.0 113:925.0 114:236.0 115:1379.0 116:1192.0 117:4.0 118:2416.0 119:2212.0 120:337.0 121:446.0 122:123.0 123:4157.0 124:511.0 125:1570.0 126:214.0 …
200850	493847	85	200850	n/a	n/a	3984	2878	4013	3557	3025	3183	85:1457.0 86:78.0 90:7.0 91:11.0 92:93.0 99:302.0 100:9.0 107:4.0 110:14.0 111:19.0 112:16.0 113:144.0 122:1.0 125:1.0 126:8.0 127:90.0 130:14.0 141:4.0 142:1.0 155:32.0 156:2.0 163:1.0 164:2.0 167:1.0 168:2.0 169:34.0 170:1.0 184:11.0 188:2.0 191:2.0 208:1.0 212:1.0 214:1.0 215:3.0 237:1.0 238:3.0 239:1.0 241:2.0 244:8.0 254:5.0 255:1.0 257:6.0 258:8.0 260:3.0 262:1.0 265:1.0 269:1.0 275:2.0 276…
296120	826048	289	296120	n/a	n/a	153	167	137	267	107	216	85:608.0 86:96.0 88:714.0 89:4527.0 90:394.0 91:544.0 92:83.0 94:209.0 95:745.0 99:896.0 100:966.0 101:7949.0 102:2179.0 103:27996.0 104:2597.0 105:1891.0 106:161.0 107:1219.0 108:163.0 109:295.0 110:823.0 111:749.0 112:102.0 113:729.0 114:1119.0 115:1659.0 116:3147.0 117:4841.0 118:800.0 119:1167.0 120:106.0 122:42.0 123:434.0 124:45.0 125:46.0 127:1342.0 128:313.0 129:16926.0 130:4497.0 131:914…
299509	556612	231	299509	n/a	n/a	1697	2060	1561	2581	2435	2850	85:12.0 86:14.0 91:32.0 92:2.0 93:11.0 94:14.0 95:15.0 96:30.0 97:17.0 99:30.0 101:492.0 102:355.0 107:53.0 109:2.0 111:3.0 112:3.0 113:12.0 114:6.0 115:190.0 116:28.0 118:6.0 121:11.0 122:26.0 124:5.0 125:11.0 129:92.0 130:284.0 133:314.0 134:95.0 137:2.0 138:10.0 139:6.0 140:3.0 141:9.0 143:738.0 144:5.0 145:22.0 146:26.0 147:69.0 148:15.0 149:310.0 150:2.0 158:5.0 159:1.0 162:22.0 163:25.0 166…
466848	1002173	191	466848	n/a	n/a	229	90	149	373	286	364	85:623.0 87:374.0 88:187.0 89:777.0 91:95.0 93:64.0 94:9.0 95:113.0 96:71.0 97:509.0 98:106.0 99:522.0 101:1704.0 102:324.0 103:14293.0 104:1434.0 105:569.0 107:17.0 108:4.0 109:897.0 110:48.0 111:617.0 113:673.0 114:51.0 115:579.0 116:2265.0 117:3755.0 118:379.0 119:712.0 121:58.0 123:15.0 124:23.0 125:44.0 127:449.0 128:191.0 129:17905.0 130:2135.0 131:2872.0 132:1670.0 133:4184.0 134:551.0 135…
227983	579617	217	227983	C00474	827	901	1416	748	1075	2930	1254	86:37.0 88:131.0 89:752.0 93:1.0 94:55.0 95:125.0 96:56.0 99:76.0 101:750.0 103:3503.0 104:299.0 105:91.0 113:52.0 114:435.0 117:8778.0 118:614.0 119:656.0 120:22.0 121:5.0 126:130.0 128:266.0 129:2945.0 130:109.0 131:1559.0 132:353.0 133:2683.0 134:308.0 135:210.0 137:1.0 139:341.0 141:341.0 143:993.0 144:137.0 145:380.0 146:215.0 147:24655.0 148:3613.0 149:2582.0 150:132.0 151:207.0 154:61.0 15…
475619	243434	137	475619	n/a	n/a	801	560	751	422	418	273	85:57.0 86:313.0 87:319.0 88:101.0 89:218.0 93:985.0 94:258.0 95:564.0 97:97.0 99:152.0 100:529.0 101:157.0 102:391.0 103:567.0 104:181.0 105:288.0 106:992.0 107:2610.0 108:901.0 109:2547.0 112:39.0 114:45.0 117:2741.0 118:688.0 119:352.0 120:106.0 121:58.0 127:138.0 128:54.0 134:1354.0 135:16337.0 136:2429.0 137:15612.0 138:755.0 140:1.0 143:29.0 146:125.0 147:16.0 148:1219.0 149:298.0 151:193.0…
438099	478631	159	438099	n/a	n/a	915	794	1167	689	283	671	85:724.0 86:148.0 87:678.0 88:223.0 91:84.0 92:5.0 93:355.0 95:862.0 96:815.0 97:8349.0 98:617.0 99:1529.0 100:295.0 101:678.0 103:115.0 105:93.0 106:2.0 107:205.0 108:85.0 109:1309.0 110:293.0 111:1761.0 112:102.0 113:1038.0 114:97.0 115:162.0 116:735.0 117:4444.0 118:346.0 119:165.0 121:639.0 123:70.0 125:2274.0 126:78.0 127:1461.0 128:126.0 129:3012.0 130:641.0 132:540.0 135:3.0 137:99.0 138:1…
296126	881809	317	296126	n/a	n/a	1185	1084	850	1758	1280	1987	85:84.0 90:102.0 91:447.0 92:94.0 93:145.0 95:821.0 97:75.0 99:97.0 101:687.0 103:2736.0 106:17.0 109:1561.0 110:248.0 111:107.0 114:82.0 115:108.0 116:109.0 117:606.0 119:367.0 121:258.0 123:87.0 124:79.0 125:34.0 129:3515.0 133:1182.0 136:158.0 137:297.0 139:80.0 141:19.0 142:9.0 143:659.0 145:71.0 149:936.0 151:134.0 155:1024.0 156:193.0 157:146.0 158:56.0 165:8.0 169:7.0 171:50.0 173:23.0 174…
607692	855957	187	607692	n/a	n/a	3917	2535	2965	2900	2862	2151	85:123.0 87:23.0 91:636.0 93:59.0 95:821.0 97:1397.0 98:138.0 99:45.0 101:204.0 103:1439.0 104:29.0 105:54.0 107:3.0 109:421.0 110:22.0 111:337.0 113:26.0 115:74.0 117:1448.0 118:81.0 119:33.0 123:185.0 125:21.0 127:47.0 129:1576.0 130:216.0 131:4520.0 132:826.0 133:326.0 137:93.0 142:20.0 143:88.0 145:297.0 147:197.0 149:485.0 150:65.0 151:1.0 159:32.0 161:9.0 163:228.0 164:2.0 165:32.0 171:7.0 …
362120	979138	204	362120	n/a	n/a	3484	1158	3021	2623	3653	1992	103:686.0 105:98.0 107:83.0 110:23.0 117:102.0 123:28.0 129:506.0 133:30.0 134:107.0 138:87.0 140:35.0 147:1080.0 155:180.0 156:73.0 157:133.0 159:9.0 160:600.0 161:178.0 162:7.0 163:12.0 166:13.0 169:652.0 173:24.0 177:55.0 179:23.0 189:131.0 190:74.0 191:347.0 192:90.0 193:190.0 194:23.0 196:18.0 198:14.0 203:23.0 204:2204.0 205:487.0 206:225.0 207:48.0 208:42.0 209:94.0 210:12.0 211:31.0 216:1…
537763	527270	142	537763	n/a	n/a	439	4912	979	1113	9649	3056	85:242.0 86:461.0 87:322.0 88:140.0 89:315.0 90:45.0 95:6.0 98:274.0 99:88.0 100:1830.0 101:197.0 102:1344.0 103:303.0 104:52.0 110:211.0 112:71.0 113:49.0 114:218.0 115:1018.0 116:332.0 117:260.0 119:4.0 126:53.0 128:884.0 129:210.0 130:224.0 131:356.0 132:241.0 133:47.0 136:29.0 140:168.0 141:39.0 142:5638.0 143:745.0 144:717.0 145:2.0 146:199.0 147:3579.0 148:766.0 149:23.0 153:72.0 154:47.0 1…
362056	841774	129	362056	n/a	n/a	2396	1489	1632	1633	1763	1140	85:34.0 86:157.0 87:223.0 100:364.0 101:295.0 102:58.0 111:872.0 112:721.0 113:178.0 123:6.0 125:7.0 128:263.0 129:3571.0 130:239.0 140:1.0 142:1.0 146:34.0 147:502.0 153:13.0 155:28.0 156:100.0 157:79.0 160:24.0 172:10.0 174:677.0 175:64.0 184:2.0 188:7.0 195:9.0 202:5.0 209:34.0 211:24.0 241:35.0 244:24.0 253:2.0 259:37.0 271:105.0 299:75.0 324:1.0 330:22.0 338:1.0 393:3.0 490:4.0
237940	534999	181	237940	n/a	n/a	1902	1467	1842	3494	4221	4898	87:187.0 88:348.0 89:129.0 90:423.0 91:2102.0 92:115.0 93:738.0 94:680.0 95:323.0 97:867.0 98:116.0 99:130.0 100:1370.0 101:1298.0 102:467.0 103:965.0 104:6.0 106:527.0 107:626.0 108:407.0 109:724.0 110:1009.0 111:93.0 112:260.0 114:872.0 115:322.0 118:164.0 121:49.0 122:11.0 124:47.0 125:174.0 126:139.0 128:9.0 130:425.0 131:386.0 136:331.0 138:176.0 140:252.0 141:192.0 142:19.0 145:627.0 150:27…
312275	899711	158	312275	n/a	n/a	8886	7805	7432	12727	8244	13473	90:27.0 91:985.0 92:109.0 93:470.0 94:135.0 98:1.0 100:14.0 101:247.0 102:171.0 103:24.0 105:158.0 116:110.0 117:332.0 119:29.0 121:86.0 126:43.0 128:154.0 129:283.0 131:675.0 134:63.0 140:99.0 142:67.0 143:255.0 144:18.0 145:49.0 148:84.0 151:2.0 155:20.0 156:656.0 157:180.0 158:3885.0 159:486.0 160:153.0 168:3.0 169:2.0 170:82.0 171:31.0 174:24.0 176:26.0 179:498.0 185:106.0 192:33.0 197:31.0 2…
199806	701060	204	199806	n/a	n/a	3800	5079	2505	4550	4684	4830	85:2.0 86:13.0 87:13.0 88:8.0 89:391.0 90:11.0 92:14.0 94:3.0 97:6.0 99:6.0 100:201.0 101:93.0 102:45.0 103:373.0 104:20.0 105:32.0 106:5.0 107:10.0 108:4.0 109:4.0 110:3.0 111:6.0 112:1.0 113:18.0 114:21.0 115:35.0 116:31.0 117:173.0 118:9.0 119:14.0 120:2.0 121:9.0 122:10.0 124:2.0 126:6.0 128:11.0 129:218.0 130:48.0 131:61.0 132:28.0 133:128.0 134:18.0 136:1.0 137:1.0 138:3.0 139:6.0 140:3.0 1…
228983	466444	160	228983	n/a	n/a	4800	7892	7000	8298	12647	4053	86:891.0 87:50.0 88:1287.0 89:177.0 90:136.0 94:213.0 96:866.0 97:442.0 98:617.0 101:505.0 102:28.0 103:831.0 104:335.0 106:212.0 109:288.0 110:594.0 111:166.0 114:356.0 115:79.0 116:308.0 117:191.0 118:673.0 119:27.0 120:4.0 121:43.0 123:215.0 126:449.0 127:6.0 128:121.0 129:975.0 132:22.0 133:1766.0 134:566.0 135:15.0 137:342.0 140:113.0 141:6.0 142:262.0 143:121.0 144:79.0 145:103.0 148:698.0 …
200791	800737	217	200791	n/a	n/a	269	503	173	409	174	335	87:12.0 88:61.0 89:306.0 90:9.0 91:400.0 92:111.0 93:40.0 95:2.0 97:6.0 98:25.0 100:18.0 102:23.0 103:1401.0 104:134.0 106:32.0 107:34.0 108:20.0 109:3.0 110:13.0 111:3.0 113:24.0 114:111.0 115:100.0 116:9.0 117:188.0 118:1.0 119:44.0 120:2.0 121:19.0 122:3.0 123:2.0 124:7.0 125:2.0 126:1.0 128:57.0 129:71.0 130:58.0 131:84.0 132:46.0 133:87.0 135:44.0 136:2.0 137:7.0 138:3.0 141:18.0 142:28.0 14…
362041	961685	176	362041	n/a	n/a	904	1223	819	1275	1512	1414	86:330.0 87:62.0 88:1.0 91:5.0 93:1.0 94:17.0 96:92.0 99:1.0 101:34.0 103:2.0 104:1.0 105:83.0 114:5.0 117:185.0 121:12.0 128:432.0 129:56.0 130:186.0 131:2.0 135:41.0 137:52.0 144:16.0 146:44.0 148:1.0 151:48.0 156:121.0 157:22.0 160:15.0 161:178.0 162:27.0 165:57.0 166:27.0 172:11.0 173:17.0 174:789.0 175:200.0 176:2083.0 177:248.0 178:187.0 179:180.0 181:53.0 183:29.0 187:4.0 188:5.0 189:6.0 1…
199813	474977	98	199813	n/a	n/a	7196	5300	6724	6758	6514	6062	88:5.0 91:35.0 92:15.0 95:1.0 97:1.0 98:1033.0 99:42.0 100:24.0 101:17.0 102:34.0 103:34.0 107:15.0 110:2.0 111:9.0 113:2.0 116:4.0 125:1.0 126:2.0 128:5.0 129:1.0 130:14.0 132:3.0 134:32.0 137:1.0 138:1.0 139:1.0 141:1.0 144:1.0 146:4.0 147:52.0 149:5.0 150:2.0 151:2.0 154:1.0 156:1.0 162:2.0 165:3.0 168:1.0 170:2.0 171:48.0 172:3.0 173:1.0 174:2.0 175:2.0 178:1.0 179:21.0 182:6.0 183:4.0 184:7.…
287419	1024272	204	287419	n/a	n/a	948	565	538	1404	1973	996	89:89.0 93:1.0 96:73.0 101:55.0 103:286.0 113:11.0 117:55.0 119:64.0 120:43.0 122:6.0 129:412.0 130:13.0 131:18.0 142:1.0 147:336.0 157:14.0 159:5.0 165:21.0 169:32.0 178:145.0 189:62.0 191:82.0 193:57.0 194:12.0 195:3.0 204:1703.0 205:251.0 206:103.0 208:121.0 209:58.0 217:388.0 218:55.0 219:6.0 222:4.0 234:3.0 235:8.0 243:47.0 245:11.0 251:8.0 264:3.0 265:3.0 266:14.0 268:6.0 270:22.0 271:11.0 …
517309	1008174	204	517309	n/a	n/a	4415	3124	3668	6361	3930	5404	89:74.0 96:140.0 99:25.0 101:151.0 102:22.0 103:2166.0 104:150.0 106:1.0 109:65.0 111:40.0 113:10.0 115:2.0 116:27.0 117:337.0 118:25.0 119:107.0 120:5.0 129:2416.0 130:338.0 131:323.0 132:4.0 133:718.0 134:65.0 135:3.0 142:4.0 143:205.0 145:26.0 146:18.0 147:2872.0 148:403.0 149:200.0 151:16.0 155:195.0 157:194.0 158:8.0 159:12.0 161:64.0 163:111.0 166:20.0 169:794.0 170:80.0 175:95.0 176:4.0 17…
233005	817340	204	233005	n/a	n/a	1250	1200	1097	1892	1543	1739	85:11928.0 86:3058.0 87:2622.0 88:3093.0 89:22853.0 90:2559.0 91:3980.0 92:461.0 93:3566.0 94:927.0 95:5426.0 97:39751.0 98:2968.0 99:15725.0 100:2154.0 101:96832.0 102:21013.0 103:244858.0 104:22968.0 105:14187.0 106:912.0 107:3348.0 108:739.0 109:8444.0 110:571.0 111:7132.0 112:979.0 113:14578.0 114:3752.0 115:37660.0 116:49954.0 117:73455.0 118:9056.0 119:13600.0 120:1300.0 121:3219.0 122:465.…
310831	663364	154	310831	n/a	n/a	8712	30555	12620	13348	37710	17215	85:176.0 87:1325.0 88:122.0 89:1718.0 93:13.0 94:4.0 96:10.0 97:323.0 98:94.0 99:57.0 100:472.0 101:1230.0 102:100.0 103:13009.0 104:1212.0 105:240.0 109:11.0 111:19.0 112:95.0 113:128.0 115:5.0 116:169.0 117:6987.0 118:683.0 119:473.0 123:5.0 125:6.0 126:126.0 129:5209.0 130:287.0 131:1560.0 132:305.0 133:2719.0 134:473.0 135:166.0 138:1.0 139:17.0 141:42.0 142:70.0 143:616.0 145:153.0 147:18151…
362031	792805	158	362031	n/a	n/a	1428	2809	1686	2326	2687	2738	86:462.0 98:4.0 100:145.0 102:82.0 114:150.0 115:1.0 116:1374.0 121:1.0 128:178.0 129:150.0 134:56.0 141:24.0 142:55.0 144:476.0 146:112.0 148:35.0 150:16.0 152:6.0 153:12.0 154:130.0 155:19.0 156:43.0 157:101.0 158:5805.0 159:680.0 160:467.0 170:33.0 172:3.0 175:18.0 179:82.0 181:1.0 188:12.0 189:5.0 195:94.0 197:2.0 200:26.0 201:63.0 213:33.0 218:11.0 228:10.0 232:33.0 237:37.0 240:16.0 242:2.0…
362009	785063	144	362009	n/a	n/a	14734	10654	12537	23226	13464	19904	85:59.0 86:3543.0 87:397.0 88:109.0 89:129.0 90:81.0 91:1608.0 92:234.0 93:3.0 94:5.0 95:11.0 97:14.0 98:153.0 99:46.0 100:2577.0 101:691.0 102:981.0 103:1032.0 104:525.0 107:19.0 109:2.0 111:39.0 112:53.0 113:82.0 114:540.0 115:365.0 116:351.0 117:414.0 118:83.0 119:52.0 120:654.0 121:101.0 123:19.0 128:598.0 129:439.0 130:1784.0 131:961.0 132:278.0 133:56.0 137:333.0 138:14.0 139:10.0 140:43.0 …
200909	865849	204	200909	n/a	n/a	1801	2439	1500	2823	2560	2790	85:49.0 86:43.0 87:76.0 88:93.0 89:259.0 90:48.0 93:5.0 94:10.0 95:29.0 96:12.0 97:22.0 98:8.0 99:34.0 101:837.0 102:99.0 103:1018.0 104:99.0 105:32.0 106:29.0 107:19.0 108:9.0 109:24.0 110:19.0 111:35.0 112:12.0 113:45.0 114:9.0 115:96.0 116:350.0 117:1287.0 118:182.0 119:65.0 120:8.0 121:4.0 122:9.0 123:11.0 124:10.0 125:7.0 126:18.0 127:36.0 128:5.0 129:980.0 130:157.0 131:223.0 132:71.0 133:5…
210901	437341	191	210901	n/a	n/a	96	87	97	57	81	35	85:14.0 86:26.0 87:71.0 88:22.0 89:12.0 90:13.0 91:32.0 92:29.0 96:6.0 97:7.0 98:6.0 99:54.0 100:147.0 101:30.0 102:20.0 103:349.0 104:9.0 105:5.0 107:10.0 109:2.0 110:402.0 111:22.0 112:19.0 113:8.0 114:4.0 115:16.0 116:112.0 117:14.0 118:65.0 125:2.0 126:20.0 127:8.0 128:7.0 130:115.0 131:77.0 132:3.0 133:22.0 134:418.0 135:12.0 136:3.0 140:50.0 141:19.0 142:218.0 143:37.0 144:78.0 147:940.0 14…
233368	622278	89	233368	n/a	n/a	654908	483778	585768	378807	322912	197704	85:37399.0 86:38381.0 87:15056.0 88:12875.0 89:741021.0 90:54551.0 91:28889.0 92:2048.0 93:2002.0 94:1912.0 95:4514.0 96:8816.0 97:9991.0 98:29421.0 99:58101.0 100:64010.0 101:53758.0 102:27203.0 103:458471.0 104:39718.0 105:51464.0 106:7251.0 107:2699.0 108:994.0 109:1690.0 110:16212.0 111:14935.0 112:9780.0 113:9847.0 114:16851.0 115:27421.0 116:42649.0 117:54960.0 118:8453.0 119:22927.0 120:31…
537746	409445	219	537746	n/a	n/a	10688	21755	15409	21789	679	25568	85:837.0 86:2900.0 87:2145.0 88:508.0 89:154.0 91:220.0 96:47.0 98:595.0 99:391.0 100:8872.0 101:16183.0 102:3128.0 103:1874.0 104:326.0 105:365.0 106:6.0 110:6.0 112:464.0 113:200.0 114:2134.0 115:1917.0 116:636.0 117:19232.0 118:2154.0 119:1223.0 120:112.0 121:31.0 128:4544.0 129:4774.0 130:3520.0 131:3067.0 132:3427.0 133:4157.0 134:755.0 135:347.0 140:4.0 142:183.0 144:424.0 145:168.0 146:561…
553954	563931	129	553954	n/a	n/a	27931	41234	26251	42185	42983	41664	85:93.0 86:75.0 87:31.0 88:6.0 89:526.0 90:3.0 98:18.0 99:80.0 100:147.0 101:454.0 102:95.0 103:4873.0 104:437.0 105:215.0 111:50.0 112:33.0 113:150.0 114:6.0 115:106.0 116:75.0 117:1229.0 118:95.0 119:49.0 126:35.0 127:175.0 128:67.0 129:2755.0 130:394.0 131:626.0 132:56.0 133:1134.0 134:161.0 135:74.0 140:27.0 142:14.0 143:266.0 144:56.0 145:67.0 147:4703.0 148:695.0 149:465.0 155:102.0 156:56.…
241031	571802	144	241031	n/a	n/a	23821	25325	19801	38878	27176	33111	85:88.0 86:1930.0 87:10.0 88:78.0 90:75.0 93:94.0 96:15.0 98:336.0 99:470.0 100:2477.0 101:535.0 102:150.0 104:19.0 105:2.0 109:1.0 110:1088.0 111:95.0 112:173.0 113:144.0 114:562.0 115:220.0 116:836.0 117:23.0 122:44.0 128:798.0 129:394.0 130:395.0 132:328.0 140:7.0 141:36.0 142:278.0 143:23.0 144:32989.0 145:3816.0 146:2993.0 151:39.0 152:112.0 153:81.0 154:168.0 155:599.0 156:714.0 157:10.0 15…
409596	770165	158	409596	n/a	n/a	10855	12379	9203	18182	12740	14436	86:217.0 98:66.0 100:213.0 102:189.0 107:7.0 109:37.0 114:40.0 115:21.0 116:77.0 117:246.0 128:26.0 140:43.0 141:10.0 142:28.0 144:68.0 147:382.0 148:3.0 149:9.0 152:9.0 153:113.0 156:416.0 157:75.0 158:3418.0 159:483.0 160:172.0 161:2.0 163:20.0 166:11.0 167:3.0 168:21.0 170:28.0 174:289.0 179:450.0 181:49.0 182:6.0 188:12.0 195:3.0 198:2.0 199:38.0 204:2.0 208:64.0 211:12.0 217:8.0 218:34.0 221…
353091	697716	204	353091	n/a	n/a	2071	7538	2457	2761	8137	3267	86:351.0 87:475.0 88:707.0 89:652.0 90:160.0 96:10.0 97:186.0 98:75.0 100:853.0 101:1262.0 102:329.0 103:865.0 107:117.0 112:238.0 113:70.0 114:540.0 115:463.0 116:1419.0 117:2347.0 118:462.0 120:17.0 121:10.0 124:46.0 125:103.0 126:70.0 127:2.0 128:1190.0 129:1719.0 130:1090.0 132:386.0 133:629.0 136:10.0 139:36.0 141:122.0 143:288.0 144:56.0 146:324.0 147:3813.0 148:518.0 152:11.0 153:65.0 155:…
616800	867822	144	616800	n/a	n/a	7532	14225	6833	12292	14877	13057	85:1846.0 86:2717.0 87:1028.0 88:485.0 89:831.0 90:112.0 91:1112.0 92:250.0 93:679.0 94:446.0 95:518.0 96:214.0 97:782.0 98:483.0 99:657.0 100:2194.0 101:1948.0 102:934.0 103:2875.0 104:358.0 105:618.0 106:79.0 107:203.0 108:160.0 109:264.0 110:110.0 111:264.0 112:447.0 113:414.0 114:311.0 115:840.0 116:1755.0 117:6981.0 118:706.0 119:905.0 120:45.0 121:180.0 122:118.0 123:111.0 124:73.0 125:96.0…
310871	557438	252	310871	n/a	n/a	13559	26131	14798	24678	25636	24861	86:609.0 87:24.0 88:1.0 89:294.0 90:118.0 98:693.0 99:7.0 100:5350.0 101:503.0 102:610.0 103:608.0 107:2257.0 108:5.0 109:23.0 110:286.0 111:24.0 114:1793.0 115:4879.0 116:989.0 117:82.0 122:193.0 123:51.0 125:179.0 128:275.0 129:73.0 130:960.0 131:172.0 132:218.0 133:408.0 134:1008.0 135:113.0 136:110.0 137:2915.0 138:200.0 139:65.0 140:355.0 141:2176.0 142:384.0 144:407.0 145:1.0 146:33.0 147:2…
231947	451475	229	231947	n/a	n/a	511	613	552	436	738	745	85:3100.0 86:29333.0 87:3203.0 88:2126.0 89:3870.0 91:1011.0 92:141.0 93:798.0 95:5389.0 96:946.0 97:3313.0 98:4370.0 99:3168.0 100:30806.0 101:4953.0 102:4267.0 104:1607.0 105:2946.0 108:592.0 110:1641.0 111:697.0 112:1083.0 113:1698.0 114:2780.0 115:18037.0 116:5402.0 117:46500.0 118:4424.0 119:1635.0 120:1216.0 121:441.0 122:361.0 123:29.0 124:659.0 125:1093.0 126:2888.0 127:1753.0 128:28134.0…
362078	690256	158	362078	n/a	n/a	18268	16731	15896	28407	21254	24431	85:200.0 86:2177.0 87:49.0 88:5.0 90:117.0 98:91.0 99:15.0 100:924.0 101:550.0 102:689.0 107:1.0 111:20.0 112:4.0 113:70.0 114:517.0 115:272.0 116:2268.0 117:2502.0 118:545.0 119:98.0 125:19.0 126:52.0 128:462.0 129:267.0 130:279.0 132:233.0 133:68.0 135:11.0 136:22.0 137:66.0 138:11.0 140:23.0 141:82.0 142:491.0 143:28.0 144:497.0 147:1134.0 148:487.0 149:74.0 151:1.0 152:2.0 153:37.0 154:90.0 1…
269271	682085	158	269271	n/a	n/a	39163	35355	34214	57122	43789	46682	86:2030.0 87:77.0 89:74.0 93:23.0 95:35.0 97:272.0 98:217.0 99:362.0 100:744.0 101:741.0 102:933.0 104:5.0 107:85.0 112:269.0 113:90.0 114:197.0 115:104.0 116:65.0 117:1210.0 118:306.0 119:127.0 124:273.0 125:358.0 128:996.0 129:432.0 130:829.0 132:72.0 133:96.0 138:29.0 139:30.0 140:10.0 141:72.0 142:149.0 143:348.0 144:200.0 148:79.0 149:50.0 153:167.0 154:3088.0 155:358.0 156:71.0 157:478.0 15…
206309	222307	190	206309	n/a	n/a	741	1099	4776	802	1524	694	86:44.0 87:47.0 88:45.0 89:32.0 90:2.0 91:17.0 92:4.0 93:10.0 94:16.0 95:18.0 98:141.0 99:81.0 100:1650.0 101:136.0 102:104.0 103:30.0 104:8.0 105:32.0 106:10.0 107:15.0 108:12.0 109:23.0 110:72.0 111:2.0 115:91.0 116:32.0 117:50.0 118:9.0 120:4.0 121:4.0 122:9.0 123:11.0 125:2.0 128:3.0 129:15.0 130:34.0 131:393.0 132:80.0 133:43.0 134:69.0 135:10.0 136:6.0 137:1.0 138:5.0 140:4.0 141:6.0 142:4.…
272849	221925	115	272849	n/a	n/a	858	806	1830	628	581	900	85:3283.0 86:1365.0 87:220.0 88:1088.0 89:629.0 90:466.0 91:1009.0 92:148.0 93:1.0 95:1.0 96:429.0 97:1464.0 98:2036.0 99:2310.0 100:6474.0 101:2615.0 102:365.0 104:163.0 105:4955.0 106:655.0 107:9796.0 108:11386.0 109:1103.0 110:62560.0 111:2201.0 112:532.0 113:1462.0 114:667.0 115:34968.0 116:4176.0 118:2274.0 120:40.0 121:43.0 123:51.0 125:40.0 126:1323.0 127:5276.0 128:969.0 129:4836.0 130:16…
216465	988241	204	216465	n/a	n/a	3492	3036	3302	5529	3949	4449	86:11.0 87:12.0 88:12.0 90:1.0 91:14.0 92:5.0 99:7.0 102:7.0 103:100.0 104:8.0 105:29.0 107:3.0 111:1.0 112:14.0 113:4.0 114:6.0 115:2.0 117:69.0 118:11.0 119:19.0 120:10.0 121:8.0 123:4.0 125:19.0 127:43.0 129:200.0 130:10.0 133:94.0 137:1.0 138:11.0 139:3.0 140:6.0 141:14.0 142:6.0 143:8.0 144:5.0 145:26.0 146:4.0 147:277.0 148:7.0 149:50.0 151:3.0 152:14.0 153:1.0 154:7.0 155:7.0 156:14.0 157:…
208658	934603	204	208658	n/a	n/a	1296	1734	694	1336	1222	278	85:102.0 86:53.0 87:62.0 88:13.0 89:322.0 90:68.0 93:1.0 94:3.0 95:13.0 97:76.0 98:30.0 99:131.0 100:61.0 101:220.0 102:96.0 103:211.0 104:16.0 105:145.0 106:10.0 109:49.0 111:34.0 112:8.0 113:63.0 114:25.0 115:133.0 116:169.0 117:657.0 118:74.0 119:81.0 120:1.0 121:9.0 122:3.0 125:4.0 126:11.0 127:14.0 128:11.0 129:856.0 130:131.0 131:172.0 132:35.0 133:355.0 134:75.0 135:23.0 136:5.0 137:5.0 13…
232075	959701	361	232075	n/a	n/a	3853	3609	2988	6034	4465	5037	85:75.0 86:26.0 89:5436.0 90:200.0 95:229.0 97:231.0 98:11.0 99:807.0 100:624.0 101:2320.0 102:474.0 103:24631.0 104:1902.0 105:2392.0 106:426.0 107:202.0 109:543.0 111:264.0 112:243.0 113:259.0 114:483.0 115:124.0 116:1395.0 117:9121.0 118:909.0 119:269.0 120:63.0 124:34.0 125:103.0 128:556.0 129:15388.0 130:1861.0 131:2730.0 132:409.0 133:5116.0 134:536.0 135:626.0 138:26.0 139:333.0 140:198.0 …
437789	349673	170	437789	n/a	n/a	248	125	122	97	180	232	85:800.0 86:188.0 87:166.0 88:55.0 89:388.0 92:424.0 93:128.0 95:373.0 96:45.0 97:6.0 98:234.0 99:116.0 100:274.0 101:1538.0 102:180.0 103:3900.0 104:405.0 105:533.0 107:494.0 108:17.0 109:112.0 111:848.0 112:122.0 113:1226.0 114:122.0 115:1446.0 116:122.0 119:932.0 120:127.0 121:763.0 122:87.0 123:300.0 124:59.0 125:433.0 126:95.0 127:852.0 128:45.0 129:932.0 131:773.0 132:80.0 133:4816.0 134:54…
420446	821145	217	420446	n/a	n/a	267	97	234	431	244	406	85:308.0 86:34.0 92:17.0 95:13.0 96:5.0 98:409.0 99:29.0 101:413.0 102:120.0 103:246.0 108:33.0 112:53.0 114:1.0 116:250.0 117:379.0 118:10.0 120:6.0 128:13.0 129:382.0 130:266.0 131:12.0 133:84.0 134:79.0 137:5.0 140:60.0 142:10.0 143:239.0 147:863.0 149:64.0 154:9.0 159:50.0 168:26.0 170:16.0 184:15.0 186:5.0 187:33.0 189:91.0 199:7.0 200:13.0 204:939.0 205:144.0 206:17.0 207:78.0 215:12.0 216:…
301710	975413	312	301710	n/a	n/a	12599	10725	11062	20220	15026	16858	85:318.0 86:85.0 87:1.0 89:727.0 90:342.0 91:53.0 92:85.0 93:148.0 94:2.0 95:1.0 97:187.0 98:100.0 99:297.0 100:17.0 101:633.0 103:6203.0 104:550.0 105:268.0 107:89.0 109:561.0 111:321.0 112:22.0 113:347.0 114:41.0 115:509.0 116:1720.0 117:2142.0 118:400.0 119:301.0 120:133.0 121:276.0 122:289.0 123:362.0 124:42.0 125:84.0 127:3.0 128:1266.0 129:7038.0 130:56.0 131:4691.0 132:374.0 133:2345.0 134…
242417	374883	283	242417	n/a	n/a	210	256	396	210	186	151	86:1859.0 87:161.0 88:192.0 89:848.0 91:2082.0 92:210.0 93:397.0 94:28.0 97:144.0 99:66.0 100:2050.0 101:188.0 102:16.0 104:456.0 105:1180.0 107:9206.0 109:403.0 110:3146.0 111:502.0 112:304.0 114:1731.0 115:233.0 116:862.0 117:144.0 118:137.0 119:384.0 120:330.0 121:1072.0 122:99.0 123:118.0 124:212.0 126:60.0 127:1096.0 128:486.0 130:9674.0 133:2094.0 134:25304.0 135:24509.0 136:3090.0 137:830.…
299859	1054136	204	299859	n/a	n/a	6520	4698	5595	9151	8900	8075	86:434.0 90:13.0 91:61.0 92:46.0 93:290.0 94:30.0 95:746.0 96:447.0 99:83.0 103:2675.0 104:73.0 107:584.0 109:48.0 110:394.0 113:125.0 114:52.0 115:86.0 116:139.0 118:18.0 121:87.0 123:52.0 127:1041.0 129:1275.0 130:706.0 131:246.0 132:211.0 133:580.0 134:1812.0 137:1314.0 138:58.0 140:3.0 142:78.0 146:49.0 147:5228.0 148:586.0 149:281.0 155:27.0 157:13.0 160:66.0 163:57.0 165:105.0 169:408.0 171…
505914	983758	217	505914	n/a	n/a	3416	2135	3053	4838	2511	4240	89:54.0 90:38.0 96:101.0 97:206.0 100:12.0 101:264.0 103:4076.0 104:185.0 109:182.0 111:13.0 112:20.0 113:64.0 114:18.0 116:42.0 117:1392.0 118:46.0 119:9.0 121:147.0 125:28.0 127:63.0 129:2600.0 130:232.0 131:388.0 133:704.0 135:98.0 136:39.0 141:101.0 142:45.0 143:625.0 144:82.0 145:146.0 147:3452.0 148:560.0 149:441.0 150:39.0 151:73.0 153:47.0 155:342.0 156:101.0 157:513.0 158:54.0 160:28.0 1…
310785	664737	174	310785	n/a	n/a	262315	213001	214466	389484	253608	399165	85:11423.0 86:497290.0 87:41826.0 88:17095.0 89:17977.0 90:14664.0 91:27350.0 92:2331.0 93:2206.0 94:330.0 95:3925.0 96:515.0 97:1154.0 98:878.0 99:5395.0 100:205535.0 101:29626.0 102:26271.0 103:11920.0 104:5738.0 105:13899.0 106:1612.0 107:5101.0 108:518.0 109:2410.0 110:608.0 111:694.0 112:272.0 113:5828.0 114:4885.0 115:9457.0 116:18813.0 117:32728.0 118:5975.0 119:8565.0 120:1487.0 121:7764.…
553252	1035072	204	553252	n/a	n/a	916	750	598	1599	1473	968	87:89.0 88:54.0 96:51.0 101:123.0 103:1252.0 104:36.0 105:83.0 111:7.0 113:29.0 116:35.0 117:211.0 118:22.0 125:12.0 129:1384.0 130:25.0 131:131.0 133:208.0 136:39.0 139:2.0 142:6.0 143:184.0 144:11.0 145:46.0 147:1935.0 148:229.0 149:194.0 157:111.0 161:28.0 163:68.0 165:22.0 169:287.0 170:14.0 177:108.0 178:6.0 185:15.0 189:142.0 190:3.0 191:1439.0 192:278.0 193:87.0 197:19.0 203:55.0 204:4129.…
241317	769732	179	241317	n/a	n/a	7494	11223	9525	14371	18179	21193	86:628.0 87:47.0 90:40.0 93:152.0 96:759.0 97:105.0 101:9.0 102:29.0 105:186.0 107:712.0 108:370.0 110:354.0 120:55.0 121:353.0 123:71.0 125:39.0 127:133.0 130:264.0 131:307.0 133:48.0 134:32.0 137:158.0 138:9.0 139:21.0 142:3935.0 144:851.0 145:10.0 150:72.0 152:176.0 153:850.0 156:91.0 158:2334.0 159:753.0 160:529.0 163:225.0 164:59.0 165:940.0 167:31.0 172:116.0 174:5889.0 175:1286.0 176:340.0…
480136	933911	204	480136	n/a	n/a	1649	955	1344	2293	3574	1296	85:206.0 86:167.0 87:187.0 88:15.0 89:1833.0 90:265.0 91:52.0 94:64.0 95:64.0 97:368.0 98:70.0 99:240.0 100:367.0 101:672.0 102:260.0 103:4099.0 104:346.0 105:818.0 109:136.0 110:24.0 111:170.0 113:198.0 114:185.0 115:296.0 116:267.0 117:3047.0 118:289.0 119:220.0 121:41.0 122:6.0 125:9.0 126:115.0 127:289.0 128:73.0 129:3703.0 130:583.0 131:741.0 132:113.0 133:1466.0 134:224.0 135:76.0 138:28.0 …
512073	543056	217	512073	n/a	n/a	44182	70991	35646	59993	70570	53399	86:37.0 87:127.0 88:132.0 89:846.0 90:73.0 98:5.0 99:1.0 100:323.0 101:507.0 102:1613.0 103:6482.0 104:765.0 105:414.0 107:1.0 113:16.0 114:144.0 115:32.0 116:172.0 117:865.0 118:38.0 119:69.0 126:34.0 128:22.0 129:807.0 130:192.0 131:285.0 132:1.0 133:849.0 134:115.0 135:9.0 142:19.0 143:118.0 144:1.0 147:3051.0 148:235.0 149:186.0 150:20.0 158:42.0 160:678.0 161:73.0 162:1.0 163:167.0 173:8.0 1…
199553	594210	292	199553	n/a	n/a	1366	5187	2046	1913	5655	2666	85:8464.0 86:322.0 87:274.0 88:50.0 89:2319.0 90:201.0 91:91.0 92:403.0 93:26.0 95:210.0 97:521.0 98:249.0 99:3034.0 100:292.0 101:5847.0 102:1886.0 103:14236.0 104:1317.0 105:546.0 106:24.0 107:45.0 108:30.0 109:3.0 110:227.0 111:514.0 112:222.0 113:1659.0 114:143.0 115:1086.0 116:1104.0 117:3489.0 118:302.0 119:362.0 120:27.0 122:11.0 123:152.0 124:11.0 125:298.0 126:218.0 127:1047.0 128:236.0 …
362082	651472	158	362082	n/a	n/a	30960	48805	25765	40885	43283	38858	85:182.0 86:1810.0 87:282.0 94:164.0 95:144.0 97:80.0 98:194.0 99:178.0 100:1039.0 101:568.0 102:2863.0 103:641.0 104:1.0 107:28.0 108:53.0 110:49.0 111:44.0 112:41.0 114:175.0 115:476.0 116:1234.0 117:1629.0 118:265.0 121:39.0 122:13.0 123:186.0 124:29.0 125:57.0 126:37.0 127:206.0 128:528.0 129:1642.0 131:255.0 133:656.0 134:310.0 137:105.0 138:70.0 140:170.0 141:103.0 142:385.0 143:177.0 144:9…
616447	877156	174	616447	n/a	n/a	2048	2949	1776	3175	2683	990	85:57.0 86:6618.0 87:630.0 88:143.0 89:56.0 90:12.0 91:74.0 93:21.0 96:45.0 99:31.0 100:3197.0 101:611.0 102:969.0 103:172.0 104:23.0 105:55.0 108:10.0 113:82.0 114:143.0 115:381.0 116:251.0 117:508.0 118:82.0 119:21.0 121:30.0 124:5.0 126:5.0 127:46.0 128:323.0 129:460.0 130:1151.0 131:451.0 132:97.0 133:180.0 134:26.0 137:13.0 141:55.0 142:182.0 143:106.0 144:358.0 145:102.0 146:1205.0 148:115.…
368021	588591	174	368021	n/a	n/a	1383	3358	2480	2775	3787	3490	85:4.0 86:898.0 87:13.0 94:3.0 98:175.0 99:226.0 100:778.0 102:11.0 111:196.0 113:207.0 114:402.0 115:12.0 116:1016.0 118:41.0 120:33.0 128:911.0 129:751.0 130:1493.0 131:78.0 132:182.0 134:89.0 135:6.0 136:32.0 138:2.0 140:2.0 141:352.0 142:173.0 145:70.0 146:308.0 147:3546.0 151:4.0 153:4.0 157:209.0 158:83.0 160:306.0 169:123.0 171:2950.0 172:957.0 173:189.0 174:5565.0 175:737.0 176:322.0 181:…
409597	863690	144	409597	n/a	n/a	1076	1007	1305	2079	1203	2424	86:174.0 95:46.0 98:9.0 99:44.0 100:55.0 102:40.0 110:20.0 114:1.0 116:18.0 129:3.0 130:29.0 134:2.0 140:15.0 143:15.0 144:2422.0 145:276.0 153:13.0 156:386.0 162:1.0 170:3.0 177:9.0 180:1.0 186:99.0 194:4.0 198:18.0 208:74.0 209:29.0 214:10.0 215:1.0 226:3.0 236:11.0 238:23.0 244:7.0 256:6.0 264:38.0 265:4.0 301:12.0 321:9.0 327:3.0 338:1.0 351:14.0 355:60.0 358:7.0 365:15.0 375:6.0 397:46.0 400…
446842	802026	159	446842	n/a	n/a	1170	3267	1207	1943	833	2421	85:827.0 86:1.0 87:3.0 88:4.0 89:1800.0 90:123.0 91:9.0 98:3.0 99:83.0 101:778.0 102:100.0 103:4373.0 104:448.0 105:178.0 107:15.0 111:985.0 113:224.0 115:195.0 116:560.0 117:1097.0 118:51.0 119:13.0 122:1.0 123:31.0 126:4.0 127:3.0 129:1951.0 130:161.0 131:898.0 132:22.0 133:917.0 134:150.0 135:93.0 136:39.0 137:4.0 138:1.0 142:20.0 143:507.0 144:58.0 145:146.0 146:677.0 147:3664.0 148:671.0 149…
303992	1025793	368	303992	n/a	n/a	49263	35494	35986	75624	46233	63130	85:148.0 88:8.0 89:21.0 91:6.0 101:279.0 102:2.0 103:1410.0 105:162.0 109:35.0 111:39.0 113:13.0 115:7.0 116:48.0 117:759.0 118:3.0 119:126.0 120:50.0 128:1.0 129:2266.0 130:118.0 131:427.0 133:307.0 139:43.0 143:153.0 145:163.0 147:1701.0 148:4.0 151:27.0 153:35.0 155:113.0 156:24.0 157:203.0 159:24.0 160:34.0 161:133.0 162:48.0 163:179.0 164:28.0 166:17.0 169:1366.0 170:150.0 171:10.0 173:77.0 …
299465	625552	261	299465	n/a	n/a	377953	296256	188317	231247	196579	188991	85:388.0 86:130.0 87:523.0 88:112.0 89:12795.0 90:829.0 91:500.0 93:25.0 97:507.0 98:1.0 99:964.0 100:85.0 101:1947.0 102:488.0 103:14994.0 104:1427.0 105:1121.0 107:242.0 109:7.0 110:80.0 111:390.0 113:279.0 114:35.0 115:518.0 116:1460.0 117:6807.0 118:916.0 119:785.0 120:212.0 121:2.0 125:139.0 126:26.0 128:83.0 129:7429.0 130:1134.0 131:2614.0 132:377.0 133:6144.0 134:675.0 135:302.0 136:109.0…
242906	414782	88	242906	n/a	n/a	2007	6800	2090	2491	4919	794	85:74.0 86:2710.0 87:1292.0 88:40192.0 89:1766.0 90:1468.0 91:926.0 92:152.0 93:221.0 95:189.0 96:415.0 97:332.0 98:934.0 99:3.0 103:1233.0 104:344.0 105:96.0 107:1232.0 109:18.0 110:132.0 117:1442.0 118:186.0 119:140.0 121:27.0 124:90.0 126:149.0 127:570.0 129:1149.0 131:513.0 132:34.0 133:68.0 134:1507.0 139:22.0 144:1337.0 145:1937.0 146:168.0 148:43.0 149:54.0 150:12.0 152:228.0 154:131.0 155…
270185	1019313	204	270185	n/a	n/a	1263	6303	1467	1564	5911	1330	96:200.0 109:15.0 114:28.0 118:6.0 127:38.0 129:369.0 135:407.0 143:116.0 145:36.0 161:108.0 165:136.0 166:53.0 167:16.0 175:25.0 177:173.0 178:68.0 181:13.0 182:10.0 189:87.0 190:49.0 191:409.0 192:197.0 193:114.0 194:2.0 195:211.0 198:35.0 200:24.0 204:3843.0 205:820.0 206:342.0 207:516.0 208:399.0 209:46.0 210:8.0 213:13.0 217:35.0 218:14.0 221:302.0 223:111.0 226:18.0 233:75.0 239:12.0 241:10…
438101	362878	341	438101	n/a	n/a	3949	485	1330	1823	2187	890	85:190.0 86:75.0 89:3.0 90:1.0 96:16.0 97:1.0 98:4.0 99:133.0 100:48.0 101:45.0 102:236.0 103:988.0 104:1018.0 106:2.0 107:120.0 108:173.0 110:165.0 111:1.0 112:3.0 113:290.0 114:179.0 115:670.0 116:559.0 117:97.0 119:248.0 129:202.0 130:133.0 131:645.0 132:2768.0 133:5.0 134:2.0 137:4.0 140:137.0 142:12.0 147:774.0 148:115.0 155:233.0 156:4.0 159:42.0 160:345.0 161:1.0 162:2.0 163:506.0 164:31.0…
350532	422917	239	350532	n/a	n/a	1196	978	2273	2468	2013	2601	85:817.0 86:1435.0 87:535.0 88:309.0 89:1094.0 90:137.0 91:941.0 92:31.0 95:14.0 97:248.0 98:148.0 99:266.0 100:1740.0 101:2001.0 102:1055.0 103:30766.0 104:2847.0 105:2059.0 106:36.0 107:990.0 108:88.0 109:158.0 110:600.0 111:39.0 112:1471.0 113:1146.0 114:242.0 115:1005.0 116:711.0 117:2434.0 118:250.0 119:564.0 120:84.0 121:14.0 123:39.0 127:179.0 128:164.0 129:4822.0 130:1048.0 131:1549.0 132…
462485	1031018	204	462485	n/a	n/a	7067	5236	6857	11526	9815	9315	86:1.0 103:244.0 111:7.0 113:26.0 115:87.0 116:66.0 122:17.0 128:33.0 129:431.0 130:14.0 131:7.0 135:106.0 140:3.0 143:20.0 145:38.0 150:1.0 155:13.0 156:80.0 157:67.0 159:24.0 161:17.0 163:35.0 164:49.0 165:30.0 169:130.0 170:2.0 174:22.0 177:139.0 178:23.0 180:45.0 181:32.0 183:62.0 187:43.0 189:126.0 191:244.0 192:16.0 194:38.0 200:1.0 202:16.0 203:62.0 204:1637.0 205:344.0 206:171.0 207:262.0…
506931	825813	217	506931	n/a	n/a	8708	30188	7491	11782	29587	12357	85:246.0 88:94.0 89:490.0 90:18.0 95:36.0 99:347.0 101:3723.0 102:414.0 103:16740.0 104:1623.0 105:541.0 111:2.0 113:169.0 115:516.0 116:1699.0 117:2841.0 118:263.0 119:195.0 129:7863.0 130:1007.0 131:3277.0 132:377.0 133:3898.0 134:427.0 135:276.0 141:116.0 142:222.0 143:4003.0 144:406.0 145:372.0 147:16335.0 148:2455.0 149:1816.0 150:100.0 151:36.0 155:61.0 156:8.0 157:208.0 159:114.0 161:722.0…
428788	881375	204	428788	n/a	n/a	2717	3125	2126	4126	3815	3665	85:44.0 89:37.0 96:48.0 101:249.0 102:44.0 103:515.0 104:21.0 113:52.0 115:43.0 116:179.0 117:437.0 118:10.0 129:841.0 130:108.0 131:247.0 132:54.0 133:57.0 139:26.0 141:2.0 143:293.0 144:15.0 145:9.0 147:597.0 148:221.0 149:210.0 150:11.0 155:53.0 157:87.0 159:13.0 160:14.0 163:42.0 167:12.0 169:171.0 170:26.0 189:80.0 191:248.0 192:35.0 193:5.0 204:2719.0 205:615.0 206:182.0 207:80.0 212:33.0 2…
427510	885407	204	427510	n/a	n/a	27322	44094	23423	42406	50198	37005	88:2.0 89:206.0 90:1.0 93:18.0 96:18.0 99:48.0 101:316.0 102:65.0 103:3873.0 104:304.0 105:74.0 110:1.0 111:25.0 113:53.0 115:47.0 116:138.0 117:787.0 118:69.0 119:14.0 123:51.0 125:32.0 127:29.0 129:3070.0 130:417.0 131:413.0 132:102.0 133:574.0 134:27.0 137:16.0 141:6.0 142:83.0 143:264.0 144:46.0 145:51.0 146:27.0 147:2724.0 148:701.0 149:271.0 150:30.0 151:34.0 153:53.0 154:3.0 155:163.0 156:…
240984	740098	174	240984	n/a	n/a	2682	2300	2193	3797	2217	3413	85:203.0 86:4449.0 88:342.0 93:108.0 94:37.0 95:183.0 97:139.0 98:1527.0 99:552.0 100:3796.0 101:1194.0 102:645.0 103:249.0 105:166.0 108:12.0 110:357.0 112:874.0 113:608.0 114:805.0 115:432.0 116:958.0 117:51.0 118:30.0 119:100.0 120:114.0 123:8.0 124:176.0 125:165.0 126:597.0 127:298.0 128:749.0 129:685.0 130:1164.0 131:472.0 133:254.0 134:466.0 138:224.0 139:206.0 140:392.0 141:265.0 142:1357.…
326500	546907	245	326500	n/a	n/a	184	330	259	759	903	338	85:869.0 86:148.0 87:1058.0 89:2584.0 90:68.0 97:7114.0 98:371.0 100:51.0 101:3369.0 102:777.0 103:3215.0 104:231.0 108:43.0 109:325.0 110:310.0 112:55.0 113:586.0 114:229.0 115:876.0 116:510.0 117:6014.0 118:579.0 119:1311.0 120:190.0 121:83.0 123:4.0 124:14.0 125:5.0 126:87.0 127:363.0 128:15.0 129:2731.0 130:571.0 131:2799.0 132:174.0 133:8753.0 134:702.0 135:859.0 138:44.0 139:39.0 140:21.0 1…
438070	772807	227	438070	n/a	n/a	1565	2889	1771	1375	6220	1327	85:54.0 87:143.0 89:204.0 91:56.0 92:2.0 93:35.0 95:78.0 98:86.0 99:239.0 100:228.0 101:690.0 103:582.0 105:126.0 106:14.0 107:84.0 109:1276.0 111:639.0 112:117.0 113:890.0 114:142.0 115:159.0 116:287.0 117:206.0 119:237.0 121:116.0 123:41.0 125:174.0 126:39.0 127:296.0 128:254.0 129:3764.0 130:433.0 131:1131.0 133:4198.0 134:609.0 135:614.0 137:475.0 138:20.0 139:120.0 140:60.0 141:220.0 142:491…
233017	940382	204	233017	n/a	n/a	1314	1252	1190	2454	1791	1680	85:914.0 87:2.0 89:3.0 93:3.0 94:70.0 97:280.0 98:70.0 99:580.0 101:1689.0 103:854.0 104:3.0 108:67.0 109:2.0 111:547.0 112:76.0 113:289.0 115:244.0 116:788.0 117:1752.0 124:28.0 127:2.0 129:5375.0 130:896.0 131:605.0 133:7.0 140:39.0 141:168.0 142:114.0 143:1011.0 145:1.0 147:3295.0 148:544.0 149:33.0 153:8.0 155:1499.0 156:166.0 157:948.0 158:76.0 161:177.0 163:1.0 169:252.0 170:1.0 171:132.0 1…
291025	588283	174	291025	n/a	n/a	1264	3273	2534	2775	3787	3490	86:864.0 87:5011.0 88:245.0 91:35.0 92:193.0 93:70.0 97:36.0 98:157.0 100:665.0 107:374.0 109:1.0 110:160.0 114:61.0 128:59.0 130:52.0 134:3165.0 140:83.0 142:73.0 143:740.0 146:4.0 147:3221.0 152:12.0 153:13.0 154:7.0 155:7.0 167:9.0 168:6.0 170:3.0 172:173.0 174:3765.0 175:379.0 176:153.0 179:11.0 182:2.0 193:13.0 197:12.0 198:7.0 199:188.0 200:129.0 211:17.0 213:17.0 214:268.0 225:4.0 233:2.0 …
566628	730536	217	566628	n/a	n/a	70660	306705	93166	100987	329821	116151	85:81.0 86:122.0 87:733.0 91:65.0 97:75.0 98:371.0 100:992.0 101:595.0 102:70.0 103:7399.0 104:642.0 105:495.0 108:46.0 109:217.0 110:89.0 111:244.0 112:64.0 113:317.0 114:274.0 115:142.0 116:441.0 117:693.0 119:411.0 120:148.0 121:6.0 125:184.0 127:259.0 128:135.0 129:7614.0 130:1221.0 131:2636.0 132:682.0 133:6495.0 134:720.0 135:307.0 136:23.0 137:80.0 140:26.0 141:341.0 142:186.0 143:1769.0 1…
269336	716425	144	269336	n/a	n/a	7003	12383	7028	10795	14890	11366	85:821.0 86:68.0 88:42.0 89:84.0 91:132.0 93:38.0 94:23.0 95:246.0 96:290.0 97:47.0 98:889.0 99:173.0 100:536.0 101:135.0 102:35.0 103:534.0 105:63.0 106:118.0 107:109.0 109:177.0 110:118.0 111:236.0 112:306.0 113:24.0 114:133.0 116:71.0 122:29.0 123:40.0 124:88.0 126:83.0 127:131.0 128:163.0 129:16.0 130:131.0 133:91.0 139:2.0 141:46.0 142:131.0 143:39.0 144:6440.0 145:750.0 146:424.0 147:672.0 …
295066	269400	130	295066	n/a	n/a	1603	924	663	663	716	1058	85:3739.0 86:4808.0 87:1394.0 88:1513.0 89:12720.0 90:1557.0 91:2140.0 92:536.0 93:258.0 94:91.0 95:41.0 96:354.0 97:351.0 98:141.0 99:1367.0 100:172795.0 101:12122.0 102:6029.0 103:1349.0 104:2226.0 105:823.0 106:133.0 107:33177.0 108:2553.0 109:866.0 110:16623.0 111:322.0 113:318.0 114:637.0 115:2700.0 116:3882.0 117:677.0 118:2842.0 119:4957.0 120:397.0 121:435.0 125:262.0 126:2129.0 127:8430.…
302348	492648	204	302348	n/a	n/a	213	166	214	370	180	422	85:3012.0 86:277.0 87:1712.0 89:2549.0 90:31.0 94:8.0 95:167.0 97:1093.0 98:363.0 99:2317.0 100:1922.0 101:11435.0 102:1207.0 103:12835.0 104:1036.0 105:1049.0 106:166.0 107:1505.0 108:34.0 109:1122.0 110:70.0 111:1829.0 112:528.0 113:3955.0 114:405.0 115:2871.0 116:5860.0 117:8664.0 118:1151.0 119:2112.0 120:13.0 123:81.0 125:222.0 126:22.0 127:1519.0 128:121.0 129:21053.0 130:2112.0 131:5889.0 …
268486	907509	173	268486	n/a	n/a	2448	1878	2272	3754	4119	3660	91:52.0 96:3.0 100:45.0 101:4.0 103:757.0 104:13.0 110:70.0 121:89.0 129:68.0 140:43.0 155:56.0 156:43.0 171:6.0 173:2971.0 174:287.0 175:66.0 176:42.0 179:31.0 181:10.0 185:21.0 191:89.0 207:162.0 208:108.0 210:25.0 217:178.0 218:324.0 219:26.0 230:81.0 231:47.0 243:33.0 244:47.0 245:26.0 249:126.0 251:37.0 253:128.0 255:24.0 266:18.0 267:126.0 269:19.0 271:23.0 275:48.0 276:21.0 281:288.0 285:9…
200595	744255	319	200595	n/a	n/a	1416	2477	1082	2417	3193	1851	85:42.0 86:446.0 88:80.0 89:11867.0 90:1407.0 91:14117.0 92:7169.0 93:137.0 94:52.0 97:20.0 98:77.0 99:31.0 100:1636.0 102:116.0 103:32495.0 104:3303.0 105:2908.0 106:698.0 107:502.0 108:134.0 109:6.0 110:450.0 111:13.0 112:55.0 113:188.0 114:3354.0 115:4.0 116:79.0 117:13108.0 118:1488.0 119:1021.0 120:70.0 121:16.0 124:27.0 125:4.0 126:549.0 127:1014.0 128:264.0 129:4810.0 130:923.0 131:1103.0 …
228085	971279	204	228085	n/a	n/a	1331	2065	1101	1878	2090	1636	85:144.0 94:19.0 96:92.0 98:24.0 101:15.0 108:30.0 115:73.0 117:18.0 125:12.0 128:40.0 129:292.0 130:120.0 137:25.0 143:160.0 147:59.0 163:119.0 164:14.0 174:24.0 175:31.0 177:203.0 178:81.0 180:38.0 182:9.0 183:8.0 189:22.0 190:36.0 191:106.0 193:65.0 195:162.0 196:12.0 204:2238.0 205:419.0 206:134.0 207:238.0 208:188.0 209:168.0 210:11.0 211:2.0 215:1.0 216:1.0 217:233.0 218:51.0 219:46.0 221:4…
241027	584379	144	241027	n/a	n/a	7977	9086	6987	11911	10438	12245	85:1211.0 86:3432.0 88:1193.0 89:598.0 90:354.0 91:124.0 92:5937.0 93:359.0 94:220.0 98:2638.0 99:695.0 100:7273.0 101:2314.0 102:2204.0 103:396.0 104:763.0 105:392.0 106:252.0 107:1911.0 108:369.0 109:68.0 110:882.0 111:147.0 112:805.0 113:241.0 114:1541.0 115:267.0 116:1256.0 117:1990.0 118:438.0 119:60.0 120:1432.0 122:432.0 123:63.0 124:46.0 125:72.0 126:397.0 127:75.0 128:2373.0 129:1231.0 1…
213182	455965	173	213182	n/a	n/a	304	521	197	365	115	376	85:379.0 86:780.0 87:61.0 88:218.0 89:4822.0 90:521.0 91:104.0 97:5.0 99:108.0 100:1191.0 101:860.0 102:389.0 103:6867.0 104:697.0 105:1116.0 106:39.0 107:45.0 108:16.0 110:3.0 113:14.0 114:1444.0 115:411.0 116:345.0 117:2650.0 118:305.0 119:309.0 120:10.0 121:9.0 126:47.0 128:621.0 129:64.0 130:531.0 132:59.0 133:2482.0 134:419.0 135:253.0 137:41.0 140:38.0 142:526.0 143:253.0 144:761.0 145:112.…
616746	586608	211	616746	n/a	n/a	1352	5728	1617	2110	7040	2148	85:3732.0 86:721.0 87:3127.0 88:1142.0 89:2389.0 90:321.0 91:292.0 92:306.0 93:3698.0 94:755.0 95:7157.0 96:7015.0 97:25081.0 98:4241.0 99:5028.0 100:829.0 101:2314.0 102:942.0 103:5269.0 104:912.0 105:2690.0 106:346.0 107:1256.0 108:765.0 109:1350.0 110:2577.0 111:4494.0 112:3045.0 113:3348.0 114:594.0 115:5659.0 116:2488.0 117:10167.0 118:1470.0 119:5129.0 120:659.0 121:1344.0 122:232.0 123:222…
231156	1068103	105	231156	n/a	n/a	144	158	149	53	80	167	85:833.0 89:787.0 90:95.0 92:238.0 95:2.0 97:389.0 99:602.0 101:3821.0 102:490.0 103:20541.0 104:2707.0 105:31287.0 106:2074.0 107:217.0 109:413.0 111:197.0 112:27.0 113:822.0 115:36.0 116:2274.0 117:3833.0 118:339.0 119:205.0 122:32.0 129:11843.0 130:1333.0 131:1733.0 132:112.0 133:3182.0 134:237.0 135:1249.0 137:7.0 140:104.0 141:465.0 142:252.0 143:1512.0 144:221.0 145:1722.0 146:122.0 147:108…
693690	321918	86	693690	n/a	n/a	11532	8242	4663	7680	6074	6184	85:470.0 86:5147.0 88:2843.0 92:99.0 93:267.0 96:349.0 99:425.0 100:225.0 102:373.0 106:82.0 107:287.0 108:114.0 109:111.0 110:238.0 112:125.0 113:175.0 114:136.0 116:153.0 122:102.0 125:201.0 130:436.0 131:176.0 138:73.0 140:33.0 144:838.0 145:207.0 169:26.0 188:15.0 197:81.0 202:113.0 205:23.0 211:19.0 217:14.0 232:9.0 249:18.0 273:20.0 276:23.0 280:20.0 300:14.0 306:21.0 307:21.0 308:24.0 317:…
200489	795850	290	200489	n/a	n/a	4077	10900	3416	9886	11853	5579	85:66.0 86:8.0 87:61.0 88:17.0 89:799.0 90:80.0 91:91.0 93:53.0 94:48.0 95:179.0 96:27.0 97:42.0 98:65.0 99:104.0 100:33.0 101:396.0 102:24.0 103:1506.0 104:120.0 105:93.0 106:2.0 107:32.0 108:8.0 109:1.0 110:10.0 111:12.0 112:32.0 113:53.0 114:4.0 115:41.0 116:123.0 117:1115.0 118:91.0 119:56.0 120:6.0 121:20.0 122:5.0 124:1.0 125:16.0 126:219.0 127:54.0 128:28.0 129:632.0 130:129.0 131:248.0 13…
614519	708365	160	614519	n/a	n/a	88	168	105	189	162	209	85:170.0 86:2381.0 87:861.0 88:952.0 89:147.0 90:86.0 91:168.0 93:183.0 95:23.0 97:20.0 98:76.0 99:231.0 100:1220.0 101:822.0 102:728.0 103:783.0 104:60.0 105:52.0 107:270.0 109:141.0 112:364.0 113:71.0 114:297.0 115:311.0 116:566.0 117:1780.0 118:616.0 119:176.0 120:38.0 123:59.0 124:19.0 125:16.0 126:14.0 128:571.0 129:49.0 130:758.0 131:200.0 132:244.0 133:606.0 134:786.0 135:303.0 136:32.0 13…
616712	1009473	202	616712	n/a	n/a	234	142	156	308	240	399	86:907.0 87:331.0 91:157.0 93:1.0 95:46.0 96:32.0 100:543.0 101:251.0 102:157.0 103:461.0 104:41.0 107:1.0 108:46.0 109:1.0 112:3.0 113:1.0 115:86.0 116:70.0 117:214.0 118:3.0 121:1.0 123:1.0 126:2.0 129:370.0 130:291.0 131:48.0 132:61.0 133:30.0 134:6.0 135:38.0 138:1.0 141:2.0 142:95.0 143:64.0 144:11.0 145:52.0 146:42.0 148:125.0 149:358.0 150:64.0 151:4.0 153:6.0 157:107.0 158:89.0 159:81.0 1…
202832	986168	204	202832	n/a	n/a	353	3171	3391	1485	3224	1575	85:319.0 86:103.0 87:332.0 88:240.0 89:1262.0 90:121.0 94:4.0 95:147.0 97:403.0 98:61.0 99:365.0 100:35.0 101:2459.0 102:461.0 103:11874.0 104:1118.0 105:389.0 108:8.0 109:276.0 110:9.0 111:354.0 112:59.0 113:617.0 114:79.0 115:469.0 116:1222.0 117:6964.0 118:760.0 119:411.0 120:30.0 121:1.0 123:8.0 124:11.0 125:55.0 126:5.0 127:137.0 128:48.0 129:7347.0 130:932.0 131:1523.0 132:275.0 133:2655.0 …
199239	773115	211	199239	n/a	n/a	1513	2847	1735	1441	6120	1275	85:30.0 86:4.0 88:3.0 90:9.0 91:186.0 92:43.0 93:10.0 97:10.0 98:5.0 99:31.0 100:7.0 101:33.0 102:1.0 103:15.0 106:4.0 107:5.0 109:149.0 111:83.0 112:4.0 113:92.0 114:7.0 115:52.0 116:48.0 118:3.0 119:53.0 120:6.0 121:14.0 123:4.0 124:6.0 125:6.0 126:4.0 127:62.0 128:3.0 129:541.0 130:40.0 131:140.0 132:6.0 133:645.0 134:54.0 135:106.0 136:1.0 137:61.0 138:8.0 139:27.0 140:16.0 141:25.0 142:49.0 …
626362	612010	158	626362	n/a	n/a	9515	8285	8432	14703	9367	14662	85:10.0 86:514.0 89:41.0 91:222.0 92:14.0 93:46.0 94:5.0 98:11.0 100:630.0 102:1179.0 104:121.0 110:5.0 116:90.0 118:22.0 126:12.0 127:4.0 128:354.0 130:88.0 136:3.0 137:72.0 142:300.0 144:39.0 146:2.0 155:77.0 156:21.0 158:4341.0 159:599.0 160:356.0 162:35.0 172:31.0 173:14.0 174:66.0 187:4.0 188:3.0 191:95.0 194:42.0 200:11.0 205:23.0 206:6.0 207:27.0 209:46.0 215:7.0 223:16.0 229:21.0 231:29.0…
418858	321024	86	418858	n/a	n/a	4522	8242	11063	2872	2276	2349	86:19429.0 88:92.0 90:1.0 91:264.0 93:159.0 94:68.0 95:661.0 96:1698.0 97:731.0 98:108.0 100:2263.0 101:111.0 103:78.0 104:1.0 107:3.0 110:446.0 112:57.0 114:766.0 118:2.0 123:63.0 124:327.0 125:19.0 127:2.0 128:781.0 130:70.0 134:356.0 137:1.0 140:671.0 142:575.0 143:200.0 156:170.0 159:225.0 171:284.0 175:2.0 176:1.0 184:56.0 193:399.0 194:80.0 217:36.0 253:8.0 270:15.0 293:9.0 301:12.0 311:11.…
200394	538807	116	200394	n/a	n/a	790	2064	1112	2117	2660	2460	86:257.0 87:39.0 88:78.0 89:25.0 90:19.0 91:19.0 94:8.0 98:11.0 99:11.0 100:465.0 101:55.0 102:138.0 104:30.0 106:7.0 110:1.0 112:10.0 113:3.0 114:124.0 116:7597.0 117:844.0 118:746.0 119:31.0 124:2.0 125:2.0 127:31.0 128:118.0 131:4.0 132:12.0 140:8.0 142:38.0 143:219.0 144:17.0 147:23.0 148:3.0 152:2.0 155:4.0 156:44.0 157:129.0 158:6.0 159:10.0 160:30.0 167:3.0 171:10.0 174:15.0 176:22.0 177:7…
242207	205367	98	242207	n/a	n/a	664	1283	115	780	1094	619	85:200.0 86:225.0 87:163.0 89:42.0 90:447.0 91:735.0 92:346.0 93:68.0 94:121.0 95:355.0 96:1.0 97:1071.0 98:14032.0 99:1180.0 100:4275.0 101:92.0 102:1184.0 103:42.0 105:82.0 106:85.0 107:414.0 108:473.0 109:8.0 110:249.0 111:1199.0 112:335.0 114:9.0 116:10.0 117:14.0 122:77.0 125:414.0 126:13.0 127:188.0 129:54.0 130:863.0 131:81.0 132:22.0 133:1.0 134:2154.0 135:287.0 136:12.0 137:1.0 139:7.0 1…
224908	203549	154	224908	n/a	n/a	223	188	199	113	779	74	85:15355.0 86:2441.0 90:424.0 91:4992.0 92:1144.0 93:2662.0 94:171.0 95:7591.0 96:880.0 97:2582.0 98:434.0 104:737.0 105:1641.0 106:948.0 107:4179.0 108:773.0 109:2513.0 115:2206.0 116:1302.0 117:3.0 118:544.0 119:1087.0 120:323.0 122:381.0 123:526.0 124:640.0 125:1362.0 126:168.0 129:5.0 130:2915.0 131:719.0 132:163.0 133:9.0 134:3429.0 135:575.0 136:493.0 137:196.0 138:58.0 139:339.0 143:515.0 …
201870	992055	361	201870	n/a	n/a	1278	487	548	1325	619	1231	85:62.0 87:26.0 88:31.0 89:416.0 90:77.0 91:1623.0 92:836.0 93:151.0 96:165.0 97:4.0 99:129.0 100:6.0 101:353.0 102:134.0 103:3436.0 104:277.0 105:204.0 106:42.0 107:165.0 108:17.0 109:134.0 112:14.0 113:263.0 115:218.0 116:170.0 117:1003.0 119:9.0 125:63.0 126:3.0 129:2810.0 130:1.0 131:412.0 132:47.0 133:552.0 134:86.0 136:12.0 139:30.0 140:13.0 141:10.0 142:64.0 143:324.0 144:65.0 145:102.0 14…
218728	716264	204	218728	n/a	n/a	878	600	674	1298	3432	1044	85:114.0 87:22.0 88:44.0 89:158.0 91:445.0 92:34.0 93:11.0 95:31.0 97:7.0 98:313.0 99:78.0 100:47.0 101:335.0 102:31.0 103:853.0 104:53.0 105:149.0 107:62.0 108:26.0 110:71.0 111:44.0 112:20.0 115:14.0 116:278.0 118:40.0 119:177.0 120:11.0 121:14.0 123:32.0 125:14.0 129:815.0 130:47.0 131:197.0 132:265.0 133:204.0 134:109.0 136:5.0 138:2.0 140:11.0 141:82.0 142:34.0 143:134.0 145:140.0 147:508.0 …
294129	709604	258	294129	n/a	n/a	6717	20381	8403	10319	24141	14088	87:32.0 88:60.0 91:222.0 95:121.0 99:288.0 100:773.0 101:1.0 102:239.0 103:7.0 107:27.0 111:92.0 112:1126.0 113:78.0 114:65.0 116:58.0 118:2.0 121:3.0 124:1.0 127:665.0 128:152.0 129:235.0 130:404.0 138:21.0 140:1656.0 141:58.0 142:567.0 143:245.0 144:60.0 146:905.0 150:12.0 151:14.0 159:7.0 160:4.0 161:18.0 165:1.0 168:35.0 171:150.0 172:23.0 173:90.0 186:67.0 188:22.0 189:13.0 200:22.0 203:93.0…
362015	746484	116	362015	n/a	n/a	2385	2418	2404	4617	3166	4068	85:81.0 86:526.0 88:63.0 89:1176.0 90:193.0 91:1741.0 92:337.0 93:93.0 94:30.0 97:270.0 98:144.0 99:230.0 100:1336.0 101:597.0 102:427.0 103:5898.0 104:1438.0 105:387.0 107:57.0 109:12.0 111:17.0 112:33.0 114:672.0 115:146.0 116:31525.0 117:6017.0 118:2492.0 119:437.0 120:428.0 125:77.0 127:201.0 128:578.0 129:2468.0 130:1005.0 131:1226.0 132:151.0 133:1929.0 134:122.0 135:35.0 141:103.0 142:110.…
359713	731359	156	359713	n/a	n/a	2773	4015	3088	4450	5275	5432	86:171.0 93:8.0 100:33.0 101:10.0 116:93.0 126:28.0 128:19.0 129:478.0 136:26.0 140:60.0 141:26.0 142:85.0 143:81.0 147:85.0 155:5.0 156:4581.0 157:786.0 158:793.0 159:5.0 160:15.0 161:14.0 168:24.0 171:15.0 173:3.0 181:11.0 184:19.0 188:86.0 195:6.0 199:10.0 208:7.0 211:106.0 216:14.0 217:231.0 218:66.0 227:30.0 245:2.0 246:8.0 247:27.0 251:20.0 262:6.0 269:119.0 270:34.0 277:9.0 289:35.0 290:21…
328808	852621	204	328808	n/a	n/a	2847	2298	3113	5067	6678	5206	86:98.0 99:1.0 100:83.0 102:33.0 103:325.0 115:181.0 116:30.0 117:100.0 129:512.0 130:81.0 131:487.0 143:568.0 144:59.0 145:10.0 155:75.0 157:27.0 161:99.0 167:3.0 169:173.0 174:148.0 177:15.0 179:36.0 189:89.0 193:109.0 194:61.0 196:7.0 197:16.0 202:20.0 203:36.0 204:2810.0 205:595.0 206:246.0 208:31.0 215:51.0 216:23.0 217:446.0 218:308.0 219:536.0 220:101.0 221:138.0 222:15.0 229:67.0 231:146.…
605389	569428	219	605389	n/a	n/a	656	4490	1056	799	5540	944	85:586.0 86:69.0 87:92.0 89:1047.0 90:226.0 91:9.0 96:8.0 97:50.0 98:57.0 99:11.0 100:432.0 101:626.0 102:5.0 103:3959.0 104:199.0 105:143.0 113:117.0 114:372.0 115:246.0 116:432.0 117:4027.0 118:336.0 119:82.0 123:74.0 127:23.0 128:95.0 129:12288.0 130:1543.0 131:4032.0 132:315.0 133:1361.0 140:40.0 141:40.0 142:151.0 143:97.0 144:76.0 147:2113.0 148:308.0 149:134.0 155:239.0 156:497.0 157:23.0 …
282690	245884	155	282690	n/a	n/a	336	258	390	384	192	722	85:9470.0 86:733.0 87:1251.0 88:4791.0 89:2099.0 90:294.0 92:100.0 95:101.0 97:176.0 98:546.0 99:697.0 100:1208.0 101:289.0 102:16.0 103:1008.0 105:1648.0 107:264.0 108:169.0 110:3367.0 111:222.0 112:576.0 113:404.0 114:9.0 115:409.0 117:160.0 119:180.0 123:74.0 124:85.0 125:130.0 126:85.0 127:1869.0 128:237.0 130:1137.0 131:1965.0 132:630.0 133:2253.0 134:1750.0 136:43.0 138:229.0 140:21.0 141:3…
223121	859963	204	223121	n/a	n/a	515	460	431	729	148	720	88:7.0 89:137.0 99:122.0 100:5.0 101:57.0 103:688.0 104:16.0 108:30.0 109:23.0 111:11.0 112:43.0 113:21.0 114:28.0 115:6.0 116:38.0 117:272.0 129:411.0 131:36.0 133:46.0 135:8.0 141:11.0 143:109.0 145:5.0 147:531.0 149:36.0 155:19.0 156:59.0 157:79.0 158:8.0 169:74.0 171:233.0 172:37.0 173:10.0 185:19.0 189:122.0 190:14.0 199:3.0 204:1979.0 205:344.0 206:127.0 216:7.0 217:569.0 218:137.0 219:56.0…
1. RI - retention Index
2. quant mz - the m/z value that was used to quantify the peak height of a BinBase entry.
3. BB id - BinBase identifier column denotes the unique identifier for the GC- TOF MS platform. It is given for both identified and unidentified metabolites in the same manner.
4. KEGG id - Kyoto Encyclopedia of Genes and Genomes
5. PubChem id - denotes the unique identifier of a metabolite in the PubChem database.
6. Quantification is reported as peak height (mz value) using the unique ion as default, at the specific retention index.
7. Mass Spectra - details the complete mass spectrum of the metabolite given as mz: intensity values, separated by spaces.

## Sheet: Hoja1
proline	364232	142	199611	85:2.0 88:15.0 91:98.0 92:102.0 95:3.0 96:5.0 98:3.0 99:10.0 100:74.0 101:25.0 107:26.0 110:19.0 113:5.0 115:2.0 117:33.0 118:16.0 126:28.0 127:10.0 128:9.0 130:1.0 131:13.0 132:12.0 133:2.0 134:56.0 135:2.0 136:9.0 140:21.0 141:4.0 142:3396.0 143:428.0 144:93.0 145:1.0 146:1.0 147:175.0 155:23.0 158:1.0 166:5.0 168:3.0 170:6.0 175:1.0 178:1.0 184:31.0 186:3.0 187:1.0 198:2.0 201:1.0 211:2.0 216:…	C00148	145742	1252133	1789663	1737155	2187221	1702255	2046320
citric acid	617288	273	199168	85:3849.0 86:1455.0 87:4550.0 88:3181.0 89:2937.0 90:601.0 93:7393.0 94:929.0 95:8198.0 96:1942.0 97:7881.0 98:2221.0 99:22430.0 100:2888.0 101:7709.0 102:2368.0 103:11569.0 104:1985.0 105:3723.0 106:497.0 107:518.0 108:559.0 109:497.0 110:387.0 111:12750.0 112:1419.0 113:4118.0 114:1717.0 115:26745.0 116:11367.0 117:22210.0 118:2897.0 119:6345.0 120:845.0 121:1616.0 122:223.0 123:658.0 124:310.0…	C00158	311	1371860	1154012	1320239	755918	1046617	882557
malic acid	461034	233	247180	85:2264.0 86:902.0 87:1518.0 88:378.0 89:1155.0 90:554.0 92:395.0 93:984.0 94:145.0 95:104.0 96:257.0 97:369.0 98:108.0 99:2895.0 100:593.0 101:29374.0 102:3884.0 103:4294.0 104:868.0 105:1798.0 106:583.0 107:3435.0 108:9.0 109:4.0 110:171.0 111:30.0 113:660.0 114:149.0 115:4912.0 116:4401.0 117:17794.0 118:1516.0 119:3528.0 120:332.0 121:347.0 122:27.0 123:53.0 125:55.0 126:689.0 127:11.0 128:25…	C00149	222656	907820	1088496	905170	803092	605019	711825
pinitol	624902	260	215604	85:20192.0 86:3501.0 87:11403.0 88:4409.0 89:237387.0 90:15361.0 91:16914.0 92:1622.0 93:2460.0 94:1539.0 95:5737.0 96:1922.0 97:4768.0 98:3429.0 99:22520.0 100:3275.0 101:33322.0 102:9275.0 103:227170.0 104:19190.0 105:18236.0 106:1991.0 107:2206.0 108:1065.0 109:9840.0 110:1322.0 111:19200.0 112:3294.0 113:11447.0 114:2437.0 115:16783.0 116:43199.0 117:31708.0 118:5276.0 119:26430.0 120:3344.0 …	C03844	164619	615610	579728	1256116	408643	373428	333154
glucose	650726	160	219881	85:3389.0 86:4354.0 87:4281.0 88:3036.0 89:39786.0 90:3547.0 91:1939.0 92:284.0 93:195.0 94:338.0 95:583.0 96:507.0 97:1525.0 98:1052.0 99:3423.0 100:8456.0 101:12206.0 102:6586.0 103:75440.0 104:7606.0 105:20049.0 106:2177.0 107:1066.0 108:364.0 109:257.0 110:782.0 111:1536.0 112:1318.0 113:2651.0 114:8185.0 115:5616.0 116:4264.0 117:55860.0 118:6063.0 119:5805.0 120:558.0 121:295.0 122:89.0 123…	C00031	107526	255756	528201	175242	364480	451490	371966
233368	622278	89	233368	85:37399.0 86:38381.0 87:15056.0 88:12875.0 89:741021.0 90:54551.0 91:28889.0 92:2048.0 93:2002.0 94:1912.0 95:4514.0 96:8816.0 97:9991.0 98:29421.0 99:58101.0 100:64010.0 101:53758.0 102:27203.0 103:458471.0 104:39718.0 105:51464.0 106:7251.0 107:2699.0 108:994.0 109:1690.0 110:16212.0 111:14935.0 112:9780.0 113:9847.0 114:16851.0 115:27421.0 116:42649.0 117:54960.0 118:8453.0 119:22927.0 120:31…			654908	483778	585768	378807	322912	197704
malonic acid	305831	147	211377	87:4.0 90:3.0 93:1.0 94:5.0 100:1.0 101:8.0 103:1.0 104:4.0 107:17.0 109:3.0 118:4.0 119:14.0 126:2.0 128:5.0 131:12.0 132:1.0 133:41.0 135:10.0 138:3.0 140:8.0 143:2.0 144:2.0 147:1084.0 148:92.0 149:44.0 150:4.0 151:1.0 158:3.0 167:1.0 172:2.0 173:3.0 186:13.0 194:3.0 196:5.0 211:1.0 218:1.0 224:3.0 227:4.0 232:4.0 233:14.0 237:2.0 240:2.0 241:2.0 244:2.0 248:1.0 254:1.0 261:1.0 271:1.0 275:1.0…	C04025	867	184723	463750	154057	197971	291629	268505
fructose	638631	307	199188	85:645.0 86:352.0 87:716.0 88:631.0 89:7375.0 90:629.0 91:409.0 93:11.0 94:47.0 95:10.0 97:25.0 98:138.0 99:341.0 100:1271.0 101:1713.0 102:501.0 103:47609.0 104:4534.0 105:2290.0 106:148.0 107:28.0 108:7.0 110:35.0 111:104.0 112:36.0 113:434.0 114:1984.0 115:825.0 116:614.0 117:7029.0 118:755.0 119:924.0 120:48.0 121:23.0 124:20.0 125:25.0 126:306.0 127:162.0 128:278.0 129:3794.0 130:740.0 131:2…	C00095	5984	210477	388586	152225	291048	352316	290169
cystine	804722	218	579005	86:230.0 87:37.0 90:28.0 91:98.0 93:1.0 98:93.0 100:2975.0 101:396.0 102:244.0 103:95.0 105:28.0 108:25.0 109:108.0 114:320.0 115:574.0 116:470.0 118:51.0 120:77.0 129:237.0 130:50.0 131:221.0 132:836.0 133:315.0 144:140.0 146:6115.0 147:2905.0 148:2965.0 149:322.0 150:184.0 153:5.0 159:16.0 160:80.0 163:21.0 172:140.0 173:13.0 174:70.0 176:1.0 177:13.0 178:120.0 180:33.0 188:182.0 189:18.0 190:1…			88073	347373	120338	186174	436684	256783
oxalic acid	259625	147	207563	87:26.0 88:5.0 89:17.0 90:17.0 91:27.0 92:2.0 93:18.0 95:4.0 96:7.0 99:2.0 101:6.0 102:114.0 103:149.0 104:1.0 105:47.0 106:2.0 108:11.0 109:4.0 111:8.0 113:8.0 114:3.0 115:48.0 116:13.0 117:87.0 119:5.0 120:4.0 122:7.0 123:5.0 125:4.0 126:5.0 128:4.0 130:1.0 131:339.0 132:30.0 133:401.0 134:24.0 135:38.0 136:26.0 137:9.0 138:29.0 139:15.0 140:2.0 141:3.0 142:9.0 145:10.0 146:9.0 147:6225.0 148:1…	C00209	971	3246613	345884	1998296	1202637	630593	883106
216816	676671	159	216816	85:2675.0 86:380.0 87:1041.0 88:455.0 89:28381.0 90:2457.0 91:1740.0 92:107.0 93:77.0 94:31.0 95:408.0 96:51.0 97:381.0 98:267.0 99:2232.0 100:252.0 101:3076.0 102:881.0 103:23263.0 104:2344.0 105:1972.0 106:154.0 107:154.0 108:30.0 109:870.0 110:52.0 111:1628.0 112:245.0 113:1123.0 114:203.0 115:1514.0 116:4478.0 117:3052.0 118:490.0 119:2316.0 120:236.0 121:189.0 122:32.0 123:141.0 124:36.0 125…			190813	331636	159731	305035	333918	260302
566628	730536	217	566628	85:81.0 86:122.0 87:733.0 91:65.0 97:75.0 98:371.0 100:992.0 101:595.0 102:70.0 103:7399.0 104:642.0 105:495.0 108:46.0 109:217.0 110:89.0 111:244.0 112:64.0 113:317.0 114:274.0 115:142.0 116:441.0 117:693.0 119:411.0 120:148.0 121:6.0 125:184.0 127:259.0 128:135.0 129:7614.0 130:1221.0 131:2636.0 132:682.0 133:6495.0 134:720.0 135:307.0 136:23.0 137:80.0 140:26.0 141:341.0 142:186.0 143:1769.0 1…			70660	306705	93166	100987	329821	116151
299465	625552	261	299465	85:388.0 86:130.0 87:523.0 88:112.0 89:12795.0 90:829.0 91:500.0 93:25.0 97:507.0 98:1.0 99:964.0 100:85.0 101:1947.0 102:488.0 103:14994.0 104:1427.0 105:1121.0 107:242.0 109:7.0 110:80.0 111:390.0 113:279.0 114:35.0 115:518.0 116:1460.0 117:6807.0 118:916.0 119:785.0 120:212.0 121:2.0 125:139.0 126:26.0 128:83.0 129:7429.0 130:1134.0 131:2614.0 132:377.0 133:6144.0 134:675.0 135:302.0 136:109.0…			377953	296256	188317	231247	196579	188991
dehydroascorbic acid	633523	173	423485	85:7136.0 86:3140.0 87:3259.0 88:1558.0 89:38002.0 90:4196.0 91:4194.0 92:819.0 94:467.0 96:179.0 97:3366.0 98:1797.0 99:6903.0 100:8653.0 101:16587.0 102:5993.0 103:10341.0 104:2338.0 105:1920.0 106:545.0 108:125.0 109:814.0 110:577.0 111:2030.0 112:1815.0 113:5257.0 114:1905.0 115:3874.0 116:7825.0 117:12940.0 118:1355.0 119:4739.0 120:605.0 121:290.0 122:87.0 123:703.0 124:155.0 125:834.0 126:…	C05422	835	155078	263731	118914	261078	282373	201112
tryptophan	780702	202	216485	85:11.0 86:6.0 89:29.0 91:646.0 92:73.0 93:685.0 94:317.0 95:831.0 96:289.0 97:181.0 98:83.0 99:30.0 100:52.0 102:2.0 105:230.0 106:5.0 107:314.0 108:208.0 109:181.0 110:66.0 111:39.0 115:19.0 116:103.0 117:889.0 118:63.0 119:106.0 120:13.0 121:195.0 122:33.0 123:44.0 128:35.0 129:1019.0 130:156.0 131:264.0 132:120.0 133:20.0 134:8.0 135:97.0 136:34.0 137:14.0 138:6.0 143:6.0 144:6.0 145:198.0 14…	C00078	6305	347121	256409	460109	761622	564940	836496
oxoproline	486399	156	199593	85:411.0 86:579.0 88:30.0 89:41.0 90:9.0 91:54.0 92:82.0 94:22.0 95:6.0 96:21.0 97:47.0 98:104.0 99:161.0 100:396.0 101:80.0 102:65.0 103:101.0 104:1.0 105:43.0 108:29.0 109:3.0 110:132.0 111:17.0 112:450.0 113:124.0 114:209.0 115:135.0 116:17.0 117:189.0 118:27.0 119:42.0 120:2.0 122:46.0 124:7.0 125:4.0 126:70.0 127:40.0 128:29.0 129:51.0 130:26.0 131:381.0 132:107.0 133:669.0 134:94.0 135:61.0…	C01879	7405	143375	253204	177269	240653	394401	299259
480245	713208	143	480245	85:2566.0 86:328.0 87:954.0 89:424.0 90:33.0 91:687.0 92:73.0 93:1380.0 94:679.0 95:3979.0 96:52.0 97:1042.0 98:1578.0 99:4048.0 100:1038.0 101:2122.0 102:569.0 103:3154.0 104:517.0 105:1218.0 107:4256.0 108:527.0 109:705.0 110:421.0 111:1359.0 112:187.0 113:925.0 114:236.0 115:1379.0 116:1192.0 117:4.0 118:2416.0 119:2212.0 120:337.0 121:446.0 122:123.0 123:4157.0 124:511.0 125:1570.0 126:214.0 …			59143	221027	63641	72826	226605	80836
tyramine	664065	174	211928	85:309.0 86:3708.0 87:558.0 88:125.0 89:413.0 90:121.0 91:195.0 92:5.0 94:4.0 95:26.0 96:1.0 97:11.0 98:15.0 99:76.0 100:1633.0 101:282.0 102:254.0 103:481.0 104:63.0 105:96.0 106:14.0 107:13.0 109:14.0 111:40.0 113:53.0 114:35.0 115:51.0 116:201.0 117:548.0 118:60.0 119:67.0 120:8.0 121:35.0 123:7.0 125:21.0 127:24.0 129:196.0 130:278.0 131:397.0 132:76.0 133:309.0 134:19.0 135:100.0 137:23.0 13…	C00483	5610	265255	218804	217213	417296	261069	398810
310785	664737	174	310785	85:11423.0 86:497290.0 87:41826.0 88:17095.0 89:17977.0 90:14664.0 91:27350.0 92:2331.0 93:2206.0 94:330.0 95:3925.0 96:515.0 97:1154.0 98:878.0 99:5395.0 100:205535.0 101:29626.0 102:26271.0 103:11920.0 104:5738.0 105:13899.0 106:1612.0 107:5101.0 108:518.0 109:2410.0 110:608.0 111:694.0 112:272.0 113:5828.0 114:4885.0 115:9457.0 116:18813.0 117:32728.0 118:5975.0 119:8565.0 120:1487.0 121:7764.…			262315	213001	214466	389484	253608	399165
urea	331223	171	199770	85:10021.0 86:8226.0 87:25184.0 88:3654.0 89:1713.0 90:2155.0 91:361.0 92:255.0 93:55.0 94:28.0 95:54.0 96:993.0 97:1524.0 98:1720.0 99:75508.0 100:40526.0 101:12058.0 102:6516.0 103:4893.0 104:1169.0 105:2159.0 106:314.0 107:362.0 108:33.0 109:27.0 110:170.0 111:4420.0 112:882.0 113:5681.0 114:7653.0 115:9267.0 116:5811.0 117:5699.0 118:1741.0 119:874.0 120:139.0 121:48.0 122:22.0 123:29.0 124:5…	C00086	1176	136682	212177	202264	189248	168456	253114
201029	713845	143	201029	85:1295.0 86:329.0 87:408.0 88:181.0 89:676.0 90:104.0 91:377.0 92:77.0 93:607.0 94:136.0 95:1802.0 96:213.0 97:1055.0 98:954.0 99:1283.0 100:241.0 101:632.0 102:162.0 103:591.0 104:79.0 105:723.0 106:62.0 107:702.0 108:109.0 109:368.0 110:115.0 111:628.0 112:224.0 113:253.0 114:72.0 115:469.0 116:1235.0 117:18978.0 118:1841.0 119:1009.0 120:88.0 121:193.0 122:30.0 123:572.0 124:81.0 125:325.0 12…			58153	211173	62672	71491	222202	80836
214437	624389	449	214437	85:5705.0 86:481.0 87:458.0 88:1263.0 89:112542.0 90:8076.0 91:5702.0 92:253.0 95:525.0 97:1277.0 98:1144.0 99:6856.0 100:146.0 101:9250.0 102:2798.0 103:106665.0 104:9142.0 105:6218.0 106:494.0 107:577.0 108:283.0 109:2502.0 110:189.0 111:3256.0 112:634.0 113:4638.0 114:786.0 115:4563.0 116:18846.0 117:12590.0 118:2297.0 119:10961.0 120:1375.0 121:951.0 122:391.0 123:1065.0 124:292.0 125:1147.0 …			184542	185509	159405	144361	129359	124106
phosphoric acid	342472	314	218342	85:347.0 87:1211.0 88:336.0 89:1551.0 90:130.0 91:976.0 92:23.0 93:381.0 94:86.0 95:150.0 96:135.0 98:118.0 102:197.0 103:5646.0 104:1040.0 105:2917.0 106:556.0 107:1819.0 108:141.0 109:540.0 112:16.0 113:121.0 114:3.0 115:5937.0 116:443.0 117:2476.0 118:325.0 119:3968.0 120:496.0 121:3024.0 122:329.0 123:1403.0 124:73.0 125:24.0 128:189.0 129:54.0 130:26.0 131:3561.0 132:2477.0 133:22872.0 134:3…	C00009	1004	75681	184855	68872	78878	126628	74796
myo-inositol	729867	305	199164	85:3012.0 86:683.0 87:4229.0 88:1173.0 89:2141.0 90:264.0 91:1051.0 92:435.0 93:343.0 94:183.0 95:507.0 96:215.0 97:761.0 98:556.0 99:3253.0 100:554.0 101:7623.0 102:2914.0 103:60634.0 104:6045.0 105:4298.0 106:438.0 107:409.0 108:109.0 109:1687.0 110:201.0 111:3985.0 112:584.0 113:3506.0 114:593.0 115:3832.0 116:5276.0 117:7938.0 118:1288.0 119:4727.0 120:589.0 121:435.0 122:95.0 123:158.0 124:1…	C00137	892	41593	169647	53990	60095	177386	66102
stearic acid	787358	117	199195	85:700.0 86:253.0 87:125.0 88:82.0 89:447.0 90:48.0 91:171.0 92:25.0 93:426.0 94:40.0 95:1020.0 96:117.0 97:1024.0 98:749.0 99:386.0 100:49.0 101:187.0 102:22.0 105:450.0 106:48.0 107:188.0 108:13.0 109:271.0 110:45.0 111:412.0 112:177.0 113:76.0 114:7.0 115:100.0 116:947.0 117:16820.0 118:1585.0 119:678.0 120:23.0 121:138.0 122:16.0 123:71.0 124:16.0 125:94.0 126:45.0 127:79.0 128:37.0 129:7299.…	C01530	5281	312398	165946	262187	254597	164648	183115
cysteine	501345	220	200918	85:5.0 86:61.0 87:3.0 88:13.0 89:12.0 90:535.0 91:23042.0 92:11300.0 93:1648.0 94:6.0 95:68.0 97:8.0 98:71.0 99:30.0 100:3492.0 101:362.0 102:221.0 103:170.0 104:21.0 105:88.0 106:337.0 107:4408.0 108:388.0 109:45.0 110:1655.0 114:118.0 115:326.0 116:1010.0 117:143.0 118:73.0 119:133.0 120:8.0 121:4.0 127:879.0 128:17.0 130:385.0 131:193.0 132:1166.0 133:451.0 134:6097.0 135:15.0 136:76.0 139:5.0…	C00097	594	134572	165149	157325	158819	151507	240501
xylose	542808	103	200500	85:565.0 86:845.0 87:790.0 88:535.0 89:6861.0 90:592.0 91:618.0 92:229.0 93:81.0 94:131.0 95:82.0 96:74.0 97:71.0 98:285.0 99:592.0 100:1939.0 101:2517.0 102:1082.0 103:47280.0 104:4533.0 105:4103.0 106:317.0 107:207.0 108:45.0 109:43.0 110:128.0 111:241.0 112:261.0 113:585.0 114:1226.0 115:1002.0 116:785.0 117:5455.0 118:610.0 119:866.0 120:111.0 121:66.0 122:8.0 123:23.0 124:51.0 125:62.0 126:2…	C00181	6027	100241	163700	81981	135785	162190	123405
509591	496504	219	509591	85:41.0 87:253.0 88:184.0 89:342.0 90:8.0 91:26.0 98:63.0 99:82.0 100:34.0 101:469.0 102:156.0 103:1150.0 104:89.0 105:54.0 106:4.0 108:14.0 115:773.0 116:163.0 117:4016.0 118:441.0 119:238.0 120:25.0 127:112.0 128:24.0 129:2377.0 130:586.0 131:1612.0 132:212.0 133:777.0 134:162.0 135:97.0 141:107.0 143:394.0 144:45.0 146:9.0 147:2629.0 148:254.0 149:408.0 150:14.0 151:10.0 155:127.0 156:74.0 157…			128183	163341	133833	229948	188629	222801
glycine	368041	174	199588	85:2632.0 86:87683.0 87:9594.0 88:3822.0 89:677.0 90:106.0 92:23.0 93:16.0 95:383.0 96:61.0 97:168.0 98:330.0 99:1415.0 100:48955.0 101:9157.0 102:5269.0 103:3534.0 104:607.0 105:1132.0 106:147.0 107:179.0 108:18.0 109:31.0 110:51.0 111:61.0 112:185.0 113:1687.0 114:1395.0 115:2474.0 116:3552.0 117:10109.0 118:1852.0 119:3103.0 120:369.0 121:181.0 122:48.0 123:41.0 124:34.0 125:39.0 126:114.0 127…	C00037	750	59795	151961	90800	89256	164133	118701
alanine	243537	116	199651	86:338.0 87:58.0 88:38.0 89:51.0 94:193.0 95:163.0 96:74.0 98:5.0 99:16.0 100:675.0 101:170.0 102:149.0 103:505.0 104:54.0 105:49.0 106:2.0 108:4.0 109:43.0 110:115.0 111:143.0 114:92.0 115:220.0 116:11231.0 117:1549.0 118:416.0 123:15.0 128:108.0 129:28.0 130:20.0 131:259.0 132:101.0 133:202.0 145:1.0 147:2192.0 148:320.0 149:150.0 150:9.0 152:1.0 154:6.0 155:4.0 167:1.0 168:3.0 169:1.0 177:1.0 …	C00041	5950	97045	150417	107641	145650	155899	148419
aspartic acid	478092	232	227949	85:2063.0 86:5075.0 87:2324.0 88:1379.0 89:1552.0 90:66.0 91:612.0 94:23.0 97:10.0 98:4313.0 99:3117.0 100:120984.0 101:14861.0 102:6717.0 103:6663.0 104:839.0 105:1167.0 106:77.0 107:388.0 109:48.0 110:186.0 111:58.0 112:352.0 113:625.0 114:2006.0 115:9369.0 116:3590.0 117:26224.0 118:3189.0 119:4914.0 120:554.0 121:200.0 122:14.0 124:126.0 125:10.0 126:348.0 127:226.0 128:4903.0 129:2251.0 130:…	C00049	5960	37396	140183	57050	56788	203494	93038
tyrosine	670802	218	381469	86:117.0 91:15.0 92:34.0 98:39.0 100:1184.0 101:47.0 102:44.0 130:112.0 132:42.0 144:2.0 163:71.0 165:27.0 179:321.0 180:48.0 181:24.0 183:7.0 192:19.0 193:24.0 207:35.0 218:2929.0 219:549.0 220:248.0 267:29.0 280:207.0 281:83.0 354:13.0 380:5.0 497:9.0	C00082	6057	102190	129084	96529	161117	158562	162899
glutamic acid	529370	246	199604	85:432.0 86:300.0 87:125.0 88:102.0 89:103.0 90:34.0 91:11.0 92:1.0 93:25.0 94:4.0 95:24.0 96:26.0 97:10.0 98:139.0 99:153.0 100:1571.0 101:279.0 102:133.0 103:244.0 104:23.0 105:96.0 106:2.0 107:49.0 108:7.0 109:15.0 110:39.0 111:13.0 112:197.0 113:181.0 114:317.0 115:334.0 116:149.0 117:240.0 118:56.0 119:67.0 120:21.0 121:8.0 123:1.0 124:12.0 126:42.0 128:4586.0 129:867.0 130:444.0 131:443.0 1…	C00025	33032	32411	125597	41049	50286	135724	61972
glutamine	599904	156	324855	86:167.0 98:310.0 100:836.0 101:509.0 104:16.0 107:26.0 110:724.0 112:385.0 113:61.0 114:955.0 115:561.0 116:804.0 126:60.0 127:536.0 128:1898.0 129:254.0 130:1044.0 131:1351.0 132:533.0 134:513.0 136:6.0 139:1374.0 140:631.0 141:53.0 142:634.0 144:50.0 145:661.0 146:295.0 147:1360.0 149:636.0 152:70.0 153:7.0 154:114.0 155:7055.0 156:20237.0 157:2933.0 158:982.0 159:116.0 162:68.0 172:47.0 173:1…	C00064	5961	53119	123082	80642	83158	147419	109346
lysine	663088	156	199784	85:175.0 86:1999.0 87:238.0 88:813.0 89:205.0 90:19.0 92:413.0 94:55.0 96:3.0 97:30.0 98:130.0 99:61.0 100:1984.0 101:96.0 102:476.0 103:179.0 104:9.0 106:15.0 107:39.0 108:9.0 110:56.0 111:18.0 112:363.0 113:149.0 114:421.0 115:671.0 116:183.0 117:173.0 118:35.0 119:15.0 120:24.0 121:6.0 122:6.0 123:4.0 124:49.0 125:19.0 126:155.0 127:3.0 128:1637.0 129:117.0 130:697.0 131:289.0 132:241.0 133:22…	C00047	5962	28952	118051	45283	45044	130286	72771
serine	391397	204	227962	85:291.0 86:1295.0 87:675.0 88:1087.0 89:864.0 90:47.0 92:50.0 93:16.0 97:18.0 98:65.0 99:114.0 100:17725.0 101:2373.0 102:1134.0 103:3887.0 104:329.0 105:468.0 106:100.0 108:117.0 109:26.0 110:268.0 112:15.0 113:132.0 114:2111.0 115:1502.0 116:6271.0 117:2419.0 118:354.0 119:583.0 120:127.0 121:55.0 128:120.0 129:339.0 130:2106.0 131:2160.0 132:3257.0 133:4064.0 134:689.0 135:345.0 136:143.0 137…	C00065	5951	38204	107189	60107	59912	131462	74814
isocitric acid	616685	245	199172	85:1950.0 86:384.0 87:1175.0 88:866.0 89:1001.0 90:198.0 91:1756.0 92:732.0 93:120.0 94:41.0 95:3489.0 96:330.0 97:844.0 98:411.0 99:2152.0 100:374.0 101:1560.0 102:905.0 103:1680.0 104:257.0 105:710.0 106:133.0 107:88.0 108:5.0 109:81.0 110:204.0 111:724.0 112:143.0 113:3091.0 114:441.0 115:1500.0 116:2741.0 117:3670.0 118:599.0 119:1391.0 120:164.0 121:112.0 124:17.0 125:152.0 126:106.0 127:708…	C00311	5318532	32547	106868	35178	32573	57043	39693
valine	313224	144	199605	85:48.0 86:132.0 87:8.0 88:9.0 89:2.0 90:21.0 91:58.0 92:93.0 93:1.0 97:102.0 98:14.0 99:2.0 100:836.0 101:92.0 102:11.0 103:76.0 104:20.0 105:42.0 106:2.0 107:49.0 109:2.0 110:18.0 111:13.0 112:18.0 113:8.0 114:87.0 115:99.0 116:9.0 117:113.0 118:31.0 119:19.0 120:6.0 129:31.0 130:55.0 131:55.0 132:140.0 133:378.0 134:33.0 135:4.0 136:5.0 142:21.0 143:24.0 144:4737.0 145:554.0 146:209.0 147:684.…	C00183	6287	98236	103449	105796	173961	127872	156740
leucine	346325	158	437812	85:3558.0 86:8143.0 87:1403.0 88:442.0 89:1553.0 92:892.0 93:851.0 96:229.0 97:219.0 98:1655.0 99:3496.0 100:15517.0 101:2684.0 102:28864.0 103:9619.0 104:1027.0 105:893.0 107:462.0 108:350.0 109:44.0 111:544.0 112:503.0 113:368.0 114:510.0 116:4687.0 118:177.0 119:2233.0 124:105.0 126:291.0 127:360.0 128:2956.0 129:1304.0 130:7302.0 131:4586.0 132:3420.0 134:1540.0 137:2909.0 140:47.0 141:246.0 …	C00123	6106	99621	97006	120746	202150	132530	228631
ethanolamine	345242	174	218991	86:28859.0 87:3118.0 88:2310.0 89:1064.0 90:15.0 91:731.0 92:53.0 93:108.0 94:43.0 96:141.0 98:107.0 99:410.0 100:25736.0 101:3338.0 102:2818.0 103:3226.0 104:731.0 105:1421.0 106:21.0 107:917.0 109:329.0 110:1130.0 111:50.0 112:76.0 113:599.0 114:2972.0 115:2137.0 116:1688.0 117:1719.0 118:687.0 119:2070.0 120:145.0 121:712.0 122:164.0 123:345.0 124:70.0 126:18.0 128:47.0 129:169.0 130:3566.0 13…	C00189	700	74628	95380	111052	117679	100835	145175
isoleucine	358756	158	199785	85:121.0 86:292.0 87:10.0 88:28.0 89:11.0 90:63.0 91:80.0 92:32.0 93:8.0 94:5.0 95:36.0 96:5.0 97:11.0 98:48.0 99:55.0 100:1023.0 101:117.0 102:278.0 103:115.0 104:23.0 105:3.0 106:3.0 107:24.0 108:9.0 109:7.0 110:53.0 112:15.0 113:6.0 114:102.0 115:26.0 116:39.0 123:2.0 124:5.0 125:3.0 126:25.0 127:5.0 128:119.0 129:39.0 130:100.0 131:73.0 132:156.0 133:163.0 134:105.0 136:3.0 138:1.0 139:1.0 14…	C00407	6306	87610	86115	89232	144052	99211	129207
lactic acid	215720	191	367947	86:1989.0 87:2896.0 88:9091.0 89:1449.0 90:719.0 92:427.0 93:337.0 94:663.0 95:455.0 96:2.0 98:225.0 99:183.0 100:1996.0 101:4309.0 102:3322.0 103:1676.0 104:519.0 105:959.0 108:225.0 109:973.0 112:231.0 113:31.0 114:241.0 116:1092.0 117:105502.0 118:13828.0 119:5159.0 120:668.0 121:237.0 123:165.0 124:20.0 125:54.0 126:187.0 127:1059.0 128:227.0 129:1918.0 130:540.0 131:5296.0 132:1506.0 133:955…	C00186	612	38399	81622	58931	60998	86778	80294
280705	961318	204	280705	85:132.0 86:219.0 87:173.0 88:1.0 89:4796.0 90:517.0 91:22.0 92:17.0 98:57.0 99:550.0 101:1424.0 102:13.0 103:12160.0 104:1345.0 105:180.0 106:9.0 108:1.0 109:409.0 111:367.0 112:7.0 113:550.0 114:101.0 115:228.0 116:887.0 117:1230.0 118:512.0 119:438.0 121:40.0 122:8.0 123:5.0 125:5.0 127:25.0 128:164.0 129:11792.0 130:617.0 131:2555.0 132:247.0 133:12224.0 134:1034.0 135:792.0 136:67.0 138:2.0 …			53670	78514	37529	72100	84727	67501
512073	543056	217	512073	86:37.0 87:127.0 88:132.0 89:846.0 90:73.0 98:5.0 99:1.0 100:323.0 101:507.0 102:1613.0 103:6482.0 104:765.0 105:414.0 107:1.0 113:16.0 114:144.0 115:32.0 116:172.0 117:865.0 118:38.0 119:69.0 126:34.0 128:22.0 129:807.0 130:192.0 131:285.0 132:1.0 133:849.0 134:115.0 135:9.0 142:19.0 143:118.0 144:1.0 147:3051.0 148:235.0 149:186.0 150:20.0 158:42.0 160:678.0 161:73.0 162:1.0 163:167.0 173:8.0 1…			44182	70991	35646	59993	70570	53399
208557	294136	172	208557	85:592.0 86:1871.0 87:449.0 88:511.0 89:313.0 90:42.0 93:212.0 94:99.0 95:238.0 96:754.0 97:244.0 98:1335.0 99:1002.0 100:1063.0 101:644.0 102:708.0 103:37035.0 104:3162.0 105:2902.0 106:469.0 107:1477.0 108:130.0 109:200.0 110:476.0 112:46.0 113:339.0 114:252.0 115:503.0 116:476.0 117:865.0 118:260.0 119:571.0 120:33.0 121:2.0 122:1.0 124:141.0 125:76.0 126:865.0 127:448.0 128:244.0 129:578.0 13…			42302	67698	34681	35746	51030	35266
phenylalanine	538016	218	217642	85:372.0 86:1654.0 87:562.0 88:174.0 89:1170.0 90:620.0 91:14880.0 92:2198.0 93:379.0 94:39.0 95:111.0 96:36.0 97:147.0 98:179.0 99:132.0 100:14537.0 101:2108.0 102:1308.0 103:2054.0 104:513.0 105:614.0 106:68.0 107:170.0 108:5.0 109:25.0 110:22.0 111:4.0 112:27.0 113:108.0 114:54.0 115:642.0 116:310.0 117:1155.0 118:776.0 119:700.0 120:833.0 121:665.0 122:82.0 123:48.0 124:6.0 125:7.0 126:17.0 1…	C00079	6140	65168	65648	65983	100974	77110	109990
fucose + rhamnose	577861	117	205102	85:162.0 86:172.0 87:161.0 88:13.0 89:1088.0 90:62.0 91:58.0 92:5.0 93:45.0 94:1.0 95:5.0 96:8.0 97:10.0 98:6.0 99:76.0 100:394.0 101:397.0 102:153.0 103:322.0 104:16.0 105:349.0 106:43.0 107:24.0 108:6.0 109:7.0 110:10.0 111:7.0 112:23.0 113:34.0 114:182.0 115:332.0 116:131.0 117:15411.0 118:1656.0 119:609.0 120:24.0 121:3.0 122:6.0 123:3.0 124:11.0 125:5.0 126:46.0 127:86.0 128:42.0 129:1026.0 …	C01018	94270	49481	64575	40359	72927	68224	67879
glycerol	344223	205	199617	85:294.0 86:1989.0 87:535.0 88:350.0 89:1328.0 90:137.0 91:153.0 92:18.0 93:8.0 95:19.0 96:11.0 97:17.0 99:114.0 100:1814.0 101:1929.0 102:306.0 103:6603.0 104:677.0 105:544.0 106:47.0 108:14.0 110:21.0 111:2.0 113:175.0 114:172.0 115:679.0 116:708.0 117:7856.0 118:916.0 119:900.0 120:99.0 123:4.0 126:3.0 128:36.0 129:1114.0 130:530.0 131:1386.0 132:344.0 133:5066.0 134:650.0 135:577.0 136:72.0 1…	C00116	753	36819	59551	59187	51529	69057	73229
649088	572623	218	649088	85:874.0 86:251.0 87:2720.0 89:529.0 90:162.0 91:179.0 92:234.0 93:24.0 95:62.0 100:9019.0 101:971.0 102:155.0 104:395.0 112:201.0 114:617.0 119:154.0 124:25.0 126:162.0 128:355.0 130:165.0 132:26.0 135:100.0 144:393.0 149:265.0 153:22.0 159:20.0 160:145.0 161:1802.0 162:235.0 167:37.0 169:13.0 170:137.0 172:286.0 174:95.0 175:89.0 176:43.0 177:629.0 178:91.0 182:63.0 183:42.0 184:142.0 186:90.0 …			8799	58591	14691	18555	38588	23297
threonine	412146	117	371610	86:7.0 87:44.0 88:795.0 92:58.0 93:341.0 100:2135.0 101:5790.0 102:570.0 108:279.0 110:1255.0 112:96.0 114:178.0 117:5900.0 118:1546.0 119:109.0 120:39.0 122:41.0 127:634.0 128:1104.0 129:1809.0 130:2083.0 133:57.0 135:341.0 136:59.0 143:79.0 145:207.0 146:43.0 157:103.0 158:6.0 159:54.0 160:108.0 172:43.0 174:882.0 175:46.0 176:96.0 184:264.0 185:292.0 186:230.0 187:5.0 193:44.0 198:36.0 199:40.…	C00188	6288	20119	58321	24271	42491	65088	34411
208687	518249	117	208687	85:74.0 86:37.0 87:85.0 88:48.0 89:67.0 90:79.0 91:27.0 92:73.0 94:10.0 95:31.0 97:426.0 98:7.0 99:44.0 100:4.0 101:246.0 102:526.0 103:219.0 104:30.0 105:64.0 106:35.0 107:5.0 108:13.0 110:22.0 111:3.0 113:27.0 114:3.0 115:137.0 116:156.0 117:3114.0 118:392.0 119:133.0 120:13.0 121:15.0 122:9.0 123:7.0 124:3.0 125:17.0 126:3.0 127:30.0 128:2.0 129:1315.0 130:438.0 131:856.0 132:171.0 133:663.0 1…			30788	55264	29971	46300	59047	40497
208662	706216	174	208662	86:557.0 87:4.0 89:7.0 91:24.0 93:5.0 94:1.0 95:4.0 100:142.0 102:1.0 104:7.0 107:15.0 108:4.0 110:4.0 114:24.0 115:12.0 116:12.0 117:14.0 118:1.0 119:3.0 120:4.0 129:16.0 130:20.0 131:12.0 132:13.0 133:38.0 134:3.0 135:7.0 136:3.0 146:2.0 147:76.0 148:1.0 149:13.0 154:1.0 155:1.0 160:10.0 161:1.0 164:11.0 174:1749.0 175:235.0 176:77.0 177:5.0 179:57.0 188:2.0 189:4.0 191:4.0 193:10.0 195:1.0 204…			59938	51947	53839	88784	60859	78861
ornithine	526985	142	438114	85:330.0 86:171.0 87:41.0 89:326.0 90:128.0 95:3.0 98:309.0 99:249.0 100:1546.0 101:470.0 102:1366.0 108:39.0 113:268.0 114:405.0 115:904.0 116:199.0 117:112.0 118:48.0 119:50.0 124:22.0 126:109.0 128:931.0 129:255.0 130:760.0 131:319.0 132:317.0 138:26.0 140:169.0 141:165.0 142:6708.0 143:1109.0 144:713.0 146:248.0 147:2762.0 148:534.0 149:277.0 150:56.0 153:228.0 155:177.0 156:17.0 157:70.0 158…	C00077	6262	12774	49642	30130	23016	40576	37305
362082	651472	158	362082	85:182.0 86:1810.0 87:282.0 94:164.0 95:144.0 97:80.0 98:194.0 99:178.0 100:1039.0 101:568.0 102:2863.0 103:641.0 104:1.0 107:28.0 108:53.0 110:49.0 111:44.0 112:41.0 114:175.0 115:476.0 116:1234.0 117:1629.0 118:265.0 121:39.0 122:13.0 123:186.0 124:29.0 125:57.0 126:37.0 127:206.0 128:528.0 129:1642.0 131:255.0 133:656.0 134:310.0 137:105.0 138:70.0 140:170.0 141:103.0 142:385.0 143:177.0 144:9…			30960	48805	25765	40885	43283	38858
202571	648828	204	202571	85:4686.0 86:1274.0 87:6539.0 88:2466.0 89:24486.0 90:2202.0 91:1348.0 92:139.0 93:176.0 94:310.0 95:607.0 96:220.0 97:2138.0 98:834.0 99:5459.0 100:831.0 101:24539.0 102:4585.0 103:73167.0 104:7200.0 105:5436.0 106:471.0 107:367.0 108:155.0 109:3332.0 110:293.0 111:4307.0 112:595.0 113:6290.0 114:1351.0 115:7581.0 116:10936.0 117:56537.0 118:6105.0 119:8640.0 120:959.0 121:632.0 122:120.0 123:14…			31432	47902	22126	38510	47050	38305
citramalic acid	456959	247	202205	85:976.0 86:78.0 87:93.0 88:60.0 90:19.0 91:1500.0 92:729.0 93:2.0 94:4.0 95:27.0 96:10.0 97:12.0 98:47.0 99:133.0 101:76.0 102:75.0 104:18.0 105:27.0 106:3.0 108:14.0 109:13.0 110:29.0 111:13.0 112:16.0 113:58.0 115:2364.0 116:206.0 117:916.0 118:92.0 119:135.0 120:3.0 121:19.0 122:13.0 124:28.0 125:13.0 126:18.0 127:28.0 129:135.0 130:153.0 131:541.0 132:102.0 133:1369.0 134:55.0 135:140.0 136:…	C00815	1081	25183	47083	20889	30666	46018	35422
241947	761288	204	241947	85:267.0 87:162.0 88:74.0 90:17.0 99:50.0 100:9.0 101:975.0 102:159.0 103:2448.0 107:942.0 109:132.0 110:22.0 111:30.0 113:34.0 114:14.0 116:171.0 117:1475.0 118:83.0 120:18.0 126:176.0 128:32.0 129:1413.0 130:159.0 131:1378.0 132:165.0 133:117.0 134:62.0 142:179.0 143:157.0 145:1418.0 146:263.0 147:4746.0 157:87.0 158:42.0 169:126.0 180:40.0 186:73.0 187:15.0 188:7.0 189:223.0 190:40.0 191:283.0…			1462	45495	1250	2474	1894	2039
427510	885407	204	427510	88:2.0 89:206.0 90:1.0 93:18.0 96:18.0 99:48.0 101:316.0 102:65.0 103:3873.0 104:304.0 105:74.0 110:1.0 111:25.0 113:53.0 115:47.0 116:138.0 117:787.0 118:69.0 119:14.0 123:51.0 125:32.0 127:29.0 129:3070.0 130:417.0 131:413.0 132:102.0 133:574.0 134:27.0 137:16.0 141:6.0 142:83.0 143:264.0 144:46.0 145:51.0 146:27.0 147:2724.0 148:701.0 149:271.0 150:30.0 151:34.0 153:53.0 154:3.0 155:163.0 156:…			27322	44094	23423	42406	50198	37005
202083	884869	204	202083	87:2.0 88:5.0 89:91.0 90:4.0 91:18.0 92:10.0 99:4.0 100:19.0 101:188.0 103:1466.0 104:111.0 105:22.0 106:1.0 109:4.0 111:12.0 113:19.0 115:659.0 116:183.0 117:1807.0 118:197.0 119:93.0 120:3.0 126:13.0 127:13.0 129:1066.0 130:367.0 131:590.0 132:79.0 133:290.0 134:29.0 135:5.0 136:4.0 141:21.0 142:6.0 143:469.0 144:10.0 145:36.0 146:14.0 147:2168.0 148:343.0 149:184.0 150:4.0 151:10.0 153:11.0 15…			27103	43399	22963	41622	51305	36321
303839	916380	204	303839	86:90.0 91:765.0 92:2.0 93:280.0 98:2.0 99:129.0 100:230.0 101:767.0 103:4820.0 104:349.0 111:17.0 113:184.0 114:73.0 115:16.0 116:526.0 117:2222.0 119:38.0 120:13.0 129:3265.0 130:167.0 131:149.0 133:727.0 139:10.0 142:287.0 143:456.0 144:101.0 145:79.0 147:4795.0 148:122.0 149:64.0 153:104.0 155:210.0 156:1.0 157:179.0 161:200.0 163:2.0 164:22.0 165:97.0 169:336.0 170:128.0 171:239.0 172:78.0 1…			54570	43276	51378	89299	68526	81432
213253	280269	86	213253	85:713.0 86:95162.0 87:8219.0 88:764.0 89:262.0 90:170.0 91:383.0 92:92.0 96:898.0 97:112.0 98:75.0 99:420.0 100:957.0 101:126.0 102:1170.0 103:4861.0 104:1481.0 105:545.0 106:132.0 110:13.0 111:23.0 113:16.0 114:187.0 115:110.0 116:111.0 117:583.0 118:299.0 121:17.0 125:70.0 126:65.0 127:339.0 128:868.0 129:1724.0 130:2723.0 131:1244.0 132:495.0 142:1103.0 143:253.0 144:412.0 146:4014.0 147:10.0…			42319	42819	33151	41224	44052	38526
553954	563931	129	553954	85:93.0 86:75.0 87:31.0 88:6.0 89:526.0 90:3.0 98:18.0 99:80.0 100:147.0 101:454.0 102:95.0 103:4873.0 104:437.0 105:215.0 111:50.0 112:33.0 113:150.0 114:6.0 115:106.0 116:75.0 117:1229.0 118:95.0 119:49.0 126:35.0 127:175.0 128:67.0 129:2755.0 130:394.0 131:626.0 132:56.0 133:1134.0 134:161.0 135:74.0 140:27.0 142:14.0 143:266.0 144:56.0 145:67.0 147:4703.0 148:695.0 149:465.0 155:102.0 156:56.…			27931	41234	26251	42185	42983	41664
glyceric acid	373972	189	228009	85:1195.0 86:478.0 87:434.0 88:161.0 89:1066.0 90:229.0 94:1.0 96:9.0 99:243.0 100:283.0 101:1791.0 102:6647.0 103:5903.0 104:836.0 105:324.0 106:59.0 107:480.0 108:13.0 109:43.0 110:37.0 112:44.0 113:165.0 114:56.0 115:300.0 116:271.0 117:3735.0 118:267.0 119:455.0 123:17.0 127:363.0 128:40.0 129:120.0 130:2214.0 131:1339.0 132:173.0 133:6426.0 134:1083.0 135:566.0 137:18.0 141:1.0 143:111.0 145…	C00258	439194	18352	38507	20209	25449	39301	28947
199338	684537	217	199338	85:1195.0 86:316.0 87:253.0 88:153.0 89:398.0 92:13.0 97:412.0 98:28.0 99:515.0 100:125.0 101:718.0 102:98.0 103:12517.0 104:1082.0 105:448.0 106:2.0 110:18.0 112:29.0 113:445.0 114:51.0 115:237.0 116:190.0 117:2296.0 118:192.0 119:159.0 126:11.0 127:139.0 128:27.0 129:1370.0 130:165.0 131:877.0 132:58.0 133:1790.0 134:214.0 135:81.0 136:4.0 137:1.0 139:1.0 141:98.0 142:1.0 144:24.0 145:41.0 146:…			9293	38441	9313	9455	39502	10614
mannitol + histidine	665530	103	241287	85:36770.0 86:311517.0 87:35013.0 88:89513.0 89:38308.0 90:9907.0 91:5061.0 92:2319.0 93:4622.0 94:10270.0 95:6324.0 96:8492.0 97:16544.0 98:31849.0 99:25055.0 100:340682.0 101:57020.0 102:77756.0 103:194744.0 104:19914.0 105:13032.0 106:2695.0 107:4240.0 108:3305.0 109:4340.0 110:17200.0 111:11127.0 112:62436.0 113:23761.0 114:46842.0 115:48059.0 116:30372.0 117:121945.0 118:18499.0 119:17612.0 …			21390	36489	25014	36830	48745	32261
303992	1025793	368	303992	85:148.0 88:8.0 89:21.0 91:6.0 101:279.0 102:2.0 103:1410.0 105:162.0 109:35.0 111:39.0 113:13.0 115:7.0 116:48.0 117:759.0 118:3.0 119:126.0 120:50.0 128:1.0 129:2266.0 130:118.0 131:427.0 133:307.0 139:43.0 143:153.0 145:163.0 147:1701.0 148:4.0 151:27.0 153:35.0 155:113.0 156:24.0 157:203.0 159:24.0 160:34.0 161:133.0 162:48.0 163:179.0 164:28.0 166:17.0 169:1366.0 170:150.0 171:10.0 173:77.0 …			49263	35494	35986	75624	46233	63130
269271	682085	158	269271	86:2030.0 87:77.0 89:74.0 93:23.0 95:35.0 97:272.0 98:217.0 99:362.0 100:744.0 101:741.0 102:933.0 104:5.0 107:85.0 112:269.0 113:90.0 114:197.0 115:104.0 116:65.0 117:1210.0 118:306.0 119:127.0 124:273.0 125:358.0 128:996.0 129:432.0 130:829.0 132:72.0 133:96.0 138:29.0 139:30.0 140:10.0 141:72.0 142:149.0 143:348.0 144:200.0 148:79.0 149:50.0 153:167.0 154:3088.0 155:358.0 156:71.0 157:478.0 15…			39163	35355	34214	57122	43789	46682
353069	681513	158	353069	85:109.0 86:878.0 87:320.0 88:361.0 89:564.0 90:36.0 92:11.0 94:23.0 99:495.0 100:1273.0 101:942.0 102:1052.0 103:2829.0 104:130.0 107:292.0 108:10.0 112:42.0 113:224.0 115:611.0 116:288.0 117:553.0 118:94.0 124:67.0 125:104.0 128:461.0 129:643.0 130:642.0 131:95.0 132:84.0 133:426.0 134:377.0 139:23.0 140:205.0 141:214.0 142:278.0 143:254.0 144:245.0 145:110.0 146:16.0 148:121.0 149:448.0 151:14…			38461	35130	33941	58399	44108	45882
succinic acid	370518	247	199210	85:668.0 86:529.0 87:317.0 88:94.0 89:164.0 90:25.0 91:33.0 92:73.0 93:121.0 94:10.0 95:40.0 96:19.0 97:39.0 98:6.0 99:154.0 100:48.0 101:331.0 102:52.0 103:140.0 104:19.0 105:108.0 106:28.0 107:63.0 108:6.0 109:1.0 110:18.0 111:15.0 112:12.0 113:291.0 114:53.0 115:394.0 116:486.0 117:689.0 118:70.0 119:94.0 120:4.0 121:4.0 122:6.0 123:3.0 124:1.0 126:20.0 127:21.0 128:83.0 129:3177.0 130:695.0 1…	C00042	1110	24391	32871	28682	43693	44203	41181
lactobionic acid	952195	204	214401	85:983.0 86:126.0 87:559.0 88:281.0 89:6780.0 90:399.0 91:991.0 92:193.0 93:307.0 94:417.0 95:1068.0 96:256.0 97:458.0 98:96.0 99:831.0 100:175.0 101:2753.0 102:591.0 103:21538.0 104:2359.0 105:1678.0 106:160.0 107:355.0 108:90.0 109:1165.0 110:72.0 111:776.0 112:170.0 113:911.0 114:171.0 115:643.0 116:2125.0 117:3143.0 118:388.0 119:1101.0 120:123.0 121:156.0 122:58.0 123:255.0 124:79.0 125:167.…	n/a	517381	16226	31269	12546	21940	32584	19255
GABA	485288	174	227952	85:13625.0 86:211009.0 87:16974.0 88:9386.0 89:5162.0 90:529.0 92:118.0 95:238.0 96:840.0 97:1633.0 98:8486.0 99:15066.0 100:117323.0 101:20416.0 102:16543.0 103:7055.0 104:1419.0 105:2291.0 106:340.0 107:513.0 108:154.0 109:58.0 110:1284.0 111:631.0 112:8901.0 113:8413.0 114:16061.0 115:12943.0 116:15928.0 117:21055.0 118:4543.0 119:5903.0 120:741.0 121:454.0 122:153.0 123:182.0 124:1463.0 125:4…	C00334	119	26853	31075	30468	44933	40468	41560
histidine	663638	154	367977	85:1462.0 92:404.0 94:36.0 95:276.0 96:376.0 97:854.0 98:1407.0 99:652.0 100:12713.0 101:1896.0 102:341.0 103:264.0 108:404.0 110:1356.0 111:1180.0 112:2374.0 113:300.0 116:160.0 117:3150.0 122:87.0 123:263.0 124:487.0 125:323.0 126:1776.0 128:386.0 129:619.0 131:752.0 132:3442.0 133:1077.0 137:321.0 138:436.0 139:1103.0 140:241.0 141:309.0 142:147.0 143:1390.0 144:287.0 145:68.0 146:295.0 147:34…	C00135	6274	8718	30840	12472	13348	38203	17215
310831	663364	154	310831	85:176.0 87:1325.0 88:122.0 89:1718.0 93:13.0 94:4.0 96:10.0 97:323.0 98:94.0 99:57.0 100:472.0 101:1230.0 102:100.0 103:13009.0 104:1212.0 105:240.0 109:11.0 111:19.0 112:95.0 113:128.0 115:5.0 116:169.0 117:6987.0 118:683.0 119:473.0 123:5.0 125:6.0 126:126.0 129:5209.0 130:287.0 131:1560.0 132:305.0 133:2719.0 134:473.0 135:166.0 138:1.0 139:17.0 141:42.0 142:70.0 143:616.0 145:153.0 147:18151…			8712	30555	12620	13348	37710	17215
506931	825813	217	506931	85:246.0 88:94.0 89:490.0 90:18.0 95:36.0 99:347.0 101:3723.0 102:414.0 103:16740.0 104:1623.0 105:541.0 111:2.0 113:169.0 115:516.0 116:1699.0 117:2841.0 118:263.0 119:195.0 129:7863.0 130:1007.0 131:3277.0 132:377.0 133:3898.0 134:427.0 135:276.0 141:116.0 142:222.0 143:4003.0 144:406.0 145:372.0 147:16335.0 148:2455.0 149:1816.0 150:100.0 151:36.0 155:61.0 156:8.0 157:208.0 159:114.0 161:722.0…			8708	30188	7491	11782	29587	12357
201005	580107	227	201005	85:5236.0 86:7101.0 87:5226.0 88:1425.0 89:1624.0 90:621.0 91:24.0 92:19.0 93:448.0 94:1219.0 95:686.0 96:1407.0 97:1443.0 98:6160.0 99:3773.0 100:37529.0 101:10731.0 102:6150.0 103:11532.0 104:1548.0 105:3556.0 106:509.0 107:604.0 108:286.0 109:557.0 110:1501.0 111:1447.0 112:19087.0 113:19798.0 114:13669.0 115:15301.0 116:9420.0 117:10321.0 118:2521.0 119:3492.0 120:516.0 121:381.0 122:112.0 12…			4303	30020	8725	12497	42181	6591
201060	517693	103	201060	85:59.0 86:3.0 87:13.0 88:11.0 89:32.0 91:16.0 92:2.0 93:5.0 95:1.0 96:2.0 98:1.0 99:17.0 100:2.0 101:62.0 102:6.0 103:1386.0 104:82.0 105:23.0 107:2.0 108:2.0 110:3.0 112:3.0 113:5.0 114:1.0 115:69.0 116:66.0 117:66.0 119:2.0 120:2.0 121:3.0 126:4.0 127:6.0 128:1.0 129:133.0 130:9.0 131:91.0 132:4.0 133:99.0 134:2.0 137:2.0 139:6.0 140:5.0 141:3.0 142:2.0 143:3.0 145:3.0 147:724.0 148:114.0 149:…			24390	29953	26316	37898	31597	39599
glycerol-3-galactoside	801542	204	219508	85:38.0 98:24.0 99:7.0 101:178.0 103:658.0 104:15.0 109:13.0 113:13.0 114:3.0 116:79.0 117:190.0 118:18.0 120:46.0 129:343.0 130:111.0 131:133.0 132:31.0 133:153.0 138:3.0 143:38.0 144:24.0 146:4.0 147:216.0 148:105.0 153:5.0 156:1.0 158:26.0 166:3.0 167:6.0 169:20.0 170:8.0 189:31.0 191:16.0 196:3.0 204:1230.0 205:187.0 206:86.0 216:12.0 217:198.0 218:45.0 219:61.0 237:3.0 243:34.0 245:11.0 248:…	C05401	656504	17087	28235	13857	26094	29507	24280
palmitic acid	713542	313	199173	85:2250.0 86:1007.0 87:742.0 88:528.0 89:1945.0 90:301.0 91:636.0 92:101.0 93:1586.0 94:168.0 95:4041.0 96:575.0 97:3248.0 98:2766.0 99:1825.0 100:304.0 101:1083.0 102:274.0 103:304.0 104:12.0 105:2043.0 106:166.0 107:778.0 108:64.0 109:1030.0 110:215.0 111:1426.0 112:625.0 113:304.0 114:78.0 115:635.0 116:3922.0 117:63198.0 118:6147.0 119:2716.0 120:150.0 121:455.0 122:57.0 123:424.0 124:107.0 1…	C00249	985	44059	27463	37295	32040	32522	28601
269333	666182	144	269333	85:119.0 87:6818.0 93:77.0 95:611.0 96:1.0 97:170.0 98:16.0 99:22.0 101:402.0 106:1.0 107:51.0 109:332.0 110:177.0 111:1036.0 117:2311.0 118:15.0 119:32.0 121:125.0 122:14.0 123:36.0 137:7.0 141:318.0 142:195.0 143:684.0 144:27294.0 145:3491.0 146:1764.0 159:974.0 160:311.0 165:29.0 169:113.0 181:92.0 183:64.0 184:87.0 185:42.0 195:1.0 201:656.0 207:1.0 210:2.0 211:53.0 217:313.0 238:1.0 239:24.0…			25152	27241	21521	37921	34996	32210
359560	596191	158	359560	86:492.0 89:47.0 100:708.0 101:520.0 102:1227.0 103:180.0 112:540.0 114:29.0 115:192.0 117:467.0 128:369.0 129:253.0 130:1351.0 131:59.0 134:24.0 142:83.0 144:69.0 145:115.0 146:1359.0 153:26.0 155:67.0 156:69.0 157:110.0 158:6177.0 159:872.0 160:386.0 161:39.0 162:317.0 163:12.0 165:18.0 168:18.0 170:15.0 171:22.0 172:99.0 173:71.0 174:146.0 184:72.0 185:147.0 188:29.0 192:18.0 194:30.0 196:14.0…			31735	26175	26896	51056	27983	38620
310871	557438	252	310871	86:609.0 87:24.0 88:1.0 89:294.0 90:118.0 98:693.0 99:7.0 100:5350.0 101:503.0 102:610.0 103:608.0 107:2257.0 108:5.0 109:23.0 110:286.0 111:24.0 114:1793.0 115:4879.0 116:989.0 117:82.0 122:193.0 123:51.0 125:179.0 128:275.0 129:73.0 130:960.0 131:172.0 132:218.0 133:408.0 134:1008.0 135:113.0 136:110.0 137:2915.0 138:200.0 139:65.0 140:355.0 141:2176.0 142:384.0 144:407.0 145:1.0 146:33.0 147:2…			13559	26131	14798	24678	25636	24861
200426	614393	117	200426	87:14.0 89:2.0 100:2.0 101:160.0 102:170.0 103:200.0 105:12.0 106:1.0 108:3.0 109:4.0 115:59.0 116:12.0 117:2781.0 118:281.0 119:140.0 120:4.0 122:1.0 127:7.0 128:5.0 129:310.0 130:125.0 131:307.0 132:30.0 133:411.0 134:28.0 135:23.0 136:7.0 137:7.0 139:4.0 141:4.0 142:2.0 143:250.0 144:55.0 145:7.0 147:1270.0 148:162.0 149:78.0 150:8.0 151:1.0 153:6.0 154:6.0 155:28.0 156:4.0 157:5.0 161:3.0 166…			11308	26076	9773	15737	24027	15179
241031	571802	144	241031	85:88.0 86:1930.0 87:10.0 88:78.0 90:75.0 93:94.0 96:15.0 98:336.0 99:470.0 100:2477.0 101:535.0 102:150.0 104:19.0 105:2.0 109:1.0 110:1088.0 111:95.0 112:173.0 113:144.0 114:562.0 115:220.0 116:836.0 117:23.0 122:44.0 128:798.0 129:394.0 130:395.0 132:328.0 140:7.0 141:36.0 142:278.0 143:23.0 144:32989.0 145:3816.0 146:2993.0 151:39.0 152:112.0 153:81.0 154:168.0 155:599.0 156:714.0 157:10.0 15…			23821	25325	19801	38878	27176	33111
362137	571242	144	362137	86:1.0 95:13.0 98:11.0 99:24.0 100:516.0 101:129.0 102:157.0 108:1.0 110:80.0 112:68.0 114:133.0 117:135.0 118:48.0 126:117.0 128:224.0 130:150.0 142:115.0 144:13061.0 145:1646.0 146:1197.0 155:133.0 156:128.0 160:4.0 162:22.0 165:10.0 166:6.0 169:515.0 170:59.0 171:89.0 172:95.0 174:177.0 177:30.0 178:6.0 182:83.0 183:1.0 197:50.0 200:2.0 206:114.0 215:20.0 229:10.0 235:153.0 240:6.0 245:1.0 249…			23358	24974	19790	39415	27544	32662
199205	825767	204	199205	85:186.0 86:22.0 87:629.0 88:74.0 89:159.0 90:28.0 91:52.0 92:45.0 93:56.0 95:111.0 96:19.0 97:84.0 98:38.0 99:136.0 100:17.0 101:1268.0 102:126.0 103:4632.0 104:411.0 105:219.0 106:10.0 107:14.0 108:3.0 109:13.0 110:8.0 111:64.0 112:1.0 113:84.0 114:11.0 115:208.0 116:432.0 117:796.0 118:55.0 119:107.0 120:16.0 121:9.0 123:13.0 125:20.0 127:43.0 128:20.0 129:1982.0 130:281.0 131:957.0 132:105.0 …			7199	24305	6468	9603	23630	9915
269334	661220	144	269334	86:2.0 100:292.0 101:125.0 102:19.0 106:18.0 107:57.0 114:33.0 116:36.0 128:105.0 129:107.0 132:4.0 141:12.0 142:218.0 143:46.0 144:9788.0 145:1134.0 146:572.0 147:6.0 151:6.0 160:102.0 167:8.0 170:22.0 172:53.0 173:1.0 181:14.0 182:44.0 183:6.0 184:106.0 186:16.0 190:1.0 192:3.0 197:14.0 208:28.0 217:268.0 225:12.0 226:2.0 229:107.0 230:18.0 241:16.0 244:49.0 256:3.0 257:145.0 258:49.0 265:2.0 2…			18475	24298	17309	27438	31258	25464
208850	534073	328	208850	85:1.0 88:3.0 92:20.0 93:4.0 94:21.0 95:9.0 98:29.0 106:3.0 107:12.0 108:35.0 109:22.0 110:17.0 111:3.0 127:6.0 132:22.0 133:222.0 135:4.0 136:15.0 141:93.0 143:68.0 157:43.0 166:56.0 168:3.0 169:4.0 180:27.0 181:56.0 182:46.0 183:5.0 184:47.0 196:19.0 198:1.0 207:7.0 209:1.0 210:9.0 212:15.0 221:1.0 224:1.0 239:1.0 240:48.0 254:259.0 255:88.0 256:21.0 270:1.0 275:2.0 284:14.0 286:3.0 327:10.0 32…			30794	23895	37080	74806	72607	83097
arabinose	546892	217	202065	85:160.0 86:252.0 87:292.0 88:166.0 89:2168.0 90:172.0 92:26.0 94:21.0 98:58.0 99:73.0 100:685.0 101:880.0 102:422.0 103:18038.0 104:1788.0 105:1402.0 106:81.0 108:1.0 109:1.0 111:16.0 112:21.0 113:153.0 114:341.0 115:413.0 116:237.0 117:1997.0 118:201.0 119:257.0 126:57.0 127:32.0 128:88.0 129:1766.0 130:344.0 131:864.0 132:155.0 133:2237.0 134:282.0 135:165.0 137:1.0 140:28.0 142:93.0 143:446.0…	C00259	229	12996	23193	11841	20474	24959	17899
218829	711908	174	218829	86:821.0 87:55.0 100:555.0 101:59.0 102:84.0 106:7.0 110:73.0 111:14.0 112:89.0 114:18.0 115:75.0 116:22.0 123:2.0 124:144.0 125:11.0 127:48.0 128:29.0 130:51.0 131:13.0 143:50.0 146:5.0 153:6.0 154:14.0 156:24.0 158:27.0 159:4.0 162:12.0 170:21.0 172:68.0 173:3.0 174:1933.0 175:285.0 176:104.0 177:23.0 179:84.0 180:21.0 181:7.0 186:26.0 192:7.0 194:7.0 214:130.0 227:6.0 231:10.0 232:8.0 237:14.0…			31305	23095	26210	43290	26089	40458
200658	974386	217	200658	85:56.0 86:75.0 87:73.0 88:52.0 89:331.0 90:49.0 91:1464.0 92:558.0 93:80.0 94:39.0 95:32.0 96:12.0 97:56.0 98:16.0 99:130.0 100:24.0 101:385.0 102:171.0 103:6845.0 104:292.0 105:271.0 106:28.0 107:41.0 108:25.0 109:195.0 110:9.0 111:195.0 112:72.0 113:159.0 114:79.0 115:177.0 116:124.0 117:643.0 118:38.0 119:34.0 121:21.0 123:16.0 125:37.0 127:1.0 128:51.0 129:2822.0 130:446.0 131:474.0 132:53.0…			24010	21966	20498	35353	26879	28815
537746	409445	219	537746	85:837.0 86:2900.0 87:2145.0 88:508.0 89:154.0 91:220.0 96:47.0 98:595.0 99:391.0 100:8872.0 101:16183.0 102:3128.0 103:1874.0 104:326.0 105:365.0 106:6.0 110:6.0 112:464.0 113:200.0 114:2134.0 115:1917.0 116:636.0 117:19232.0 118:2154.0 119:1223.0 120:112.0 121:31.0 128:4544.0 129:4774.0 130:3520.0 131:3067.0 132:3427.0 133:4157.0 134:755.0 135:347.0 140:4.0 142:183.0 144:424.0 145:168.0 146:561…			10688	21755	15409	21789	679	25568
321749	564166	319	321749	85:2.0 88:24.0 89:32.0 90:41.0 93:19.0 94:73.0 95:13.0 97:10.0 99:239.0 101:118.0 102:314.0 103:3572.0 104:61.0 106:49.0 108:93.0 109:6.0 111:3.0 113:104.0 115:62.0 117:2020.0 118:62.0 119:47.0 121:8.0 127:219.0 128:39.0 129:4845.0 130:740.0 131:455.0 133:746.0 134:416.0 138:93.0 139:25.0 140:64.0 141:10.0 142:85.0 143:218.0 144:92.0 145:19.0 147:3849.0 148:597.0 149:208.0 150:3.0 153:12.0 155:87…			13331	20546	12842	21850	21884	21688
294129	709604	258	294129	87:32.0 88:60.0 91:222.0 95:121.0 99:288.0 100:773.0 101:1.0 102:239.0 103:7.0 107:27.0 111:92.0 112:1126.0 113:78.0 114:65.0 116:58.0 118:2.0 121:3.0 124:1.0 127:665.0 128:152.0 129:235.0 130:404.0 138:21.0 140:1656.0 141:58.0 142:567.0 143:245.0 144:60.0 146:905.0 150:12.0 151:14.0 159:7.0 160:4.0 161:18.0 165:1.0 168:35.0 171:150.0 172:23.0 173:90.0 186:67.0 188:22.0 189:13.0 200:22.0 203:93.0…			6717	20381	8403	10319	24141	14088
pyruvic acid	211947	174	273784	85:706.0 86:421.0 87:1432.0 88:3438.0 89:9498.0 90:909.0 91:458.0 93:3.0 95:1176.0 96:234.0 97:3170.0 98:14.0 99:3086.0 100:1897.0 101:2538.0 102:689.0 103:1076.0 105:166.0 106:126.0 107:115.0 109:353.0 110:178.0 112:75.0 114:195.0 115:5036.0 116:672.0 117:44655.0 118:5309.0 119:1766.0 120:89.0 123:3712.0 124:278.0 125:1420.0 126:277.0 129:444.0 131:1207.0 132:597.0 133:5405.0 134:683.0 136:287.0…	C00022	1060	17256	20269	19624	19556	19423	23471
ribitol	575953	319	322007	85:335.0 86:850.0 87:356.0 88:770.0 89:3116.0 90:99.0 91:184.0 92:204.0 94:67.0 95:98.0 96:28.0 97:155.0 98:257.0 99:227.0 101:2028.0 102:60.0 103:36383.0 104:3434.0 105:799.0 108:71.0 109:14.0 110:83.0 111:386.0 113:1168.0 114:1114.0 115:485.0 116:1192.0 117:4854.0 118:282.0 119:690.0 122:6.0 123:7.0 125:11.0 126:20.0 127:45.0 128:2.0 129:19667.0 130:2379.0 131:3059.0 132:529.0 133:7205.0 134:11…	C00474	827	2487	19285	1693	3626	4042	20512
fucose	584612	117	205106	85:35.0 86:38.0 89:484.0 90:12.0 91:42.0 92:19.0 93:42.0 99:1.0 100:115.0 101:27.0 102:31.0 103:424.0 104:16.0 105:62.0 106:21.0 107:9.0 113:2.0 115:44.0 116:12.0 117:4625.0 118:363.0 119:149.0 120:2.0 124:1.0 126:23.0 127:58.0 129:205.0 130:139.0 131:393.0 132:19.0 133:248.0 134:82.0 135:11.0 137:1.0 138:7.0 140:5.0 142:6.0 147:740.0 148:170.0 149:69.0 150:2.0 152:2.0 154:4.0 158:7.0 159:7.0 160…	C01019	94270	11736	19254	10011	16934	18212	16214
507661	735289	205	507661	85:76.0 87:1.0 89:468.0 97:4.0 100:79.0 101:18.0 103:1726.0 104:127.0 105:90.0 114:608.0 115:30.0 117:609.0 119:5.0 129:647.0 130:31.0 131:79.0 133:585.0 135:5.0 141:38.0 142:9.0 143:60.0 144:13.0 147:2236.0 148:239.0 149:208.0 157:868.0 158:82.0 159:27.0 160:2.0 163:11.0 169:17.0 170:1.0 172:62.0 173:111.0 189:123.0 190:36.0 191:217.0 201:45.0 202:14.0 204:195.0 205:2236.0 206:352.0 207:208.0 20…			10589	18858	9276	16968	19317	13434
asparagine	553698	116	200601	85:5288.0 86:11828.0 87:6065.0 88:3322.0 89:6188.0 90:6301.0 91:35915.0 92:20152.0 93:4155.0 94:459.0 95:1744.0 96:1626.0 97:2277.0 98:16048.0 99:6172.0 100:93082.0 101:14069.0 102:12125.0 103:12794.0 104:2263.0 105:2596.0 106:1444.0 107:6903.0 108:1096.0 109:608.0 110:4267.0 111:1542.0 112:1325.0 113:3689.0 114:18850.0 115:25914.0 116:279259.0 117:37798.0 118:16965.0 119:4604.0 120:873.0 121:508…	C00152	236	6008	18135	9257	9609	24834	12321
219521	633091	144	219521	85:103.0 86:154.0 89:257.0 98:8.0 99:26.0 100:261.0 101:113.0 102:45.0 103:1061.0 104:58.0 108:18.0 109:37.0 110:107.0 114:43.0 115:2.0 116:12.0 119:5.0 125:13.0 126:16.0 128:101.0 129:299.0 130:72.0 131:29.0 133:486.0 134:99.0 140:55.0 142:9.0 144:3607.0 145:409.0 146:175.0 147:1144.0 148:128.0 149:50.0 154:52.0 156:92.0 157:136.0 158:34.0 173:64.0 174:96.0 176:57.0 184:51.0 189:19.0 190:2.0 191…			25046	17804	20222	35777	21420	32342
cellobiotol	956355	204	200508	85:53.0 86:3.0 87:100.0 88:30.0 89:359.0 90:8.0 91:10.0 93:6.0 95:4.0 96:29.0 97:95.0 99:59.0 101:342.0 102:34.0 103:2999.0 104:232.0 105:125.0 106:19.0 109:5.0 110:4.0 111:33.0 112:3.0 113:57.0 114:2.0 115:79.0 116:132.0 117:2197.0 118:187.0 119:131.0 120:4.0 121:3.0 125:1.0 127:13.0 129:1539.0 130:103.0 131:332.0 132:28.0 133:646.0 134:130.0 135:90.0 137:1.0 138:2.0 139:24.0 141:15.0 142:25.0 1…	n/a	160514	10127	17290	7089	14444	17412	12313
adenine	646247	264	307666	85:6141.0 86:2655.0 88:119.0 91:29.0 92:234.0 93:1127.0 94:217.0 95:1003.0 96:232.0 97:903.0 98:987.0 99:6447.0 100:5646.0 101:11.0 102:475.0 106:66.0 108:302.0 109:492.0 110:985.0 111:4481.0 112:594.0 121:464.0 122:476.0 123:1618.0 124:605.0 125:1080.0 126:44.0 127:199.0 128:89.0 130:1786.0 132:356.0 134:2.0 135:302.0 136:444.0 137:987.0 138:1231.0 139:309.0 141:285.0 142:181.0 146:95.0 149:7738…	C00147	190	16200	17255	17481	33072	25757	25377
517308	613525	191	517308	85:94.0 87:233.0 89:295.0 99:9.0 101:139.0 102:68.0 103:1997.0 104:78.0 109:360.0 111:45.0 113:146.0 115:65.0 117:961.0 118:12.0 127:171.0 129:8590.0 130:822.0 131:197.0 133:390.0 134:62.0 144:22.0 145:7.0 147:4873.0 148:768.0 149:476.0 155:38.0 157:477.0 163:18.0 169:144.0 174:5.0 189:183.0 190:62.0 191:12921.0 192:2307.0 193:1020.0 194:53.0 203:49.0 204:189.0 205:138.0 219:26.0 221:263.0 229:85…			3741	16825	3364	8265	22617	11516
362078	690256	158	362078	85:200.0 86:2177.0 87:49.0 88:5.0 90:117.0 98:91.0 99:15.0 100:924.0 101:550.0 102:689.0 107:1.0 111:20.0 112:4.0 113:70.0 114:517.0 115:272.0 116:2268.0 117:2502.0 118:545.0 119:98.0 125:19.0 126:52.0 128:462.0 129:267.0 130:279.0 132:233.0 133:68.0 135:11.0 136:22.0 137:66.0 138:11.0 140:23.0 141:82.0 142:491.0 143:28.0 144:497.0 147:1134.0 148:487.0 149:74.0 151:1.0 152:2.0 153:37.0 154:90.0 1…			18268	16731	15896	28407	21254	24431
362020	690132	158	362020	86:901.0 87:32.0 88:7.0 98:69.0 100:314.0 101:60.0 102:415.0 103:79.0 112:2.0 113:26.0 114:144.0 116:810.0 117:1282.0 118:45.0 128:130.0 129:42.0 130:309.0 132:34.0 134:3.0 137:100.0 140:34.0 141:62.0 142:186.0 143:105.0 144:318.0 147:517.0 148:112.0 149:78.0 153:8.0 156:112.0 157:223.0 158:11660.0 159:1835.0 160:781.0 170:52.0 172:80.0 174:690.0 175:49.0 176:26.0 182:5.0 185:51.0 188:17.0 195:1.…			18482	16649	16219	28556	21351	24152
fumaric acid	390853	245	325032	85:1985.0 86:59.0 99:531.0 100:151.0 107:833.0 110:34.0 112:33.0 113:459.0 114:7.0 115:613.0 118:101.0 124:1480.0 126:160.0 127:383.0 128:46.0 129:1.0 130:343.0 131:236.0 132:56.0 133:486.0 140:3.0 141:719.0 143:588.0 144:8.0 147:5757.0 148:441.0 149:335.0 150:15.0 153:24.0 155:283.0 157:212.0 159:1304.0 160:85.0 163:105.0 184:614.0 185:210.0 203:29.0 208:27.0 217:21.0 228:83.0 229:14.0 233:118.0…	C00122	444972	12102	16618	12308	19375	25196	15715
362012	686644	158	362012	86:1132.0 87:175.0 88:123.0 92:70.0 95:134.0 97:26.0 98:209.0 100:408.0 101:341.0 102:512.0 103:301.0 104:299.0 107:78.0 109:80.0 112:279.0 114:2192.0 115:424.0 116:1057.0 117:153.0 122:54.0 125:96.0 128:88.0 129:213.0 130:179.0 132:298.0 133:477.0 137:50.0 140:430.0 141:157.0 142:87.0 143:147.0 144:154.0 148:337.0 154:242.0 156:7994.0 157:1233.0 158:17623.0 159:2236.0 160:1571.0 161:91.0 162:44.…			14930	16587	14484	23359	22181	20847
216034	220997	100	216034	85:2008.0 86:31053.0 87:3857.0 88:854.0 89:665.0 91:1927.0 92:88.0 93:465.0 95:247.0 97:10.0 98:279.0 99:228.0 100:38959.0 101:3012.0 102:4784.0 103:1814.0 104:216.0 105:298.0 106:7.0 107:453.0 108:111.0 111:84.0 112:85.0 114:1224.0 115:68.0 116:2588.0 120:65.0 122:11.0 123:59.0 126:66.0 127:7.0 128:2352.0 129:374.0 130:154601.0 131:16463.0 132:5555.0 136:46.0 137:3.0 138:11.0 140:16.0 142:77.0 1…			17072	16566	23350	4031	1180	11913
211910	549308	117	211910	87:2.0 88:1.0 101:76.0 102:14.0 103:407.0 104:20.0 108:4.0 112:1.0 115:290.0 116:21.0 117:2701.0 118:209.0 119:55.0 127:3.0 131:54.0 133:75.0 134:1.0 140:1.0 141:2.0 143:21.0 144:3.0 147:880.0 148:78.0 149:81.0 150:6.0 155:143.0 156:1.0 157:30.0 203:3.0 221:27.0 222:1.0 231:23.0 242:2.0 245:103.0 246:149.0 247:27.0 266:3.0 275:5.0 305:91.0 306:14.0 311:1.0 320:8.0 321:3.0 335:2.0 336:35.0 337:11.…			12163	16446	10081	19393	17263	16400
adenosine	917818	236	211944	85:270.0 86:49.0 87:193.0 88:302.0 89:849.0 90:85.0 91:13.0 92:11.0 93:18.0 94:3.0 97:56.0 98:18.0 99:218.0 100:54.0 101:801.0 102:178.0 103:2593.0 104:193.0 105:98.0 106:5.0 107:1.0 108:11.0 109:55.0 110:5.0 111:177.0 113:134.0 114:11.0 115:302.0 116:249.0 117:923.0 118:52.0 119:119.0 120:3.0 124:1.0 126:3.0 127:73.0 128:2.0 129:1315.0 130:175.0 131:386.0 132:16.0 133:1076.0 134:110.0 135:82.0 1…	C00212	60961	17118	16339	11803	25399	18630	23242
triethanolamine	530879	262	200764	87:141.0 88:120.0 90:4.0 91:629.0 92:745.0 93:40.0 94:49.0 95:20.0 96:13.0 97:82.0 98:146.0 99:143.0 101:379.0 102:6.0 103:544.0 104:25.0 105:90.0 106:31.0 108:19.0 109:13.0 111:94.0 112:12.0 113:173.0 115:237.0 117:785.0 118:61.0 119:31.0 120:6.0 121:1.0 122:3.0 123:2.0 124:14.0 125:64.0 126:45.0 127:40.0 128:235.0 129:712.0 130:402.0 132:44.0 133:69.0 134:297.0 135:53.0 136:14.0 137:11.0 139:11…	C06771	7618	12718	16235	14525	23920	20377	20687
225283	530734	262	225283	86:4.0 87:1.0 88:1250.0 90:72.0 92:295.0 94:166.0 95:198.0 96:48.0 97:8.0 98:130.0 99:1283.0 100:1093.0 101:441.0 102:73.0 104:348.0 107:236.0 108:73.0 109:321.0 110:1890.0 111:318.0 112:190.0 114:668.0 115:215.0 116:261.0 117:1426.0 118:198.0 128:357.0 129:40.0 130:1714.0 131:526.0 134:2044.0 136:234.0 139:48.0 144:539.0 146:374.0 152:127.0 154:126.0 155:660.0 156:26.0 158:46.0 169:147.0 170:484…			12699	16235	14372	23798	20658	20499
212261	870442	204	212261	85:129.0 86:1.0 87:40.0 88:17.0 89:129.0 94:6.0 95:20.0 97:8.0 99:102.0 101:251.0 102:28.0 103:956.0 104:52.0 108:4.0 109:63.0 110:4.0 111:91.0 112:2.0 113:45.0 114:1.0 115:241.0 116:97.0 117:1062.0 118:105.0 119:31.0 120:2.0 124:1.0 125:7.0 127:38.0 128:1.0 129:1061.0 130:192.0 131:364.0 132:16.0 133:461.0 134:54.0 135:3.0 139:7.0 141:41.0 142:23.0 143:307.0 144:201.0 145:72.0 146:12.0 147:2380.…			16663	15961	13445	24992	17308	20561
202178	642502	275	202178	85:2730.0 86:397.0 87:709.0 88:657.0 89:11201.0 90:981.0 91:642.0 92:15.0 93:68.0 94:74.0 95:284.0 96:166.0 97:412.0 98:190.0 99:1505.0 100:695.0 101:2543.0 102:1463.0 103:21628.0 104:2755.0 105:1822.0 106:199.0 107:114.0 108:37.0 109:51.0 110:216.0 111:801.0 112:60.0 113:1733.0 114:937.0 115:743.0 116:3576.0 117:9008.0 118:1089.0 119:1172.0 120:87.0 121:69.0 122:4.0 123:31.0 124:45.0 125:38.0 12…			5669	15722	5045	7507	15703	8025
624870	288605	115	624870	85:626.0 86:319.0 87:2420.0 88:916.0 99:509.0 100:5578.0 101:3882.0 106:217.0 107:498.0 111:117.0 113:277.0 115:21868.0 116:1610.0 117:175.0 123:45.0 124:48.0 125:36.0 127:816.0 130:18205.0 131:1742.0 135:148.0 138:25.0 145:72.0 150:50.0 151:83.0 154:35.0 159:1.0 160:40.0 181:24.0 183:51.0 186:27.0 206:26.0 218:27.0 242:22.0 262:16.0 264:15.0 267:26.0 275:19.0 319:14.0 337:30.0 405:30.0 407:16.0 …			21093	15500	22262	14486	12703	11055
lyxose	540208	217	323629	86:647.0 87:140.0 88:193.0 89:1957.0 90:207.0 91:31.0 97:220.0 100:631.0 101:576.0 103:12445.0 104:1077.0 105:670.0 106:250.0 107:404.0 113:148.0 114:124.0 115:128.0 116:132.0 117:1156.0 118:145.0 119:95.0 127:106.0 129:1044.0 130:497.0 131:639.0 133:989.0 134:540.0 135:220.0 138:9.0 143:249.0 145:69.0 146:171.0 147:2009.0 148:618.0 149:639.0 150:47.0 157:73.0 158:20.0 160:651.0 161:188.0 162:7.0…	n/a	65550	12009	14832	13313	22639	15170	33273
381876	291302	130	381876	87:485.0 88:1377.0 92:49.0 98:3.0 100:1737.0 101:1070.0 102:86.0 107:20.0 110:44.0 114:1.0 115:6505.0 116:238.0 127:175.0 130:6052.0 131:89.0 134:20.0 139:35.0 140:4.0 145:609.0 146:3.0 193:112.0 209:367.0 210:16.0 248:2.0 269:8.0 358:18.0 408:1.0 427:1.0			20034	14476	20789	12825	11485	10196
616800	867822	144	616800	85:1846.0 86:2717.0 87:1028.0 88:485.0 89:831.0 90:112.0 91:1112.0 92:250.0 93:679.0 94:446.0 95:518.0 96:214.0 97:782.0 98:483.0 99:657.0 100:2194.0 101:1948.0 102:934.0 103:2875.0 104:358.0 105:618.0 106:79.0 107:203.0 108:160.0 109:264.0 110:110.0 111:264.0 112:447.0 113:414.0 114:311.0 115:840.0 116:1755.0 117:6981.0 118:706.0 119:905.0 120:45.0 121:180.0 122:118.0 123:111.0 124:73.0 125:96.0…			7532	14225	6833	12292	14877	13057
219520	867313	144	219520	86:483.0 87:63.0 88:52.0 89:216.0 91:1329.0 92:258.0 93:738.0 94:200.0 95:76.0 97:44.0 98:9.0 99:1.0 100:398.0 101:149.0 102:52.0 103:21.0 104:6.0 105:478.0 106:288.0 107:158.0 108:33.0 109:29.0 110:27.0 112:33.0 114:59.0 116:79.0 117:324.0 118:140.0 119:114.0 120:438.0 121:224.0 122:54.0 124:38.0 128:96.0 129:271.0 130:187.0 131:139.0 132:170.0 138:4.0 139:25.0 142:14.0 143:18.0 144:3882.0 145:4…			7515	14024	6919	12412	14935	12725
215068	875878	219	215068	88:4.0 89:32.0 90:21.0 101:218.0 102:39.0 103:220.0 104:3.0 111:6.0 112:10.0 115:112.0 116:33.0 117:333.0 118:4.0 119:29.0 122:6.0 129:75.0 130:8.0 131:37.0 133:191.0 135:29.0 138:5.0 145:29.0 147:493.0 148:55.0 149:83.0 150:16.0 155:13.0 159:3.0 165:7.0 168:26.0 169:3.0 172:7.0 175:25.0 176:18.0 177:7.0 178:4.0 187:14.0 191:49.0 192:93.0 199:7.0 203:48.0 205:18.0 209:5.0 217:40.0 218:26.0 219:13…			16528	13674	17901	29461	16862	24801
isocitric lactone	576177	157	214411	85:238.0 86:4.0 87:32.0 88:9.0 89:37.0 90:4.0 91:15.0 93:50.0 94:143.0 95:106.0 97:17.0 98:17.0 99:227.0 100:35.0 101:42.0 102:7.0 103:91.0 104:9.0 105:2.0 106:21.0 107:11.0 108:2.0 109:32.0 110:7.0 111:72.0 112:8.0 113:197.0 114:16.0 115:25.0 116:72.0 117:58.0 121:16.0 123:2.0 124:8.0 125:21.0 126:4.0 127:3.0 128:25.0 129:2420.0 130:250.0 131:311.0 132:42.0 133:322.0 134:24.0 135:25.0 136:17.0 1…	C00311	10742	3701	13423	4254	5033	12117	6841
galactinol 3	1001826	204	199352	85:3.0 86:22.0 87:5.0 90:15.0 91:9.0 94:4.0 96:9.0 98:2.0 101:198.0 102:10.0 103:1031.0 104:49.0 105:260.0 106:14.0 108:12.0 110:1.0 113:15.0 116:107.0 117:86.0 118:20.0 119:8.0 123:5.0 125:6.0 126:3.0 127:18.0 129:1067.0 130:110.0 131:171.0 132:26.0 133:106.0 134:16.0 135:8.0 136:7.0 139:4.0 141:2.0 142:12.0 143:211.0 144:17.0 146:11.0 147:1546.0 148:256.0 149:101.0 150:96.0 151:59.0 152:1.0 153…	C01235	439451	4558	13375	4532	6226	12573	6288
408731	397310	97	408731	85:1205.0 86:491.0 87:1740.0 88:107.0 89:51.0 90:17.0 92:6.0 95:774.0 96:449.0 97:13904.0 98:1185.0 99:467.0 100:163.0 103:246.0 104:5.0 106:5.0 108:56.0 109:2986.0 110:450.0 111:2737.0 112:292.0 113:1060.0 114:814.0 115:10737.0 116:786.0 118:39.0 125:5.0 127:6891.0 128:2047.0 129:3476.0 130:179.0 131:347.0 133:3.0 141:3.0 144:10.0 145:9046.0 146:811.0 148:21.0 149:2.0 150:1.0 157:37.0 161:2.0 16…			16536	13103	19006	10418	9330	10400
268311	557751	218	268311	85:180.0 86:1266.0 87:46.0 88:1214.0 89:528.0 90:340.0 91:249.0 93:121.0 98:224.0 100:6977.0 101:790.0 102:218.0 103:2160.0 104:165.0 105:95.0 110:61.0 114:151.0 115:512.0 116:865.0 117:305.0 119:51.0 128:105.0 129:328.0 130:484.0 131:25.0 132:512.0 133:505.0 134:578.0 136:21.0 144:352.0 146:124.0 147:3623.0 148:238.0 149:282.0 158:56.0 159:59.0 160:6638.0 161:922.0 162:508.0 163:221.0 172:98.0 1…			2389	12455	2454	3986	2344	3964
269336	716425	144	269336	85:821.0 86:68.0 88:42.0 89:84.0 91:132.0 93:38.0 94:23.0 95:246.0 96:290.0 97:47.0 98:889.0 99:173.0 100:536.0 101:135.0 102:35.0 103:534.0 105:63.0 106:118.0 107:109.0 109:177.0 110:118.0 111:236.0 112:306.0 113:24.0 114:133.0 116:71.0 122:29.0 123:40.0 124:88.0 126:83.0 127:131.0 128:163.0 129:16.0 130:131.0 133:91.0 139:2.0 141:46.0 142:131.0 143:39.0 144:6440.0 145:750.0 146:424.0 147:672.0 …			7003	12383	7028	10795	14890	11366
409596	770165	158	409596	86:217.0 98:66.0 100:213.0 102:189.0 107:7.0 109:37.0 114:40.0 115:21.0 116:77.0 117:246.0 128:26.0 140:43.0 141:10.0 142:28.0 144:68.0 147:382.0 148:3.0 149:9.0 152:9.0 153:113.0 156:416.0 157:75.0 158:3418.0 159:483.0 160:172.0 161:2.0 163:20.0 166:11.0 167:3.0 168:21.0 170:28.0 174:289.0 179:450.0 181:49.0 182:6.0 188:12.0 195:3.0 198:2.0 199:38.0 204:2.0 208:64.0 211:12.0 217:8.0 218:34.0 221…			10855	12379	9203	18182	12740	14436
357841	769591	158	357841	86:150.0 100:452.0 107:102.0 108:23.0 110:11.0 116:222.0 130:160.0 132:100.0 142:115.0 143:20.0 144:8.0 153:10.0 156:3.0 157:62.0 158:2581.0 159:248.0 160:296.0 169:26.0 171:5.0 172:11.0 173:33.0 174:160.0 179:25.0 183:5.0 186:24.0 188:87.0 190:165.0 197:42.0 199:17.0 203:26.0 211:47.0 212:24.0 217:131.0 218:87.0 219:12.0 227:29.0 230:35.0 231:65.0 232:97.0 239:19.0 241:28.0 242:84.0 243:11.0 244…			10917	12361	9170	18067	12834	14436
erythronic acid lactone	407645	147	200446	85:524.0 86:107.0 87:1468.0 88:223.0 89:452.0 90:56.0 91:8.0 92:8.0 93:26.0 94:72.0 95:11.0 96:3.0 97:43.0 98:27.0 99:569.0 101:4055.0 102:1957.0 103:2624.0 104:300.0 105:186.0 106:23.0 107:26.0 108:20.0 110:18.0 111:111.0 112:67.0 113:331.0 114:26.0 115:317.0 116:2086.0 117:655.0 118:129.0 119:174.0 120:8.0 121:2.0 122:9.0 123:1.0 124:6.0 125:4.0 126:13.0 127:18.0 129:817.0 130:800.0 131:1711.0 …	n/a	5325915	7453	12336	5297	7675	13829	10636
553589	1128240	129	553589	85:9491.0 86:584.0 87:474.0 88:249.0 89:1801.0 90:238.0 91:20154.0 92:3609.0 93:16874.0 94:3081.0 95:21535.0 96:2079.0 97:4948.0 98:581.0 99:2568.0 100:185.0 101:2207.0 102:430.0 103:2224.0 104:1275.0 105:20476.0 106:4111.0 107:16079.0 108:3378.0 109:9314.0 110:1432.0 111:3682.0 112:353.0 113:976.0 114:165.0 115:3773.0 116:1711.0 117:7250.0 118:2445.0 119:16475.0 120:7891.0 121:13957.0 122:2328.0…			18469	12173	15663	23199	32570	23199
erythritol	471274	205	200514	85:484.0 86:98.0 87:344.0 88:306.0 89:1360.0 90:159.0 91:1305.0 92:413.0 93:938.0 94:98.0 95:309.0 96:42.0 97:75.0 98:38.0 99:347.0 100:100.0 101:2368.0 102:343.0 103:8246.0 104:765.0 105:496.0 106:52.0 107:192.0 108:40.0 110:104.0 111:112.0 112:29.0 113:239.0 114:41.0 115:619.0 116:1778.0 117:5935.0 118:641.0 119:528.0 120:67.0 121:66.0 122:10.0 123:18.0 124:5.0 125:13.0 126:37.0 127:162.0 128:1…	C00503	222285	9398	12082	9458	11293	12000	14112
616793	879130	158	616793	85:77.0 86:2601.0 87:106.0 88:16.0 97:16.0 98:103.0 100:1048.0 101:150.0 102:1077.0 110:40.0 112:123.0 113:49.0 114:1.0 115:115.0 116:76.0 117:131.0 122:115.0 124:14.0 128:288.0 130:224.0 131:1.0 137:46.0 142:134.0 146:143.0 147:492.0 149:8.0 150:69.0 154:108.0 155:50.0 156:208.0 157:11.0 158:11818.0 159:1663.0 160:821.0 161:32.0 162:59.0 168:51.0 170:9.0 172:131.0 174:4667.0 175:837.0 176:337.0 …			8495	11784	7160	12677	11400	11192
269277	636271	158	269277	95:122.0 98:242.0 99:188.0 100:48.0 102:365.0 106:9.0 107:344.0 108:14.0 118:178.0 127:11.0 130:108.0 134:16.0 136:14.0 143:187.0 153:31.0 154:47.0 158:4507.0 159:502.0 160:287.0 170:107.0 176:80.0 178:2.0 184:27.0 185:15.0 188:111.0 190:44.0 192:2.0 199:43.0 203:20.0 210:14.0 211:50.0 221:1.0 224:55.0 225:10.0 228:50.0 229:4.0 243:1.0 244:15.0 245:21.0 246:12.0 248:83.0 251:2.0 256:10.0 257:37.0…			16460	11743	13906	23407	14748	22513
methionine	483425	176	200533	86:21.0 88:3.0 90:8.0 92:12.0 95:10.0 100:164.0 101:1.0 102:9.0 103:70.0 104:5.0 105:26.0 106:4.0 107:16.0 110:25.0 112:1.0 113:3.0 114:41.0 115:3.0 127:6.0 128:694.0 129:60.0 130:54.0 132:10.0 134:7.0 139:4.0 143:1.0 147:79.0 148:18.0 149:2.0 150:2.0 158:1.0 161:1.0 171:1.0 174:2.0 176:685.0 177:74.0 178:29.0 179:4.0 180:1.0 184:1.0 188:16.0 189:2.0 199:2.0 202:19.0 204:1.0 217:42.0 218:20.0 219…	C00073	6137	9206	11518	13138	16789	15232	20739
1-deoxyerythritol	356844	117	225848	85:1366.0 86:1632.0 87:1854.0 88:3179.0 89:1649.0 90:219.0 91:391.0 92:300.0 93:700.0 94:90.0 98:484.0 99:1799.0 100:3009.0 101:9154.0 102:1087.0 103:13353.0 104:1156.0 105:965.0 107:21879.0 108:730.0 109:149.0 110:14609.0 111:380.0 112:173.0 113:575.0 114:298.0 115:2827.0 116:26172.0 117:73148.0 118:7901.0 119:3601.0 120:477.0 121:112.0 126:820.0 127:7825.0 129:6720.0 130:32725.0 131:7686.0 132:…	n/a	253154	7194	11463	12234	12130	13115	18808
idonic acid	698217	333	199232	85:229.0 86:19.0 87:54.0 88:15.0 89:324.0 90:30.0 91:24.0 92:30.0 93:5.0 95:6.0 97:36.0 99:94.0 100:15.0 101:246.0 102:312.0 103:2782.0 104:221.0 105:111.0 106:12.0 107:2.0 110:1.0 111:12.0 112:3.0 113:71.0 114:10.0 115:80.0 116:34.0 117:1422.0 118:80.0 119:79.0 120:4.0 121:2.0 122:1.0 124:3.0 127:32.0 129:995.0 130:339.0 131:539.0 132:65.0 133:984.0 134:102.0 135:27.0 136:6.0 139:8.0 140:4.0 141…	n/a	193325	2199	11313	2635	2546	11344	3282
200420	511375	117	200420	85:43.0 86:4.0 87:89.0 88:62.0 89:329.0 90:34.0 93:4.0 95:9.0 97:48.0 98:1.0 99:34.0 100:3.0 101:342.0 102:54.0 103:846.0 104:69.0 105:44.0 106:5.0 107:2.0 110:1.0 113:57.0 114:15.0 115:240.0 116:775.0 117:3370.0 118:342.0 119:185.0 120:11.0 121:6.0 122:3.0 123:4.0 124:5.0 125:3.0 127:8.0 128:10.0 129:76.0 130:14.0 131:238.0 132:29.0 133:743.0 134:79.0 135:49.0 136:5.0 137:7.0 138:2.0 139:20.0 14…			6698	11294	5638	9846	11397	7243
241317	769732	179	241317	86:628.0 87:47.0 90:40.0 93:152.0 96:759.0 97:105.0 101:9.0 102:29.0 105:186.0 107:712.0 108:370.0 110:354.0 120:55.0 121:353.0 123:71.0 125:39.0 127:133.0 130:264.0 131:307.0 133:48.0 134:32.0 137:158.0 138:9.0 139:21.0 142:3935.0 144:851.0 145:10.0 150:72.0 152:176.0 153:850.0 156:91.0 158:2334.0 159:753.0 160:529.0 163:225.0 164:59.0 165:940.0 167:31.0 172:116.0 174:5889.0 175:1286.0 176:340.0…			7494	11223	9525	14371	18179	21193
359486	755645	144	359486	85:240.0 86:493.0 89:226.0 91:1.0 96:29.0 97:215.0 98:117.0 99:13.0 100:360.0 102:91.0 103:242.0 114:150.0 116:360.0 124:66.0 128:348.0 129:796.0 130:525.0 131:53.0 132:101.0 138:104.0 139:57.0 140:156.0 141:5.0 142:112.0 143:263.0 144:8652.0 145:1141.0 146:1305.0 147:235.0 149:18.0 152:41.0 153:36.0 154:23.0 155:46.0 156:356.0 157:256.0 158:12.0 167:3.0 168:41.0 169:47.0 170:100.0 172:44.0 174:2…			8969	11176	7242	14104	12516	11890
352980	795269	290	352980	86:57.0 89:530.0 97:4.0 99:31.0 101:166.0 102:36.0 103:958.0 104:104.0 111:1.0 113:3.0 115:8.0 117:508.0 119:1.0 125:7.0 126:59.0 127:1.0 129:266.0 130:270.0 133:1563.0 134:58.0 140:69.0 141:33.0 142:51.0 143:70.0 147:1599.0 151:25.0 154:23.0 156:381.0 157:422.0 158:12.0 160:13.0 163:2.0 170:32.0 172:185.0 173:1.0 182:2.0 185:1.0 186:99.0 189:116.0 190:145.0 191:16.0 192:36.0 200:84.0 203:12.0 20…			4219	10930	3585	5756	11927	5557
200489	795850	290	200489	85:66.0 86:8.0 87:61.0 88:17.0 89:799.0 90:80.0 91:91.0 93:53.0 94:48.0 95:179.0 96:27.0 97:42.0 98:65.0 99:104.0 100:33.0 101:396.0 102:24.0 103:1506.0 104:120.0 105:93.0 106:2.0 107:32.0 108:8.0 109:1.0 110:10.0 111:12.0 112:32.0 113:53.0 114:4.0 115:41.0 116:123.0 117:1115.0 118:91.0 119:56.0 120:6.0 121:20.0 122:5.0 124:1.0 125:16.0 126:219.0 127:54.0 128:28.0 129:632.0 130:129.0 131:248.0 13…			4077	10900	3416	9886	11853	5579
199433	668961	244	199433	85:228.0 86:98.0 89:1735.0 90:85.0 91:1295.0 92:545.0 93:38.0 94:41.0 95:58.0 96:45.0 97:143.0 98:200.0 99:91.0 100:189.0 101:436.0 102:85.0 103:2062.0 104:184.0 105:212.0 106:132.0 107:29.0 108:47.0 109:109.0 110:125.0 111:170.0 112:52.0 113:65.0 114:31.0 115:90.0 116:169.0 117:2661.0 118:280.0 119:170.0 120:16.0 122:14.0 123:2.0 124:20.0 125:20.0 126:475.0 127:608.0 128:96.0 129:427.0 130:105.0…			7412	10863	7053	13633	14170	9764
pelargonic acid	399163	117	201810	85:67.0 86:17.0 87:23.0 88:4.0 89:34.0 90:10.0 91:3.0 93:8.0 94:2.0 95:1.0 96:2.0 97:57.0 98:40.0 99:72.0 100:25.0 101:41.0 105:62.0 106:3.0 107:3.0 108:3.0 109:2.0 111:20.0 112:3.0 114:3.0 115:3.0 116:88.0 117:1770.0 118:174.0 119:61.0 120:4.0 121:7.0 122:4.0 123:1.0 124:3.0 125:2.0 126:2.0 127:7.0 128:3.0 129:735.0 130:75.0 131:473.0 132:466.0 133:44.0 137:3.0 138:4.0 143:43.0 145:184.0 146:7.0…	C01601	8158	14321	10853	27154	16251	10254	24138
308129	598921	218	308129	85:8.0 86:603.0 90:539.0 91:2431.0 92:124.0 98:122.0 100:7876.0 101:1204.0 102:217.0 106:553.0 107:91.0 114:128.0 115:2189.0 116:342.0 118:161.0 125:1.0 126:56.0 128:61.0 130:766.0 131:142.0 132:1014.0 135:6.0 137:1.0 140:38.0 144:22.0 146:4811.0 147:2167.0 148:2003.0 149:167.0 150:22.0 152:2.0 160:45.0 163:154.0 165:33.0 172:135.0 174:371.0 179:48.0 182:2.0 184:223.0 188:196.0 193:5.0 195:6.0 20…			3577	10798	6120	7284	22876	14609
301710	975413	312	301710	85:318.0 86:85.0 87:1.0 89:727.0 90:342.0 91:53.0 92:85.0 93:148.0 94:2.0 95:1.0 97:187.0 98:100.0 99:297.0 100:17.0 101:633.0 103:6203.0 104:550.0 105:268.0 107:89.0 109:561.0 111:321.0 112:22.0 113:347.0 114:41.0 115:509.0 116:1720.0 117:2142.0 118:400.0 119:301.0 120:133.0 121:276.0 122:289.0 123:362.0 124:42.0 125:84.0 127:3.0 128:1266.0 129:7038.0 130:56.0 131:4691.0 132:374.0 133:2345.0 134…			12599	10725	11062	20220	15026	16858
362009	785063	144	362009	85:59.0 86:3543.0 87:397.0 88:109.0 89:129.0 90:81.0 91:1608.0 92:234.0 93:3.0 94:5.0 95:11.0 97:14.0 98:153.0 99:46.0 100:2577.0 101:691.0 102:981.0 103:1032.0 104:525.0 107:19.0 109:2.0 111:39.0 112:53.0 113:82.0 114:540.0 115:365.0 116:351.0 117:414.0 118:83.0 119:52.0 120:654.0 121:101.0 123:19.0 128:598.0 129:439.0 130:1784.0 131:961.0 132:278.0 133:56.0 137:333.0 138:14.0 139:10.0 140:43.0 …			14734	10654	12537	23226	13464	19904
208874	509844	110	208874	85:871.0 86:708.0 87:398.0 88:321.0 89:399.0 90:87.0 91:425.0 92:10.0 93:390.0 94:336.0 95:2340.0 96:799.0 97:272.0 98:345.0 99:1708.0 100:814.0 101:1139.0 102:630.0 103:411.0 104:487.0 105:244.0 106:125.0 107:223.0 108:313.0 109:81.0 110:8871.0 111:546.0 112:307.0 113:461.0 114:953.0 115:296.0 116:681.0 117:924.0 118:350.0 119:100.0 120:68.0 121:114.0 122:146.0 123:177.0 124:288.0 125:133.0 126:…			6736	10610	4855	9300	34575	2884
269298	821575	192	269298	86:732.0 88:68.0 91:1557.0 92:145.0 94:3.0 97:150.0 98:393.0 100:1481.0 101:635.0 102:423.0 103:765.0 106:10.0 110:234.0 114:142.0 115:246.0 118:51.0 120:575.0 121:33.0 127:277.0 128:45.0 130:20.0 137:11.0 139:55.0 140:153.0 141:196.0 142:367.0 143:192.0 147:1057.0 151:9.0 156:288.0 157:390.0 158:38.0 159:4.0 160:245.0 162:70.0 166:9.0 168:43.0 169:165.0 170:33.0 171:109.0 172:53.0 173:96.0 174:5…			11014	10562	10019	17687	12684	15949
threonic acid	500046	292	486020	85:127.0 86:19.0 87:195.0 88:80.0 89:736.0 90:41.0 99:137.0 101:471.0 102:2450.0 103:3189.0 104:403.0 105:135.0 113:94.0 115:206.0 116:97.0 117:3674.0 118:334.0 119:280.0 129:985.0 130:1952.0 131:1050.0 132:134.0 133:1806.0 134:89.0 135:19.0 138:1.0 143:476.0 145:9.0 147:10228.0 148:1518.0 149:1108.0 150:57.0 155:110.0 157:120.0 163:84.0 166:7.0 175:85.0 177:405.0 178:39.0 180:19.0 189:507.0 190:…			3780	10169	2738	4933	7707	4929
616708	891195	158	616708	85:31.0 86:1171.0 87:497.0 88:73.0 90:14.0 97:154.0 98:67.0 99:55.0 100:990.0 101:178.0 102:1440.0 108:59.0 109:40.0 110:106.0 111:2.0 112:84.0 114:49.0 115:301.0 116:270.0 117:881.0 118:38.0 123:9.0 128:262.0 129:10.0 130:1142.0 131:173.0 132:69.0 136:24.0 137:25.0 139:29.0 141:14.0 142:143.0 143:136.0 144:16.0 146:549.0 147:293.0 148:76.0 150:53.0 152:16.0 153:2.0 154:43.0 156:344.0 157:117.0 1…			11423	10030	9741	15347	9593	14673
268558	676322	389	268558	85:3049.0 87:4976.0 88:1322.0 92:28.0 95:3090.0 96:1257.0 97:2673.0 98:798.0 99:5980.0 101:1436.0 107:1012.0 108:82.0 110:483.0 111:4549.0 112:930.0 113:525.0 114:985.0 115:8342.0 116:3952.0 117:10293.0 118:160.0 119:2069.0 120:520.0 125:647.0 126:284.0 127:357.0 129:2005.0 131:17686.0 132:1496.0 133:23960.0 134:5701.0 135:4115.0 137:50.0 139:2567.0 140:326.0 141:5053.0 143:6104.0 144:1263.0 145:…			459	9696	1016	469	9929	970
359516	879706	144	359516	86:109.0 87:10.0 100:290.0 102:60.0 104:1.0 111:129.0 112:59.0 114:32.0 129:88.0 144:3598.0 145:570.0 146:377.0 151:5.0 157:15.0 160:7.0 163:1.0 166:4.0 169:25.0 172:69.0 177:13.0 179:269.0 180:41.0 181:35.0 182:19.0 183:36.0 185:53.0 186:52.0 189:18.0 195:6.0 197:18.0 208:3.0 209:21.0 210:66.0 211:15.0 212:4.0 217:46.0 219:50.0 221:22.0 229:22.0 230:1.0 232:8.0 233:27.0 234:11.0 236:29.0 238:9.0…			9806	9622	7984	14140	9323	13933
616705	800105	158	616705	85:605.0 86:8029.0 87:458.0 88:5.0 89:85.0 90:75.0 91:3346.0 92:509.0 93:420.0 94:64.0 95:252.0 98:324.0 99:191.0 100:1706.0 101:473.0 102:3449.0 103:1708.0 104:914.0 105:142.0 106:38.0 107:100.0 109:165.0 110:49.0 111:25.0 112:134.0 113:318.0 114:24.0 115:575.0 116:389.0 117:360.0 118:367.0 119:356.0 120:7230.0 121:822.0 122:115.0 123:81.0 125:19.0 127:99.0 128:671.0 129:661.0 130:485.0 131:673.…			12148	9577	11463	18576	12737	15072
glucuronic acid	666401	333	353273	85:98.0 89:2765.0 90:127.0 91:122.0 92:3.0 93:73.0 96:24.0 97:74.0 100:287.0 101:614.0 102:131.0 103:3528.0 104:242.0 105:369.0 106:33.0 107:114.0 108:2.0 111:74.0 112:37.0 113:132.0 114:995.0 115:146.0 116:600.0 117:2538.0 118:317.0 119:241.0 121:74.0 122:7.0 123:5.0 124:57.0 125:19.0 128:125.0 129:1601.0 130:164.0 131:869.0 133:1805.0 134:170.0 135:21.0 137:25.0 138:2.0 139:8.0 140:51.0 141:23.…	C00191	94715	2127	9573	2117	2323	9685	2399
269335	603430	158	269335	85:135.0 86:766.0 88:30.0 98:9.0 99:95.0 100:699.0 102:143.0 107:58.0 110:478.0 111:4.0 112:17.0 114:155.0 127:40.0 128:24.0 129:149.0 130:440.0 131:216.0 132:5.0 134:62.0 136:43.0 139:79.0 142:156.0 143:30.0 144:42.0 145:6.0 147:607.0 148:292.0 149:295.0 152:32.0 155:83.0 156:288.0 157:4.0 158:5443.0 159:656.0 160:284.0 162:3.0 167:17.0 170:42.0 171:62.0 172:283.0 173:25.0 174:561.0 175:10.0 176…			12234	9342	11384	19771	11850	18585
203235	670010	374	203235	85:79.0 86:256.0 89:657.0 90:30.0 92:164.0 98:187.0 99:469.0 100:1079.0 101:11.0 102:168.0 103:1325.0 104:65.0 105:131.0 106:46.0 107:27.0 108:37.0 110:18.0 111:6.0 112:50.0 113:430.0 114:125.0 115:345.0 116:110.0 117:512.0 118:33.0 119:190.0 120:17.0 122:13.0 124:44.0 126:169.0 127:415.0 128:274.0 129:314.0 130:178.0 131:977.0 132:157.0 133:1784.0 134:326.0 135:156.0 136:19.0 138:11.0 139:17.0 1…			7027	9319	8319	14719	21001	13181
glycolic acid	229810	177	216047	85:1.0 87:58.0 88:215.0 89:62.0 90:2.0 94:14.0 95:19.0 96:7.0 97:4.0 100:9.0 101:33.0 102:23.0 103:534.0 104:4.0 105:16.0 106:3.0 107:9.0 108:3.0 112:2.0 113:51.0 115:32.0 117:473.0 118:1.0 119:31.0 122:1.0 126:1.0 131:388.0 132:83.0 133:816.0 134:40.0 137:19.0 145:9.0 146:12.0 147:7341.0 148:1147.0 149:691.0 150:39.0 161:250.0 162:31.0 163:18.0 164:1.0 168:2.0 169:19.0 170:7.0 171:9.0 172:15.0 1…	C00160	757	4061	9244	4913	4001	6406	7800
ascorbic acid	672508	332	211436	85:1.0 86:4.0 87:22.0 88:8.0 89:70.0 90:2.0 91:6.0 92:5.0 94:5.0 95:2.0 96:2.0 98:4.0 99:17.0 100:4.0 101:12.0 102:1.0 103:78.0 104:5.0 105:7.0 107:5.0 108:4.0 109:2.0 110:3.0 111:2.0 112:2.0 113:2.0 115:14.0 117:352.0 118:34.0 119:23.0 120:3.0 121:5.0 123:4.0 124:11.0 125:2.0 127:6.0 131:26.0 132:9.0 133:144.0 134:17.0 135:9.0 136:2.0 139:6.0 140:10.0 141:11.0 142:21.0 143:16.0 144:5.0 145:1.0 1…	C00072	5785	11318	9108	2206	8545	16022	10968
241027	584379	144	241027	85:1211.0 86:3432.0 88:1193.0 89:598.0 90:354.0 91:124.0 92:5937.0 93:359.0 94:220.0 98:2638.0 99:695.0 100:7273.0 101:2314.0 102:2204.0 103:396.0 104:763.0 105:392.0 106:252.0 107:1911.0 108:369.0 109:68.0 110:882.0 111:147.0 112:805.0 113:241.0 114:1541.0 115:267.0 116:1256.0 117:1990.0 118:438.0 119:60.0 120:1432.0 122:432.0 123:63.0 124:46.0 125:72.0 126:397.0 127:75.0 128:2373.0 129:1231.0 1…			7977	9086	6987	11911	10438	12245
methionine sulfoxide	637775	128	218901	86:65.0 87:5.0 88:44.0 89:23.0 90:94.0 91:111.0 94:5.0 96:5.0 97:95.0 98:12.0 99:29.0 100:441.0 101:64.0 102:125.0 104:54.0 105:40.0 106:10.0 107:1.0 108:8.0 110:129.0 112:71.0 113:34.0 114:65.0 115:19.0 118:43.0 119:33.0 120:5.0 121:1.0 125:2.0 126:6.0 128:2805.0 129:420.0 130:130.0 131:25.0 132:30.0 134:18.0 135:11.0 136:16.0 140:983.0 141:35.0 143:4.0 145:31.0 147:459.0 148:56.0 149:10.0 150:1…	C02989	158980	13277	9077	11238	19918	9449	14365
1,2-anhydro-myo-inositol	652000	318	214408	86:1.0 87:16.0 93:24.0 94:6.0 99:10.0 101:80.0 102:5.0 103:424.0 104:22.0 106:1.0 107:2.0 111:40.0 114:6.0 116:73.0 124:1.0 125:8.0 127:60.0 128:11.0 129:1395.0 130:57.0 131:427.0 132:12.0 133:853.0 134:50.0 136:2.0 139:3.0 140:5.0 141:13.0 143:391.0 144:49.0 145:21.0 147:4155.0 148:554.0 149:337.0 150:22.0 151:5.0 153:25.0 154:158.0 155:30.0 156:4.0 158:7.0 159:1.0 161:8.0 162:4.0 169:2.0 175:15…	n/a	119054	2369	9051	2813	3637	8826	4066
lauric acid	545343	117	227986	85:294.0 86:76.0 89:60.0 92:67.0 93:262.0 95:1329.0 96:37.0 97:528.0 98:542.0 99:281.0 101:195.0 105:542.0 107:35.0 108:83.0 109:347.0 110:188.0 111:120.0 112:1.0 113:354.0 116:1145.0 117:19044.0 118:1906.0 119:701.0 123:19.0 126:79.0 129:8205.0 130:532.0 131:3963.0 132:5508.0 133:68.0 134:39.0 139:150.0 143:495.0 145:2533.0 146:169.0 155:31.0 157:187.0 158:25.0 159:135.0 167:38.0 171:437.0 172:9…	C02679	3893	7656	8955	4359	3453	7525	4483
phthalic acid	567311	147	213352	85:417.0 86:228.0 87:271.0 88:133.0 89:1171.0 90:450.0 91:2732.0 92:441.0 93:1781.0 94:97.0 95:1112.0 96:70.0 97:819.0 98:48.0 99:69.0 101:83.0 102:108.0 103:1117.0 104:1188.0 105:2546.0 106:489.0 107:150.0 108:15.0 109:393.0 110:107.0 111:298.0 113:39.0 114:5.0 115:549.0 116:305.0 117:1729.0 118:341.0 119:2410.0 120:262.0 121:687.0 122:95.0 123:186.0 126:358.0 127:76.0 129:732.0 130:36.0 131:864…	C01606	1017	11074	8664	4737	5362	5232	4613
438061	211273	123	438061	93:6879.0 94:401.0 95:2746.0 96:260.0 98:4.0 99:201.0 100:13.0 101:190.0 103:480.0 107:30.0 109:375.0 123:9575.0 124:719.0 125:3907.0 128:46.0 130:3.0 135:183.0 143:60.0 165:338.0 166:42.0 167:50.0 174:373.0 175:33.0 184:656.0 185:110.0 207:976.0 208:21.0 209:109.0 228:536.0 229:69.0 294:13.0 295:84.0 297:2.0 371:8.0 403:14.0			11658	8613	9810	6534	5546	4945
208690	522131	129	208690	85:15.0 86:70.0 87:7.0 88:23.0 90:8.0 91:49.0 92:30.0 97:52.0 98:4.0 99:12.0 100:108.0 101:36.0 102:60.0 103:410.0 104:25.0 105:7.0 106:6.0 107:1.0 113:12.0 114:11.0 115:2.0 116:328.0 117:68.0 118:24.0 119:8.0 120:1.0 125:1.0 126:98.0 127:1.0 128:15.0 129:2488.0 130:535.0 131:262.0 132:73.0 133:274.0 134:25.0 135:24.0 138:1.0 140:10.0 141:9.0 143:54.0 144:21.0 146:4.0 147:982.0 148:141.0 149:78.0…			3966	8599	3643	6187	8434	4198
507924	208861	123	507924	85:327.0 88:107.0 91:107.0 92:44.0 93:2039.0 94:118.0 95:720.0 99:26.0 100:75.0 103:341.0 107:408.0 108:80.0 109:87.0 110:208.0 114:4.0 117:126.0 118:67.0 123:2737.0 124:136.0 125:871.0 126:99.0 127:408.0 130:110.0 131:50.0 134:235.0 135:11.0 136:16.0 143:3.0 144:1.0 146:15.0 147:818.0 165:106.0 174:140.0 199:48.0 263:4.0 271:14.0 292:9.0 302:10.0			11658	8555	3928	6534	5546	4969
268578	933515	219	268578	85:213.0 86:181.0 89:213.0 90:25.0 93:46.0 95:1.0 100:23.0 101:377.0 102:14.0 103:674.0 105:141.0 107:26.0 113:2.0 115:139.0 116:101.0 117:422.0 118:95.0 127:113.0 128:3.0 129:950.0 130:211.0 133:456.0 134:1.0 138:9.0 140:57.0 141:28.0 142:160.0 145:11.0 146:106.0 147:2966.0 148:45.0 149:325.0 152:2.0 155:27.0 158:13.0 159:53.0 160:97.0 161:28.0 162:21.0 163:37.0 165:17.0 169:305.0 170:1.0 172:30…			9793	8509	10363	16464	10132	13972
glycero-guloheptose	828907	217	335217	86:44.0 87:125.0 89:1112.0 97:996.0 98:151.0 100:187.0 102:37.0 103:3954.0 104:204.0 105:185.0 110:131.0 114:725.0 115:32.0 117:1221.0 119:17.0 128:34.0 129:807.0 131:217.0 133:642.0 142:110.0 143:107.0 145:42.0 147:4215.0 148:303.0 156:28.0 157:191.0 158:41.0 159:13.0 163:81.0 169:423.0 170:133.0 172:170.0 173:95.0 174:8.0 175:68.0 184:18.0 188:11.0 189:291.0 190:91.0 191:2409.0 192:505.0 193:25…	n/a	76599	3856	8326	3095	5589	8059	4912
626362	612010	158	626362	85:10.0 86:514.0 89:41.0 91:222.0 92:14.0 93:46.0 94:5.0 98:11.0 100:630.0 102:1179.0 104:121.0 110:5.0 116:90.0 118:22.0 126:12.0 127:4.0 128:354.0 130:88.0 136:3.0 137:72.0 142:300.0 144:39.0 146:2.0 155:77.0 156:21.0 158:4341.0 159:599.0 160:356.0 162:35.0 172:31.0 173:14.0 174:66.0 187:4.0 188:3.0 191:95.0 194:42.0 200:11.0 205:23.0 206:6.0 207:27.0 209:46.0 215:7.0 223:16.0 229:21.0 231:29.0…			9515	8285	8432	14703	9367	14662
693690	321918	86	693690	85:470.0 86:5147.0 88:2843.0 92:99.0 93:267.0 96:349.0 99:425.0 100:225.0 102:373.0 106:82.0 107:287.0 108:114.0 109:111.0 110:238.0 112:125.0 113:175.0 114:136.0 116:153.0 122:102.0 125:201.0 130:436.0 131:176.0 138:73.0 140:33.0 144:838.0 145:207.0 169:26.0 188:15.0 197:81.0 202:113.0 205:23.0 211:19.0 217:14.0 232:9.0 249:18.0 273:20.0 276:23.0 280:20.0 300:14.0 306:21.0 307:21.0 308:24.0 317:…			11532	8242	4663	7680	6074	6184
418858	321024	86	418858	86:19429.0 88:92.0 90:1.0 91:264.0 93:159.0 94:68.0 95:661.0 96:1698.0 97:731.0 98:108.0 100:2263.0 101:111.0 103:78.0 104:1.0 107:3.0 110:446.0 112:57.0 114:766.0 118:2.0 123:63.0 124:327.0 125:19.0 127:2.0 128:781.0 130:70.0 134:356.0 137:1.0 140:671.0 142:575.0 143:200.0 156:170.0 159:225.0 171:284.0 175:2.0 176:1.0 184:56.0 193:399.0 194:80.0 217:36.0 253:8.0 270:15.0 293:9.0 301:12.0 311:11.…			4522	8242	11063	2872	2276	2349
201009	732808	245	201009	87:27.0 95:24.0 97:4.0 101:63.0 102:149.0 109:6.0 111:5.0 113:15.0 115:5.0 120:2.0 129:119.0 131:103.0 133:132.0 141:2.0 143:125.0 144:1.0 147:1118.0 148:184.0 149:86.0 150:1.0 161:4.0 163:18.0 169:24.0 174:1.0 181:16.0 182:5.0 184:16.0 189:50.0 190:8.0 201:2.0 203:13.0 204:41.0 207:11.0 219:45.0 221:55.0 230:2.0 240:1.0 243:2.0 245:897.0 246:129.0 247:26.0 257:188.0 258:32.0 259:9.0 266:1.0 267:…			1006	8224	983	915	6895	1049
212177	993703	204	212177	85:8.0 86:4.0 87:8.0 88:2.0 89:84.0 90:12.0 91:159.0 92:7.0 93:48.0 94:5.0 95:21.0 96:7.0 97:3.0 98:1.0 99:6.0 100:7.0 101:44.0 102:14.0 103:341.0 104:33.0 105:89.0 106:16.0 107:10.0 108:4.0 109:40.0 111:3.0 113:5.0 114:1.0 115:20.0 116:15.0 117:72.0 118:5.0 119:281.0 120:7.0 121:6.0 122:2.0 123:10.0 125:2.0 126:1.0 127:4.0 128:1.0 129:181.0 130:20.0 131:31.0 132:6.0 133:76.0 134:7.0 135:7.0 136:…			11323	8182	9973	17465	10998	14168
N-methylalanine	284445	130	301582	85:860.0 86:4811.0 87:1178.0 88:5999.0 89:1238.0 90:1159.0 91:4937.0 92:843.0 93:366.0 96:436.0 97:514.0 98:266.0 99:347.0 100:4538.0 101:300.0 102:381.0 103:737.0 104:1412.0 105:363.0 106:1528.0 107:41975.0 108:2634.0 109:1302.0 110:15048.0 111:484.0 112:16.0 113:328.0 114:584.0 115:163.0 118:6449.0 119:568.0 120:274.0 125:26.0 126:1026.0 127:5163.0 130:32712.0 131:7095.0 132:1941.0 133:103.0 13…	C02721	5288725	6767	8182	6854	11292	9470	11188
212735	992954	204	212735	88:14.0 90:10.0 91:106.0 93:63.0 97:17.0 101:37.0 103:403.0 104:12.0 105:122.0 107:118.0 109:57.0 113:3.0 115:40.0 116:14.0 117:2254.0 118:162.0 119:119.0 120:17.0 129:206.0 130:7.0 131:239.0 132:12.0 133:107.0 137:8.0 141:29.0 143:77.0 144:12.0 145:39.0 146:14.0 147:621.0 148:84.0 149:91.0 153:17.0 156:156.0 157:107.0 158:12.0 159:121.0 160:19.0 168:4.0 169:100.0 172:3.0 173:104.0 174:12.0 177:2…			11507	8145	10132	17527	10993	14504
ribose	553058	307	203164	85:15.0 86:22.0 87:1.0 88:77.0 89:356.0 90:3.0 95:5.0 96:8.0 97:9.0 98:5.0 99:82.0 100:221.0 101:88.0 102:21.0 103:1694.0 104:61.0 105:108.0 106:12.0 107:88.0 110:62.0 111:10.0 114:125.0 115:29.0 116:534.0 117:500.0 118:54.0 119:10.0 124:3.0 128:1.0 129:118.0 130:76.0 131:119.0 132:236.0 133:222.0 134:203.0 135:27.0 139:6.0 141:111.0 142:30.0 143:108.0 144:1.0 145:2.0 146:7.0 147:928.0 148:203.0 …	C00121	5779	8875	8079	5191	8897	12165	5655
guanosine	955831	324	213307	85:4455.0 86:2609.0 87:3380.0 88:1090.0 89:7951.0 90:725.0 91:1013.0 92:830.0 93:856.0 94:671.0 95:1724.0 96:676.0 97:4092.0 98:1997.0 99:11528.0 100:6067.0 101:10286.0 102:2516.0 103:71337.0 104:7082.0 105:3965.0 106:503.0 107:846.0 108:420.0 109:699.0 110:1245.0 111:4203.0 112:1131.0 113:4345.0 114:1013.0 115:16073.0 116:5012.0 117:14447.0 118:2026.0 119:2701.0 120:488.0 121:507.0 122:403.0 123…	C00387	6802	6392	8071	5290	9982	10265	9608
phenylethylamine	510136	174	213185	85:15181.0 86:3852.0 87:1960.0 88:3070.0 89:1185.0 90:399.0 92:239.0 93:655.0 94:358.0 95:506.0 96:875.0 97:16609.0 98:51479.0 99:39133.0 100:11464.0 101:2416.0 102:20212.0 103:6316.0 104:2958.0 105:730.0 106:226.0 107:185.0 108:149.0 109:153.0 110:203.0 111:510.0 112:1875.0 113:3965.0 114:59987.0 115:17673.0 116:5420.0 117:3472.0 118:798.0 119:501.0 120:99.0 121:99.0 122:209.0 123:248.0 124:146.…			12977	8042	12496	18711	10098	18519
sorbitol	667682	319	204185	85:27.0 88:43.0 89:178.0 90:11.0 95:9.0 97:28.0 98:7.0 99:26.0 101:120.0 102:14.0 103:1548.0 104:129.0 105:55.0 106:14.0 111:16.0 113:34.0 115:31.0 116:43.0 117:739.0 118:75.0 119:72.0 122:6.0 126:1.0 129:500.0 130:79.0 131:153.0 132:19.0 133:372.0 134:59.0 135:10.0 136:3.0 140:2.0 141:12.0 142:1.0 143:55.0 144:15.0 145:20.0 146:2.0 147:2118.0 148:293.0 149:172.0 150:12.0 151:12.0 154:3.0 155:21.…	C00794	5780	3656	7955	3781	6044	7845	5869
425836	274944	117	425836	86:147.0 87:482.0 95:3.0 99:4217.0 100:19735.0 101:1146.0 102:638.0 103:10.0 104:76.0 106:1139.0 110:311.0 114:185.0 115:115.0 116:105.0 117:35721.0 118:3254.0 119:1030.0 120:1.0 121:105.0 126:41.0 127:837.0 129:92.0 130:140.0 132:15.0 135:2.0 143:4.0 144:5.0 145:3.0 146:81.0 156:279.0 157:2.0 158:7.0 161:1.0 170:97.0 171:235.0 174:166.0 177:13.0 178:7.0 179:2.0 184:233.0 186:7.0 189:7.0 190:39.0…			4821	7950	4821	3763	6729	2948
228983	466444	160	228983	86:891.0 87:50.0 88:1287.0 89:177.0 90:136.0 94:213.0 96:866.0 97:442.0 98:617.0 101:505.0 102:28.0 103:831.0 104:335.0 106:212.0 109:288.0 110:594.0 111:166.0 114:356.0 115:79.0 116:308.0 117:191.0 118:673.0 119:27.0 120:4.0 121:43.0 123:215.0 126:449.0 127:6.0 128:121.0 129:975.0 132:22.0 133:1766.0 134:566.0 135:15.0 137:342.0 140:113.0 141:6.0 142:262.0 143:121.0 144:79.0 145:103.0 148:698.0 …			4800	7892	7000	8298	12647	4053
[truncated: 490 more rows]

## Sheet: Hoja2
1,2-anhydro-myo-inositol
1-deoxyerythritol
1-monopalmitin
2-(4-hydroxyphenyl)ethanol
2-5-diketopiperazine
2-deoxyerythritol
2-hydroxyadipic acid
2-hydroxyglutaric acid
2-ketoadipic acid
3-aminoisobutyric acid
3-hydroxy-3-methylglutaric acid
3-hydroxypropionic acid
3-hydroxypyridine
5-hydroxynorvaline
aconitic acid
adenine	adenine
adenosine	adenosine
adipic acid
alanine	alanine
[truncated: 157 more rows]
