# Supplementary material for: Single cell-type comparative metabolomics of epidermal bladder cells from the halophyte Mesembryanthemum crystallinum
Source: Front Plant Sci. 2015 Jun 10;6:435. doi: 10.3389/fpls.2015.00435 (PMC4462104; doi:10.3389/fpls.2015.00435)
Supplement: Supplementary file 2 [file Table2.XLSX]

## Sheet: submit
Supplementary Table 2: Data file of the results control vs salt-treated metabolites.										Quantification6
				Retention Index	Quant mz	BinBase id	Mass Spectrum	KEGG id	PubChem id	Control							Salt
Metabolite name	RI1	quant mz2	BB id3							1	2	3	4	5	6	7	1	2	3	4	5	6	7	mass spectra7
xylulose NIST	553050	173	231908	553050	173	231908	85:50478.0 86:26971.0 87:60214.0 88:65762.0 89:889536.0 90:70889.0 91:33612.0 92:1389.0 93:397.0 94:6394.0 95:3565.0 96:9083.0 97:4540.0 98:17171.0 99:29214.0 100:95461.0 101:192842.0 102:61420.0 103:1324868.0 104:125156.0 105:124438.0 106:8897.0 107:2342.0 108:214.0 109:1369.0 110:8960.0 111:8879.0 112:13280.0 113:33609.0 114:148161.0 115:86346.0 116:63567.0 117:1682104.0 118:167041.0 119:142609…	C00310	5289590	2269.35	3776.75	3260.25	3527.11	2367.7	2569.68	1763.81	488.084	2545.06	1945.36	4219.17	2263.88	2104.65	3555.4	85:50478.0 86:26971.0 87:60214.0 88:65762.0 89:889536.0 90:70889.0 91:33612.0 92:1389.0 93:397.0 94:6394.0 95:3565.0 96:9083.0 97:4540.0 98:17171.0 99:29214.0 100:95461.0 101:192842.0 102:61420.0 103:1324868.0 104:125156.0 105:124438.0 106:8897.0 107:2342.0 108:214.0 109:1369.0 110:8960.0 111:8879.0 112:13280.0 113:33609.0 114:148161.0 115:86346.0 116:63567.0 117:1682104.0 118:167041.0 119:142609…
xylose	542808	103	200500	542808	103	200500	85:565.0 86:845.0 87:790.0 88:535.0 89:6861.0 90:592.0 91:618.0 92:229.0 93:81.0 94:131.0 95:82.0 96:74.0 97:71.0 98:285.0 99:592.0 100:1939.0 101:2517.0 102:1082.0 103:47280.0 104:4533.0 105:4103.0 106:317.0 107:207.0 108:45.0 109:43.0 110:128.0 111:241.0 112:261.0 113:585.0 114:1226.0 115:1002.0 116:785.0 117:5455.0 118:610.0 119:866.0 120:111.0 121:66.0 122:8.0 123:23.0 124:51.0 125:62.0 126:2…	C00181	6027	158805	217610	225304	147014	88632.6	154602	108388	156587	351045	192330	358125	229767	337837	275702	85:565.0 86:845.0 87:790.0 88:535.0 89:6861.0 90:592.0 91:618.0 92:229.0 93:81.0 94:131.0 95:82.0 96:74.0 97:71.0 98:285.0 99:592.0 100:1939.0 101:2517.0 102:1082.0 103:47280.0 104:4533.0 105:4103.0 106:317.0 107:207.0 108:45.0 109:43.0 110:128.0 111:241.0 112:261.0 113:585.0 114:1226.0 115:1002.0 116:785.0 117:5455.0 118:610.0 119:866.0 120:111.0 121:66.0 122:8.0 123:23.0 124:51.0 125:62.0 126:2…
xylonolactone NIST	536239	129	200631	536239	129	200631	85:164.0 87:235.0 88:112.0 89:250.0 91:3614.0 92:2279.0 93:122.0 94:20.0 95:58.0 96:3.0 97:118.0 98:20.0 99:357.0 101:643.0 102:3958.0 103:2916.0 104:325.0 105:176.0 106:38.0 107:3.0 108:11.0 109:18.0 110:71.0 111:130.0 113:297.0 114:11.0 115:595.0 116:130.0 117:368.0 118:37.0 119:437.0 120:20.0 123:1.0 125:15.0 126:38.0 127:20.0 129:7910.0 130:3509.0 131:1531.0 132:222.0 133:4169.0 134:328.0 135…	C02266	439692	546.764	999.697	2904.1	1916.78	865.266	1906.33	1439.35	1532.26	1981.16	1371.85	3237.02	1829.4	1653.83	1813.16	85:164.0 87:235.0 88:112.0 89:250.0 91:3614.0 92:2279.0 93:122.0 94:20.0 95:58.0 96:3.0 97:118.0 98:20.0 99:357.0 101:643.0 102:3958.0 103:2916.0 104:325.0 105:176.0 106:38.0 107:3.0 108:11.0 109:18.0 110:71.0 111:130.0 113:297.0 114:11.0 115:595.0 116:130.0 117:368.0 118:37.0 119:437.0 120:20.0 123:1.0 125:15.0 126:38.0 127:20.0 129:7910.0 130:3509.0 131:1531.0 132:222.0 133:4169.0 134:328.0 135…
xylonic acid	588743	292	208695	588743	292	208695	85:28.0 86:42.0 87:160.0 88:46.0 92:536.0 100:64.0 102:528.0 103:5719.0 104:590.0 105:262.0 106:16.0 107:50.0 113:69.0 115:106.0 117:105.0 119:25.0 127:5.0 129:1430.0 130:616.0 131:499.0 132:45.0 133:723.0 134:147.0 135:9.0 142:5.0 143:682.0 146:39.0 147:4256.0 148:602.0 149:410.0 150:11.0 157:441.0 158:15.0 171:101.0 184:11.0 189:161.0 190:28.0 191:227.0 192:11.0 203:5.0 204:13.0 205:54.0 207:54…	C00502	6602431	3026.73	3060.49	3149.47	5021.41	2622.73	4763.72	4540.47	1592.27	3181.86	2336.38	6632.53	3303.31	4520.7	3579.04	85:28.0 86:42.0 87:160.0 88:46.0 92:536.0 100:64.0 102:528.0 103:5719.0 104:590.0 105:262.0 106:16.0 107:50.0 113:69.0 115:106.0 117:105.0 119:25.0 127:5.0 129:1430.0 130:616.0 131:499.0 132:45.0 133:723.0 134:147.0 135:9.0 142:5.0 143:682.0 146:39.0 147:4256.0 148:602.0 149:410.0 150:11.0 157:441.0 158:15.0 171:101.0 184:11.0 189:161.0 190:28.0 191:227.0 192:11.0 203:5.0 204:13.0 205:54.0 207:54…
xylitol	566570	217	368041	566570	217	368041	86:588.0 87:117.0 88:1333.0 89:981.0 90:281.0 91:746.0 92:111.0 94:13.0 95:43.0 97:33.0 98:138.0 99:109.0 100:835.0 101:170.0 102:676.0 103:4983.0 104:511.0 105:115.0 110:1860.0 113:34.0 114:331.0 115:1.0 116:139.0 117:2063.0 118:999.0 119:44.0 121:70.0 129:2780.0 130:1025.0 131:320.0 132:826.0 133:431.0 134:13376.0 135:2417.0 138:202.0 139:393.0 143:51.0 144:35.0 145:241.0 147:4793.0 149:316.0 1…	C00379	6912	1858.58	2549.89	2922.41	1710.75	838.332	1836.69	1215.55	1192.2	1880.39	814.639	2795.17	1198.46	1789.91	1433.88	86:588.0 87:117.0 88:1333.0 89:981.0 90:281.0 91:746.0 92:111.0 94:13.0 95:43.0 97:33.0 98:138.0 99:109.0 100:835.0 101:170.0 102:676.0 103:4983.0 104:511.0 105:115.0 110:1860.0 113:34.0 114:331.0 115:1.0 116:139.0 117:2063.0 118:999.0 119:44.0 121:70.0 129:2780.0 130:1025.0 131:320.0 132:826.0 133:431.0 134:13376.0 135:2417.0 138:202.0 139:393.0 143:51.0 144:35.0 145:241.0 147:4793.0 149:316.0 1…
xanthine	702391	353	203224	702391	353	203224	85:1361.0 86:1949.0 87:1097.0 88:295.0 89:217.0 90:23.0 91:133.0 92:37.0 93:220.0 94:161.0 95:474.0 96:313.0 97:308.0 98:1034.0 99:1344.0 100:9058.0 101:1448.0 102:790.0 103:1246.0 104:136.0 105:553.0 106:84.0 107:185.0 108:89.0 109:66.0 110:385.0 111:884.0 112:276.0 113:509.0 114:366.0 115:982.0 116:774.0 117:2321.0 118:354.0 119:362.0 120:43.0 121:60.0 122:89.0 123:151.0 124:264.0 125:445.0 126…	C00385	1188	457.497	582.219	392.768	968.431	290.386	342.577	433.3	1333.56	5094.41	2313.57	189.707	3876.03	3917.11	1566.47	85:1361.0 86:1949.0 87:1097.0 88:295.0 89:217.0 90:23.0 91:133.0 92:37.0 93:220.0 94:161.0 95:474.0 96:313.0 97:308.0 98:1034.0 99:1344.0 100:9058.0 101:1448.0 102:790.0 103:1246.0 104:136.0 105:553.0 106:84.0 107:185.0 108:89.0 109:66.0 110:385.0 111:884.0 112:276.0 113:509.0 114:366.0 115:982.0 116:774.0 117:2321.0 118:354.0 119:362.0 120:43.0 121:60.0 122:89.0 123:151.0 124:264.0 125:445.0 126…
vanillic acid	598898	297	199316	598898	297	199316	86:29.0 87:206.0 88:68.0 89:2564.0 90:677.0 91:1584.0 92:744.0 93:641.0 94:105.0 95:630.0 96:36.0 97:658.0 98:1416.0 99:215.0 100:235.0 103:1969.0 104:754.0 105:723.0 106:154.0 107:1134.0 108:196.0 109:810.0 110:60.0 111:428.0 112:391.0 114:7.0 115:766.0 117:14170.0 118:1802.0 119:1666.0 120:570.0 121:1277.0 122:542.0 123:400.0 124:65.0 125:253.0 126:4592.0 127:442.0 129:1500.0 131:464.0 132:41.0…	C06672	8468	355.676	207.716	344.244	300.496	353.514	488.893	334.668	184.032	276.59	459.456	278.557	187.097	306.389	211.741	86:29.0 87:206.0 88:68.0 89:2564.0 90:677.0 91:1584.0 92:744.0 93:641.0 94:105.0 95:630.0 96:36.0 97:658.0 98:1416.0 99:215.0 100:235.0 103:1969.0 104:754.0 105:723.0 106:154.0 107:1134.0 108:196.0 109:810.0 110:60.0 111:428.0 112:391.0 114:7.0 115:766.0 117:14170.0 118:1802.0 119:1666.0 120:570.0 121:1277.0 122:542.0 123:400.0 124:65.0 125:253.0 126:4592.0 127:442.0 129:1500.0 131:464.0 132:41.0…
valine	315295	144	492765	315295	144	492765	85:1205.0 86:2575.0 87:660.0 88:522.0 89:84.0 90:34.0 94:69.0 96:300.0 97:229.0 98:1105.0 99:549.0 100:12399.0 101:2135.0 102:1179.0 103:2441.0 104:181.0 105:297.0 106:28.0 107:42.0 108:64.0 109:26.0 110:176.0 111:59.0 112:1034.0 113:441.0 114:2212.0 115:886.0 116:376.0 117:1306.0 118:379.0 119:540.0 120:79.0 121:49.0 122:16.0 124:179.0 126:83.0 127:75.0 128:2321.0 129:1279.0 130:1865.0 131:1772.…	C00183	6287	59744.5	34835.9	48162.1	34143.5	48943.1	45760.4	52485.1	48908.4	74973.1	135813	170383	207031	146328	219359	85:1205.0 86:2575.0 87:660.0 88:522.0 89:84.0 90:34.0 94:69.0 96:300.0 97:229.0 98:1105.0 99:549.0 100:12399.0 101:2135.0 102:1179.0 103:2441.0 104:181.0 105:297.0 106:28.0 107:42.0 108:64.0 109:26.0 110:176.0 111:59.0 112:1034.0 113:441.0 114:2212.0 115:886.0 116:376.0 117:1306.0 118:379.0 119:540.0 120:79.0 121:49.0 122:16.0 124:179.0 126:83.0 127:75.0 128:2321.0 129:1279.0 130:1865.0 131:1772.…
uridine	856953	258	213127	856953	258	213127	85:2472.0 86:1478.0 87:1633.0 88:576.0 89:3553.0 90:421.0 91:253.0 92:172.0 93:316.0 94:534.0 95:1117.0 96:2472.0 97:1997.0 98:1743.0 99:16654.0 100:10368.0 101:8412.0 102:3218.0 103:20005.0 104:2189.0 105:1295.0 106:340.0 107:121.0 108:303.0 109:830.0 110:708.0 111:2286.0 112:998.0 113:4642.0 114:1083.0 115:4665.0 116:3572.0 117:7633.0 118:943.0 119:1514.0 120:357.0 121:254.0 122:176.0 123:233.0…	C00299	6029	1589.38	1450.94	1413.6	2420.33	2112.66	3336.43	2786.86	944.162	1012.02	143.376	201.713	65.484	2014.49	315.556	85:2472.0 86:1478.0 87:1633.0 88:576.0 89:3553.0 90:421.0 91:253.0 92:172.0 93:316.0 94:534.0 95:1117.0 96:2472.0 97:1997.0 98:1743.0 99:16654.0 100:10368.0 101:8412.0 102:3218.0 103:20005.0 104:2189.0 105:1295.0 106:340.0 107:121.0 108:303.0 109:830.0 110:708.0 111:2286.0 112:998.0 113:4642.0 114:1083.0 115:4665.0 116:3572.0 117:7633.0 118:943.0 119:1514.0 120:357.0 121:254.0 122:176.0 123:233.0…
uric acid	730534	441	304993	730534	441	304993	85:1183.0 86:635.0 87:1085.0 88:76.0 89:655.0 90:45.0 92:11.0 95:24.0 97:40.0 98:89.0 99:130.0 100:2120.0 101:1153.0 106:632.0 107:268.0 109:13.0 110:360.0 111:521.0 113:595.0 115:426.0 117:1175.0 118:109.0 119:425.0 121:144.0 122:5.0 123:45.0 125:103.0 127:924.0 128:320.0 130:152.0 131:4725.0 132:439.0 134:1320.0 135:44.0 137:68.0 139:116.0 140:421.0 141:844.0 142:291.0 143:4524.0 144:445.0 145:…	C00366	1175	274.777	442.036	378.119	270	171.707	370.715	229.914	246.709	253.005	312.821	199.312	524.912	398.222	335.085	85:1183.0 86:635.0 87:1085.0 88:76.0 89:655.0 90:45.0 92:11.0 95:24.0 97:40.0 98:89.0 99:130.0 100:2120.0 101:1153.0 106:632.0 107:268.0 109:13.0 110:360.0 111:521.0 113:595.0 115:426.0 117:1175.0 118:109.0 119:425.0 121:144.0 122:5.0 123:45.0 125:103.0 127:924.0 128:320.0 130:152.0 131:4725.0 132:439.0 134:1320.0 135:44.0 137:68.0 139:116.0 140:421.0 141:844.0 142:291.0 143:4524.0 144:445.0 145:…
urea	337230	171	224322	337230	171	224322	87:1643.0 89:608.0 91:647.0 92:532.0 93:862.0 95:29.0 98:782.0 99:44753.0 100:38347.0 101:1438.0 102:1416.0 103:2435.0 106:473.0 107:238.0 108:298.0 109:378.0 110:663.0 111:2458.0 112:209.0 113:1856.0 114:14497.0 117:5758.0 119:2230.0 120:461.0 121:146.0 122:91.0 125:99.0 128:322.0 129:368.0 131:8505.0 132:9497.0 133:2364.0 134:978.0 136:170.0 138:52.0 139:475.0 140:192.0 142:1302.0 144:111.0 146…	C00086	1176	13281.4	22358.6	18949	13668.9	9398.41	17932.2	10565.9	10504.5	18447.9	17006.4	102771	48242	96069.3	121238	87:1643.0 89:608.0 91:647.0 92:532.0 93:862.0 95:29.0 98:782.0 99:44753.0 100:38347.0 101:1438.0 102:1416.0 103:2435.0 106:473.0 107:238.0 108:298.0 109:378.0 110:663.0 111:2458.0 112:209.0 113:1856.0 114:14497.0 117:5758.0 119:2230.0 120:461.0 121:146.0 122:91.0 125:99.0 128:322.0 129:368.0 131:8505.0 132:9497.0 133:2364.0 134:978.0 136:170.0 138:52.0 139:475.0 140:192.0 142:1302.0 144:111.0 146…
uracil	385903	99	199600	385903	99	199600	85:620.0 86:348.0 87:342.0 88:79.0 89:29.0 90:36.0 91:255.0 92:148.0 93:33.0 94:13.0 95:48.0 96:142.0 97:65.0 98:244.0 99:6557.0 100:1563.0 101:564.0 102:105.0 103:114.0 104:19.0 105:169.0 106:54.0 107:48.0 108:25.0 109:255.0 110:29.0 111:91.0 112:40.0 113:1310.0 114:131.0 115:108.0 116:39.0 117:196.0 118:52.0 119:32.0 120:22.0 121:6.0 122:1.0 123:5.0 124:10.0 125:8.0 126:1397.0 127:190.0 128:66.…	C00106	1174	895.466	1067.23	2021.52	587.604	510.07	553.61	509.485	980.168	1022.74	4737.94	3035.31	2528.93	1261.46	1986.87	85:620.0 86:348.0 87:342.0 88:79.0 89:29.0 90:36.0 91:255.0 92:148.0 93:33.0 94:13.0 95:48.0 96:142.0 97:65.0 98:244.0 99:6557.0 100:1563.0 101:564.0 102:105.0 103:114.0 104:19.0 105:169.0 106:54.0 107:48.0 108:25.0 109:255.0 110:29.0 111:91.0 112:40.0 113:1310.0 114:131.0 115:108.0 116:39.0 117:196.0 118:52.0 119:32.0 120:22.0 121:6.0 122:1.0 123:5.0 124:10.0 125:8.0 126:1397.0 127:190.0 128:66.…
tyrosine	670802	218	381469	670802	218	381469	86:117.0 91:15.0 92:34.0 98:39.0 100:1184.0 101:47.0 102:44.0 130:112.0 132:42.0 144:2.0 163:71.0 165:27.0 179:321.0 180:48.0 181:24.0 183:7.0 192:19.0 193:24.0 207:35.0 218:2929.0 219:549.0 220:248.0 267:29.0 280:207.0 281:83.0 354:13.0 380:5.0 497:9.0	C00082	6057	48249.2	41491	39373.8	81479.9	50816.7	94472.4	73996.4	26032.5	37858.6	29154.3	14799.5	38019.2	43432.1	48589.4	86:117.0 91:15.0 92:34.0 98:39.0 100:1184.0 101:47.0 102:44.0 130:112.0 132:42.0 144:2.0 163:71.0 165:27.0 179:321.0 180:48.0 181:24.0 183:7.0 192:19.0 193:24.0 207:35.0 218:2929.0 219:549.0 220:248.0 267:29.0 280:207.0 281:83.0 354:13.0 380:5.0 497:9.0
tyramine	664737	174	310785	664737	174	310785	85:11423.0 86:497290.0 87:41826.0 88:17095.0 89:17977.0 90:14664.0 91:27350.0 92:2331.0 93:2206.0 94:330.0 95:3925.0 96:515.0 97:1154.0 98:878.0 99:5395.0 100:205535.0 101:29626.0 102:26271.0 103:11920.0 104:5738.0 105:13899.0 106:1612.0 107:5101.0 108:518.0 109:2410.0 110:608.0 111:694.0 112:272.0 113:5828.0 114:4885.0 115:9457.0 116:18813.0 117:32728.0 118:5975.0 119:8565.0 120:1487.0 121:7764.…	C00483	5610	476087	701902	311856	551055	636892	771285	612805	132243	146852	138919	381985	246897	209024	192165	85:11423.0 86:497290.0 87:41826.0 88:17095.0 89:17977.0 90:14664.0 91:27350.0 92:2331.0 93:2206.0 94:330.0 95:3925.0 96:515.0 97:1154.0 98:878.0 99:5395.0 100:205535.0 101:29626.0 102:26271.0 103:11920.0 104:5738.0 105:13899.0 106:1612.0 107:5101.0 108:518.0 109:2410.0 110:608.0 111:694.0 112:272.0 113:5828.0 114:4885.0 115:9457.0 116:18813.0 117:32728.0 118:5975.0 119:8565.0 120:1487.0 121:7764.…
tryptophan	781209	202	321686	781209	202	321686	85:32.0 86:353.0 88:140.0 90:236.0 98:21.0 99:120.0 100:3175.0 101:711.0 102:351.0 103:219.0 105:145.0 113:72.0 114:31.0 116:670.0 117:61.0 118:31.0 125:7.0 128:352.0 129:232.0 130:294.0 131:524.0 132:188.0 133:647.0 134:90.0 140:48.0 141:228.0 142:248.0 144:160.0 145:237.0 147:2380.0 148:130.0 149:57.0 152:30.0 155:152.0 156:117.0 158:158.0 159:61.0 160:56.0 161:76.0 162:50.0 170:101.0 172:120.0…	C00078	6305	1.00394e+06	1.17932e+06	370935	987854	745127	942669	568694	242107	431878	188739	12189.3	148458	161735	242092	85:32.0 86:353.0 88:140.0 90:236.0 98:21.0 99:120.0 100:3175.0 101:711.0 102:351.0 103:219.0 105:145.0 113:72.0 114:31.0 116:670.0 117:61.0 118:31.0 125:7.0 128:352.0 129:232.0 130:294.0 131:524.0 132:188.0 133:647.0 134:90.0 140:48.0 141:228.0 142:248.0 144:160.0 145:237.0 147:2380.0 148:130.0 149:57.0 152:30.0 155:152.0 156:117.0 158:158.0 159:61.0 160:56.0 161:76.0 162:50.0 170:101.0 172:120.0…
triethanolamine	530879	262	200764	530879	262	200764	87:141.0 88:120.0 90:4.0 91:629.0 92:745.0 93:40.0 94:49.0 95:20.0 96:13.0 97:82.0 98:146.0 99:143.0 101:379.0 102:6.0 103:544.0 104:25.0 105:90.0 106:31.0 108:19.0 109:13.0 111:94.0 112:12.0 113:173.0 115:237.0 117:785.0 118:61.0 119:31.0 120:6.0 121:1.0 122:3.0 123:2.0 124:14.0 125:64.0 126:45.0 127:40.0 128:235.0 129:712.0 130:402.0 132:44.0 133:69.0 134:297.0 135:53.0 136:14.0 137:11.0 139:11…	C06771	7618	159.705	266.04	242.619	166.612	216.317	133.654	34.6912	337.391	313.04	492.042	561.916	271.291	320.582	334.057	87:141.0 88:120.0 90:4.0 91:629.0 92:745.0 93:40.0 94:49.0 95:20.0 96:13.0 97:82.0 98:146.0 99:143.0 101:379.0 102:6.0 103:544.0 104:25.0 105:90.0 106:31.0 108:19.0 109:13.0 111:94.0 112:12.0 113:173.0 115:237.0 117:785.0 118:61.0 119:31.0 120:6.0 121:1.0 122:3.0 123:2.0 124:14.0 125:64.0 126:45.0 127:40.0 128:235.0 129:712.0 130:402.0 132:44.0 133:69.0 134:297.0 135:53.0 136:14.0 137:11.0 139:11…
trans-3,5-dimethoxy-4-hydroxycinnamaldehyde	738890	174	700485	738890	174	700485	89:50.0 91:91.0 100:1.0 106:10.0 116:1.0 118:172.0 119:4.0 124:27.0 128:51.0 131:17.0 133:162.0 134:2.0 144:63.0 146:1754.0 157:2.0 158:1.0 162:59.0 163:9.0 174:2915.0 175:272.0 176:15.0 177:2.0 184:11.0 190:32.0 191:51.0 202:16.0 206:1.0 209:72.0 216:13.0 217:178.0 220:31.0 221:128.0 229:2.0 232:96.0 233:197.0 234:41.0 235:21.0 239:6.0 247:149.0 248:738.0 249:116.0 250:7.0 251:10.0 260:2.0 262:4…	C05610	5280802	95925.1	180709	119266	518.431	33274.9	459.348	333.308	4039.36	3394.13	1137.24	3969.43	1297.21	1979.42	2076.29	89:50.0 91:91.0 100:1.0 106:10.0 116:1.0 118:172.0 119:4.0 124:27.0 128:51.0 131:17.0 133:162.0 134:2.0 144:63.0 146:1754.0 157:2.0 158:1.0 162:59.0 163:9.0 174:2915.0 175:272.0 176:15.0 177:2.0 184:11.0 190:32.0 191:51.0 202:16.0 206:1.0 209:72.0 216:13.0 217:178.0 220:31.0 221:128.0 229:2.0 232:96.0 233:197.0 234:41.0 235:21.0 239:6.0 247:149.0 248:738.0 249:116.0 250:7.0 251:10.0 260:2.0 262:4…
thymine	420134	255	236696	420134	255	236696	85:1377.0 86:1260.0 87:259.0 88:148.0 89:64.0 91:126.0 92:85.0 93:226.0 95:84.0 97:128.0 98:230.0 99:1043.0 100:3045.0 101:620.0 102:713.0 103:307.0 104:61.0 105:342.0 106:1413.0 107:1831.0 108:710.0 109:271.0 110:1254.0 111:291.0 112:407.0 113:14119.0 114:1610.0 115:7482.0 116:780.0 117:903.0 118:155.0 119:48.0 120:2222.0 121:56.0 122:21.0 123:81.0 124:136.0 125:13.0 126:434.0 127:424.0 128:65.0…	C00178	1135	192.483	331.527	292.974	116.033	168.34	89.3373	138.085	301.385	370.931	234.616	333.788	171.506	249.619	305.277	85:1377.0 86:1260.0 87:259.0 88:148.0 89:64.0 91:126.0 92:85.0 93:226.0 95:84.0 97:128.0 98:230.0 99:1043.0 100:3045.0 101:620.0 102:713.0 103:307.0 104:61.0 105:342.0 106:1413.0 107:1831.0 108:710.0 109:271.0 110:1254.0 111:291.0 112:407.0 113:14119.0 114:1610.0 115:7482.0 116:780.0 117:903.0 118:155.0 119:48.0 120:2222.0 121:56.0 122:21.0 123:81.0 124:136.0 125:13.0 126:434.0 127:424.0 128:65.0…
threose	446119	205	349927	446119	205	349927	85:643.0 86:454.0 87:302.0 88:248.0 89:4684.0 90:361.0 91:277.0 93:140.0 98:393.0 99:226.0 100:1945.0 101:1833.0 102:1097.0 103:6663.0 104:811.0 105:689.0 106:16.0 108:1.0 110:401.0 111:62.0 112:385.0 113:389.0 114:781.0 115:987.0 116:985.0 117:18244.0 118:1771.0 119:1243.0 120:172.0 124:5.0 126:375.0 127:582.0 128:218.0 129:1460.0 130:2840.0 131:2415.0 132:512.0 133:4276.0 134:1315.0 135:158.0 1…	C06463	439665	246.881	380.642	345.16	484.959	114.471	412.218	306.099	232.04	894.094	1665.12	2624.68	676.668	166.97	803.793	85:643.0 86:454.0 87:302.0 88:248.0 89:4684.0 90:361.0 91:277.0 93:140.0 98:393.0 99:226.0 100:1945.0 101:1833.0 102:1097.0 103:6663.0 104:811.0 105:689.0 106:16.0 108:1.0 110:401.0 111:62.0 112:385.0 113:389.0 114:781.0 115:987.0 116:985.0 117:18244.0 118:1771.0 119:1243.0 120:172.0 124:5.0 126:375.0 127:582.0 128:218.0 129:1460.0 130:2840.0 131:2415.0 132:512.0 133:4276.0 134:1315.0 135:158.0 1…
threonine	409488	117	321912	409488	117	321912	85:1057.0 87:481.0 88:3056.0 90:500.0 91:217.0 93:804.0 98:1110.0 99:1042.0 100:4187.0 101:6269.0 102:1342.0 103:1910.0 104:152.0 108:1504.0 109:99.0 110:6622.0 111:426.0 112:202.0 113:6.0 114:1825.0 115:559.0 117:3180.0 118:537.0 119:1149.0 121:17.0 122:511.0 124:199.0 126:2257.0 127:1779.0 128:1718.0 129:2333.0 130:2650.0 131:249.0 132:1621.0 133:906.0 135:3.0 137:508.0 140:377.0 142:110.0 144:…	C00188	6288	24840.8	24324.3	27030.5	24962	17455.2	26882.8	29276.7	35008.7	46763.1	59683.7	93210.8	52660.6	41613	54914.9	85:1057.0 87:481.0 88:3056.0 90:500.0 91:217.0 93:804.0 98:1110.0 99:1042.0 100:4187.0 101:6269.0 102:1342.0 103:1910.0 104:152.0 108:1504.0 109:99.0 110:6622.0 111:426.0 112:202.0 113:6.0 114:1825.0 115:559.0 117:3180.0 118:537.0 119:1149.0 121:17.0 122:511.0 124:199.0 126:2257.0 127:1779.0 128:1718.0 129:2333.0 130:2650.0 131:249.0 132:1621.0 133:906.0 135:3.0 137:508.0 140:377.0 142:110.0 144:…
threonic acid	500046	292	486020	500046	292	486020	85:127.0 86:19.0 87:195.0 88:80.0 89:736.0 90:41.0 99:137.0 101:471.0 102:2450.0 103:3189.0 104:403.0 105:135.0 113:94.0 115:206.0 116:97.0 117:3674.0 118:334.0 119:280.0 129:985.0 130:1952.0 131:1050.0 132:134.0 133:1806.0 134:89.0 135:19.0 138:1.0 143:476.0 145:9.0 147:10228.0 148:1518.0 149:1108.0 150:57.0 155:110.0 157:120.0 163:84.0 166:7.0 175:85.0 177:405.0 178:39.0 180:19.0 189:507.0 190:…	C01620	5460407	3218.52	3043.09	5009.85	3689.26	3145.43	4134.84	4400.34	2260.39	2590.09	4480.51	7701.13	8776.94	6866.62	8689.6	85:127.0 86:19.0 87:195.0 88:80.0 89:736.0 90:41.0 99:137.0 101:471.0 102:2450.0 103:3189.0 104:403.0 105:135.0 113:94.0 115:206.0 116:97.0 117:3674.0 118:334.0 119:280.0 129:985.0 130:1952.0 131:1050.0 132:134.0 133:1806.0 134:89.0 135:19.0 138:1.0 143:476.0 145:9.0 147:10228.0 148:1518.0 149:1108.0 150:57.0 155:110.0 157:120.0 163:84.0 166:7.0 175:85.0 177:405.0 178:39.0 180:19.0 189:507.0 190:…
tagatose	632392	307	228911	632392	307	228911	85:134.0 87:13.0 88:56.0 89:3196.0 90:46.0 93:48.0 95:314.0 96:12.0 98:113.0 100:726.0 101:388.0 102:81.0 103:24235.0 104:2031.0 105:332.0 106:7.0 107:1059.0 108:4.0 110:77.0 113:162.0 114:680.0 116:88.0 117:1522.0 118:355.0 123:47.0 124:228.0 126:12.0 129:730.0 131:216.0 133:2283.0 136:35.0 140:17.0 142:134.0 144:54.0 149:151.0 159:57.0 163:115.0 166:80.0 170:17.0 172:792.0 174:1139.0 175:180.0 …	C00795	439312	1650.75	2988.86	1851.23	2388.35	990.68	3048.72	1631.85	1500.26	2152.69	1052.51	2420.56	1789.9	2069.59	2351.76	85:134.0 87:13.0 88:56.0 89:3196.0 90:46.0 93:48.0 95:314.0 96:12.0 98:113.0 100:726.0 101:388.0 102:81.0 103:24235.0 104:2031.0 105:332.0 106:7.0 107:1059.0 108:4.0 110:77.0 113:162.0 114:680.0 116:88.0 117:1522.0 118:355.0 123:47.0 124:228.0 126:12.0 129:730.0 131:216.0 133:2283.0 136:35.0 140:17.0 142:134.0 144:54.0 149:151.0 159:57.0 163:115.0 166:80.0 170:17.0 172:792.0 174:1139.0 175:180.0 …
sulfuric acid	283162	227	236676	283162	227	236676	85:378.0 86:2331.0 87:897.0 88:651.0 89:1848.0 90:107.0 91:438.0 93:329.0 94:46.0 95:59.0 97:239.0 98:4089.0 99:186.0 100:728.0 101:378.0 102:641.0 103:2110.0 104:404.0 105:442.0 106:565.0 107:714.0 109:92.0 111:53.0 112:427.0 113:152.0 114:171.0 115:1284.0 116:182.0 117:613.0 118:396.0 119:179.0 120:152.0 123:93.0 128:427.0 129:94.0 130:3038.0 131:4206.0 132:1353.0 133:2433.0 134:394.0 135:643.0…	C00059	1118	6850.59	21229	9019.02	4871.17	3143.75	5681.71	4181.31	21295.7	1530.9	3235.75	780.439	6357.15	5502.48	4937.88	85:378.0 86:2331.0 87:897.0 88:651.0 89:1848.0 90:107.0 91:438.0 93:329.0 94:46.0 95:59.0 97:239.0 98:4089.0 99:186.0 100:728.0 101:378.0 102:641.0 103:2110.0 104:404.0 105:442.0 106:565.0 107:714.0 109:92.0 111:53.0 112:427.0 113:152.0 114:171.0 115:1284.0 116:182.0 117:613.0 118:396.0 119:179.0 120:152.0 123:93.0 128:427.0 129:94.0 130:3038.0 131:4206.0 132:1353.0 133:2433.0 134:394.0 135:643.0…
succinic acid	370518	247	199210	370518	247	199210	85:668.0 86:529.0 87:317.0 88:94.0 89:164.0 90:25.0 91:33.0 92:73.0 93:121.0 94:10.0 95:40.0 96:19.0 97:39.0 98:6.0 99:154.0 100:48.0 101:331.0 102:52.0 103:140.0 104:19.0 105:108.0 106:28.0 107:63.0 108:6.0 109:1.0 110:18.0 111:15.0 112:12.0 113:291.0 114:53.0 115:394.0 116:486.0 117:689.0 118:70.0 119:94.0 120:4.0 121:4.0 122:6.0 123:3.0 124:1.0 126:20.0 127:21.0 128:83.0 129:3177.0 130:695.0 1…	C00042	1110	13582.6	24124.7	15200.8	32491.5	27683.5	17675.4	19206.7	23625.4	10499.7	25364.6	8582.43	174360	82204.1	48655.2	85:668.0 86:529.0 87:317.0 88:94.0 89:164.0 90:25.0 91:33.0 92:73.0 93:121.0 94:10.0 95:40.0 96:19.0 97:39.0 98:6.0 99:154.0 100:48.0 101:331.0 102:52.0 103:140.0 104:19.0 105:108.0 106:28.0 107:63.0 108:6.0 109:1.0 110:18.0 111:15.0 112:12.0 113:291.0 114:53.0 115:394.0 116:486.0 117:689.0 118:70.0 119:94.0 120:4.0 121:4.0 122:6.0 123:3.0 124:1.0 126:20.0 127:21.0 128:83.0 129:3177.0 130:695.0 1…
stearic acid	787358	117	199195	787358	117	199195	85:700.0 86:253.0 87:125.0 88:82.0 89:447.0 90:48.0 91:171.0 92:25.0 93:426.0 94:40.0 95:1020.0 96:117.0 97:1024.0 98:749.0 99:386.0 100:49.0 101:187.0 102:22.0 105:450.0 106:48.0 107:188.0 108:13.0 109:271.0 110:45.0 111:412.0 112:177.0 113:76.0 114:7.0 115:100.0 116:947.0 117:16820.0 118:1585.0 119:678.0 120:23.0 121:138.0 122:16.0 123:71.0 124:16.0 125:94.0 126:45.0 127:79.0 128:37.0 129:7299.…	C01530	5281	160186	131701	86985.8	50383	77758.7	65758.6	102763	97574.1	190236	191160	24354.5	57373.4	52843.4	67840.3	85:700.0 86:253.0 87:125.0 88:82.0 89:447.0 90:48.0 91:171.0 92:25.0 93:426.0 94:40.0 95:1020.0 96:117.0 97:1024.0 98:749.0 99:386.0 100:49.0 101:187.0 102:22.0 105:450.0 106:48.0 107:188.0 108:13.0 109:271.0 110:45.0 111:412.0 112:177.0 113:76.0 114:7.0 115:100.0 116:947.0 117:16820.0 118:1585.0 119:678.0 120:23.0 121:138.0 122:16.0 123:71.0 124:16.0 125:94.0 126:45.0 127:79.0 128:37.0 129:7299.…
spermine	953011	144	226186	953011	144	226186	85:143.0 86:4419.0 91:9.0 95:213.0 98:157.0 99:59.0 100:2137.0 102:562.0 103:4.0 110:61.0 112:182.0 114:372.0 115:309.0 116:6603.0 117:966.0 128:494.0 129:1311.0 130:1350.0 131:303.0 140:150.0 142:1431.0 143:221.0 144:5092.0 145:735.0 146:451.0 152:7.0 154:61.0 156:1689.0 157:232.0 158:199.0 160:2107.0 161:332.0 162:63.0 163:4.0 166:14.0 168:56.0 169:9.0 170:428.0 172:1172.0 173:218.0 174:3306.0 …	C00750	1103	514.684	1063.14	450.447	708.844	496.602	645.057	558.461	541.426	1069.91	821.156	734.813	493.729	555.174	1190.27	85:143.0 86:4419.0 91:9.0 95:213.0 98:157.0 99:59.0 100:2137.0 102:562.0 103:4.0 110:61.0 112:182.0 114:372.0 115:309.0 116:6603.0 117:966.0 128:494.0 129:1311.0 130:1350.0 131:303.0 140:150.0 142:1431.0 143:221.0 144:5092.0 145:735.0 146:451.0 152:7.0 154:61.0 156:1689.0 157:232.0 158:199.0 160:2107.0 161:332.0 162:63.0 163:4.0 166:14.0 168:56.0 169:9.0 170:428.0 172:1172.0 173:218.0 174:3306.0 …
spermidine	792258	144	200990	792258	144	200990	85:33.0 86:762.0 87:71.0 88:28.0 90:4.0 91:101.0 92:122.0 93:18.0 97:2.0 98:29.0 99:32.0 100:377.0 101:64.0 102:91.0 103:43.0 107:9.0 108:2.0 110:5.0 112:18.0 113:2.0 114:68.0 115:108.0 116:743.0 117:76.0 118:24.0 124:3.0 125:5.0 126:35.0 128:68.0 129:71.0 130:148.0 131:32.0 132:3.0 134:20.0 136:4.0 140:22.0 141:9.0 142:104.0 143:22.0 144:693.0 145:73.0 146:74.0 147:311.0 148:51.0 149:6.0 151:1.0…	C00315	1102	2742.19	4362.04	2089.27	3965.21	3025.07	4387.38	5190.08	2348.4	2193.43	2336.38	4819.51	4243.99	3530.57	8004.01	85:33.0 86:762.0 87:71.0 88:28.0 90:4.0 91:101.0 92:122.0 93:18.0 97:2.0 98:29.0 99:32.0 100:377.0 101:64.0 102:91.0 103:43.0 107:9.0 108:2.0 110:5.0 112:18.0 113:2.0 114:68.0 115:108.0 116:743.0 117:76.0 118:24.0 124:3.0 125:5.0 126:35.0 128:68.0 129:71.0 130:148.0 131:32.0 132:3.0 134:20.0 136:4.0 140:22.0 141:9.0 142:104.0 143:22.0 144:693.0 145:73.0 146:74.0 147:311.0 148:51.0 149:6.0 151:1.0…
sorbitol	667472	319	438060	667472	319	438060	85:31.0 86:180.0 87:11.0 88:199.0 89:1589.0 90:85.0 91:86.0 93:54.0 94:37.0 95:98.0 97:446.0 98:75.0 99:202.0 101:376.0 103:10896.0 104:711.0 105:340.0 108:13.0 113:162.0 114:173.0 116:185.0 117:6709.0 118:495.0 119:315.0 125:168.0 129:4523.0 130:341.0 131:1439.0 132:119.0 133:2836.0 134:278.0 135:211.0 138:39.0 139:34.0 141:228.0 142:133.0 143:1744.0 144:383.0 145:174.0 146:97.0 147:17548.0 148:…	C00794	5780	2322.35	3039	3600.83	2088.6	1767.57	2953.76	2459	4711.47	1520.17	2000.75	3962.23	2499.83	2361.78	4432.17	85:31.0 86:180.0 87:11.0 88:199.0 89:1589.0 90:85.0 91:86.0 93:54.0 94:37.0 95:98.0 97:446.0 98:75.0 99:202.0 101:376.0 103:10896.0 104:711.0 105:340.0 108:13.0 113:162.0 114:173.0 116:185.0 117:6709.0 118:495.0 119:315.0 125:168.0 129:4523.0 130:341.0 131:1439.0 132:119.0 133:2836.0 134:278.0 135:211.0 138:39.0 139:34.0 141:228.0 142:133.0 143:1744.0 144:383.0 145:174.0 146:97.0 147:17548.0 148:…
sinapyl alcohol	728002	354	213284	728002	354	213284	89:562.0 90:95.0 91:207.0 92:3.0 102:5.0 105:165.0 106:95.0 112:8.0 114:21.0 115:178.0 116:36.0 118:45.0 119:13.0 120:27.0 121:103.0 124:44.0 128:38.0 129:154.0 130:7.0 131:10.0 132:17.0 133:342.0 135:14.0 136:3.0 139:19.0 142:133.0 145:231.0 149:246.0 150:29.0 157:153.0 159:1.0 161:450.0 162:124.0 163:82.0 164:10.0 165:11.0 173:31.0 174:29.0 176:4.0 177:57.0 179:141.0 185:105.0 186:3.0 189:46.0 …	C02325	5280507	179.93	131.997	138.247	162.149	152.347	139.282	187.06	181.364	220.843	472.491	348.196	230.753	211.216	285.747	89:562.0 90:95.0 91:207.0 92:3.0 102:5.0 105:165.0 106:95.0 112:8.0 114:21.0 115:178.0 116:36.0 118:45.0 119:13.0 120:27.0 121:103.0 124:44.0 128:38.0 129:154.0 130:7.0 131:10.0 132:17.0 133:342.0 135:14.0 136:3.0 139:19.0 142:133.0 145:231.0 149:246.0 150:29.0 157:153.0 159:1.0 161:450.0 162:124.0 163:82.0 164:10.0 165:11.0 173:31.0 174:29.0 176:4.0 177:57.0 179:141.0 185:105.0 186:3.0 189:46.0 …
sialicin	874987	361	504244	874987	361	504244	85:3777.0 86:536.0 87:2785.0 88:1363.0 89:9695.0 90:1580.0 91:6298.0 92:598.0 93:385.0 94:285.0 95:887.0 96:55.0 97:2020.0 98:499.0 99:3241.0 100:464.0 101:10184.0 102:2055.0 103:98874.0 104:10994.0 105:7486.0 106:6082.0 107:3243.0 108:628.0 109:8019.0 110:595.0 111:2542.0 112:307.0 113:4182.0 114:1056.0 115:4548.0 116:4467.0 117:34234.0 118:3706.0 119:6347.0 120:635.0 121:1101.0 122:213.0 123:25…	C19910	445063	37.6598	143.252	87.8921	66.9423	67.3359	104.813	59.1791	114.686	128.647	521.369	283.359	88.3515	84.3196	112.038	85:3777.0 86:536.0 87:2785.0 88:1363.0 89:9695.0 90:1580.0 91:6298.0 92:598.0 93:385.0 94:285.0 95:887.0 96:55.0 97:2020.0 98:499.0 99:3241.0 100:464.0 101:10184.0 102:2055.0 103:98874.0 104:10994.0 105:7486.0 106:6082.0 107:3243.0 108:628.0 109:8019.0 110:595.0 111:2542.0 112:307.0 113:4182.0 114:1056.0 115:4548.0 116:4467.0 117:34234.0 118:3706.0 119:6347.0 120:635.0 121:1101.0 122:213.0 123:25…
shikimic acid	610984	204	199162	610984	204	199162	85:1162.0 86:478.0 87:1218.0 88:414.0 89:1021.0 90:292.0 91:3300.0 92:1229.0 93:4667.0 94:930.0 95:1827.0 96:1036.0 97:887.0 98:374.0 99:1182.0 100:281.0 101:4115.0 102:1146.0 103:5700.0 104:661.0 105:3643.0 106:494.0 107:635.0 108:312.0 109:1410.0 110:300.0 111:1988.0 112:280.0 113:703.0 114:152.0 115:1933.0 116:2851.0 117:2432.0 118:504.0 119:2171.0 120:365.0 121:1765.0 122:288.0 123:1382.0 124…	C00493	8742	710.654	1703.68	1002.52	970.663	783.622	1455.42	1073.39	744.128	1436.55	971.049	1318.34	1163.12	859.058	1029.92	85:1162.0 86:478.0 87:1218.0 88:414.0 89:1021.0 90:292.0 91:3300.0 92:1229.0 93:4667.0 94:930.0 95:1827.0 96:1036.0 97:887.0 98:374.0 99:1182.0 100:281.0 101:4115.0 102:1146.0 103:5700.0 104:661.0 105:3643.0 106:494.0 107:635.0 108:312.0 109:1410.0 110:300.0 111:1988.0 112:280.0 113:703.0 114:152.0 115:1933.0 116:2851.0 117:2432.0 118:504.0 119:2171.0 120:365.0 121:1765.0 122:288.0 123:1382.0 124…
serine	394650	204	213294	394650	204	213294	85:4149.0 86:13315.0 87:6992.0 88:15150.0 89:10502.0 90:1587.0 91:745.0 92:179.0 93:337.0 94:83.0 95:182.0 96:273.0 97:332.0 98:3409.0 99:2717.0 100:178441.0 101:28554.0 102:14111.0 103:31730.0 104:3916.0 105:4100.0 106:636.0 107:226.0 108:66.0 109:73.0 110:176.0 111:111.0 112:475.0 113:2552.0 114:21912.0 115:17939.0 116:55490.0 117:27207.0 118:6867.0 119:7638.0 120:1362.0 121:845.0 122:101.0 123…	C00065	5951	33631.6	27480.9	37754.3	35367.1	26013.5	41299.9	47380.7	20186.1	25454.9	33846.6	35660.1	37954.8	40197.9	51549.6	85:4149.0 86:13315.0 87:6992.0 88:15150.0 89:10502.0 90:1587.0 91:745.0 92:179.0 93:337.0 94:83.0 95:182.0 96:273.0 97:332.0 98:3409.0 99:2717.0 100:178441.0 101:28554.0 102:14111.0 103:31730.0 104:3916.0 105:4100.0 106:636.0 107:226.0 108:66.0 109:73.0 110:176.0 111:111.0 112:475.0 113:2552.0 114:21912.0 115:17939.0 116:55490.0 117:27207.0 118:6867.0 119:7638.0 120:1362.0 121:845.0 122:101.0 123…
ribose	553606	307	205473	553606	307	205473	85:279.0 86:330.0 87:436.0 88:215.0 89:3091.0 90:348.0 91:46.0 93:7.0 94:28.0 95:7.0 96:14.0 97:34.0 98:83.0 99:241.0 100:887.0 101:1056.0 102:396.0 103:21334.0 104:2049.0 105:1677.0 106:121.0 107:30.0 108:1.0 109:5.0 110:11.0 111:58.0 112:133.0 113:218.0 114:420.0 115:352.0 116:289.0 117:2403.0 118:313.0 119:280.0 120:42.0 121:25.0 122:17.0 123:7.0 125:38.0 126:120.0 127:168.0 128:132.0 129:1920…	C00121	5779	4876.25	2830.26	4271.92	4122.16	3790.17	6086.19	3626.93	2913.83	4221.75	2994.61	9797.51	4924.82	4822.92	6562.94	85:279.0 86:330.0 87:436.0 88:215.0 89:3091.0 90:348.0 91:46.0 93:7.0 94:28.0 95:7.0 96:14.0 97:34.0 98:83.0 99:241.0 100:887.0 101:1056.0 102:396.0 103:21334.0 104:2049.0 105:1677.0 106:121.0 107:30.0 108:1.0 109:5.0 110:11.0 111:58.0 112:133.0 113:218.0 114:420.0 115:352.0 116:289.0 117:2403.0 118:313.0 119:280.0 120:42.0 121:25.0 122:17.0 123:7.0 125:38.0 126:120.0 127:168.0 128:132.0 129:1920…
ribonic acid	598019	292	199341	598019	292	199341	88:54.0 89:2086.0 90:185.0 102:152.0 103:8564.0 104:518.0 111:198.0 117:1940.0 118:44.0 119:213.0 124:11.0 125:99.0 127:29.0 129:1384.0 130:251.0 131:230.0 132:19.0 140:45.0 142:168.0 143:408.0 145:31.0 146:5.0 147:4148.0 148:601.0 149:301.0 153:3.0 157:288.0 159:596.0 160:32.0 163:76.0 169:537.0 170:44.0 171:104.0 173:102.0 174:72.0 175:65.0 176:11.0 177:125.0 179:322.0 180:24.0 183:6.0 185:346.…	C01685	5460677	736.458	855.421	3468.08	2957.36	1541.99	2342.47	2314.11	1917.66	3184	2896.86	3054.52	2790.87	2073.76	2302.42	88:54.0 89:2086.0 90:185.0 102:152.0 103:8564.0 104:518.0 111:198.0 117:1940.0 118:44.0 119:213.0 124:11.0 125:99.0 127:29.0 129:1384.0 130:251.0 131:230.0 132:19.0 140:45.0 142:168.0 143:408.0 145:31.0 146:5.0 147:4148.0 148:601.0 149:301.0 153:3.0 157:288.0 159:596.0 160:32.0 163:76.0 169:537.0 170:44.0 171:104.0 173:102.0 174:72.0 175:65.0 176:11.0 177:125.0 179:322.0 180:24.0 183:6.0 185:346.…
ribitol	575953	319	322007	575953	319	322007	85:335.0 86:850.0 87:356.0 88:770.0 89:3116.0 90:99.0 91:184.0 92:204.0 94:67.0 95:98.0 96:28.0 97:155.0 98:257.0 99:227.0 101:2028.0 102:60.0 103:36383.0 104:3434.0 105:799.0 108:71.0 109:14.0 110:83.0 111:386.0 113:1168.0 114:1114.0 115:485.0 116:1192.0 117:4854.0 118:282.0 119:690.0 122:6.0 123:7.0 125:11.0 126:20.0 127:45.0 128:2.0 129:19667.0 130:2379.0 131:3059.0 132:529.0 133:7205.0 134:11…	C00474	827	3196.9	4011.07	5055.63	3121	2238.08	4283.27	3575.24	1685.62	1970.44	850.483	3772.52	1382.44	1164.61	1094.68	85:335.0 86:850.0 87:356.0 88:770.0 89:3116.0 90:99.0 91:184.0 92:204.0 94:67.0 95:98.0 96:28.0 97:155.0 98:257.0 99:227.0 101:2028.0 102:60.0 103:36383.0 104:3434.0 105:799.0 108:71.0 109:14.0 110:83.0 111:386.0 113:1168.0 114:1114.0 115:485.0 116:1192.0 117:4854.0 118:282.0 119:690.0 122:6.0 123:7.0 125:11.0 126:20.0 127:45.0 128:2.0 129:19667.0 130:2379.0 131:3059.0 132:529.0 133:7205.0 134:11…
raffinose	1026190	217	790771	1026190	217	790771	85:307.0 86:165.0 87:382.0 88:112.0 89:1641.0 90:316.0 91:599.0 92:278.0 93:135.0 94:36.0 95:114.0 97:287.0 99:413.0 100:35.0 101:1274.0 102:310.0 103:9305.0 104:732.0 105:804.0 106:194.0 107:136.0 108:64.0 109:673.0 110:118.0 111:427.0 112:88.0 113:405.0 114:125.0 115:619.0 116:632.0 117:3084.0 118:527.0 119:994.0 120:417.0 121:219.0 122:67.0 123:76.0 126:77.0 127:188.0 128:107.0 129:8925.0 130:…	C00492	439242	29334.9	41550.4	15152.2	33348.4	34417.1	37191.7	33253.9	22037.1	39022.8	7172.08	857.282	8902.71	19986.3	13522.6	85:307.0 86:165.0 87:382.0 88:112.0 89:1641.0 90:316.0 91:599.0 92:278.0 93:135.0 94:36.0 95:114.0 97:287.0 99:413.0 100:35.0 101:1274.0 102:310.0 103:9305.0 104:732.0 105:804.0 106:194.0 107:136.0 108:64.0 109:673.0 110:118.0 111:427.0 112:88.0 113:405.0 114:125.0 115:619.0 116:632.0 117:3084.0 118:527.0 119:994.0 120:417.0 121:219.0 122:67.0 123:76.0 126:77.0 127:188.0 128:107.0 129:8925.0 130:…
quinic acid	633864	255	949306	633864	255	949306	85:2688.0 86:818.0 87:3318.0 88:2680.0 89:6812.0 90:754.0 91:1925.0 92:452.0 93:1271.0 94:529.0 95:1219.0 96:497.0 97:1526.0 98:549.0 99:3857.0 100:613.0 101:13142.0 102:3211.0 103:70036.0 104:6610.0 105:4319.0 106:457.0 107:387.0 108:129.0 109:2200.0 110:239.0 111:2666.0 112:672.0 113:3528.0 114:971.0 115:8990.0 116:6315.0 117:26317.0 118:2809.0 119:4477.0 120:646.0 121:949.0 122:68.0 123:425.0 …	C00296	6508	3668.34	3844.28	4904.56	9345.88	3892.86	8607.33	6986.54	5845	8640.77	6491.04	19270.8	11259.1	11911.6	10438	85:2688.0 86:818.0 87:3318.0 88:2680.0 89:6812.0 90:754.0 91:1925.0 92:452.0 93:1271.0 94:529.0 95:1219.0 96:497.0 97:1526.0 98:549.0 99:3857.0 100:613.0 101:13142.0 102:3211.0 103:70036.0 104:6610.0 105:4319.0 106:457.0 107:387.0 108:129.0 109:2200.0 110:239.0 111:2666.0 112:672.0 113:3528.0 114:971.0 115:8990.0 116:6315.0 117:26317.0 118:2809.0 119:4477.0 120:646.0 121:949.0 122:68.0 123:425.0 …
pyruvic acid	211947	174	273784	211947	174	273784	85:706.0 86:421.0 87:1432.0 88:3438.0 89:9498.0 90:909.0 91:458.0 93:3.0 95:1176.0 96:234.0 97:3170.0 98:14.0 99:3086.0 100:1897.0 101:2538.0 102:689.0 103:1076.0 105:166.0 106:126.0 107:115.0 109:353.0 110:178.0 112:75.0 114:195.0 115:5036.0 116:672.0 117:44655.0 118:5309.0 119:1766.0 120:89.0 123:3712.0 124:278.0 125:1420.0 126:277.0 129:444.0 131:1207.0 132:597.0 133:5405.0 134:683.0 136:287.0…	C00022	1060	20316.8	55605.5	23650.3	290.083	34197.4	53067.1	37836.6	12539.5	8803.72	6399.8	3071.33	5709.59	16192.7	3660.24	85:706.0 86:421.0 87:1432.0 88:3438.0 89:9498.0 90:909.0 91:458.0 93:3.0 95:1176.0 96:234.0 97:3170.0 98:14.0 99:3086.0 100:1897.0 101:2538.0 102:689.0 103:1076.0 105:166.0 106:126.0 107:115.0 109:353.0 110:178.0 112:75.0 114:195.0 115:5036.0 116:672.0 117:44655.0 118:5309.0 119:1766.0 120:89.0 123:3712.0 124:278.0 125:1420.0 126:277.0 129:444.0 131:1207.0 132:597.0 133:5405.0 134:683.0 136:287.0…
putrescine	588249	174	200452	588249	174	200452	86:318.0 87:200.0 88:8.0 91:33.0 92:33.0 93:28.0 94:8.0 95:6.0 98:3.0 99:13.0 100:147.0 102:3.0 106:5.0 108:5.0 109:8.0 110:15.0 112:6.0 114:8.0 115:2.0 116:7.0 118:1.0 123:3.0 126:23.0 128:10.0 130:64.0 131:1.0 132:5.0 135:1.0 136:3.0 137:3.0 138:3.0 140:6.0 142:33.0 143:8.0 144:11.0 146:33.0 153:1.0 156:3.0 157:2.0 158:22.0 160:2.0 161:2.0 166:5.0 168:6.0 170:8.0 171:1.0 172:95.0 173:7.0 174:10…	C00134	1045	7895.31	13925.2	6721	8129.02	5022.42	9339.62	5433.6	1356.23	2156.98	2166.94	6397.2	4477.86	2743.31	3327.21	86:318.0 87:200.0 88:8.0 91:33.0 92:33.0 93:28.0 94:8.0 95:6.0 98:3.0 99:13.0 100:147.0 102:3.0 106:5.0 108:5.0 109:8.0 110:15.0 112:6.0 114:8.0 115:2.0 116:7.0 118:1.0 123:3.0 126:23.0 128:10.0 130:64.0 131:1.0 132:5.0 135:1.0 136:3.0 137:3.0 138:3.0 140:6.0 142:33.0 143:8.0 144:11.0 146:33.0 153:1.0 156:3.0 157:2.0 158:22.0 160:2.0 161:2.0 166:5.0 168:6.0 170:8.0 171:1.0 172:95.0 173:7.0 174:10…
pseudo uridine	813829	217	213381	813829	217	213381	85:213.0 86:79.0 87:140.0 88:32.0 89:17.0 91:53.0 92:21.0 93:66.0 94:15.0 97:3.0 98:19.0 99:228.0 100:795.0 101:273.0 102:27.0 103:733.0 104:19.0 105:21.0 106:69.0 107:11.0 108:12.0 110:4.0 111:79.0 113:175.0 115:57.0 116:38.0 117:251.0 119:107.0 120:3.0 121:26.0 123:19.0 125:31.0 126:19.0 127:295.0 128:2087.0 129:84.0 130:83.0 131:422.0 132:89.0 133:777.0 134:35.0 135:90.0 136:4.0 137:1.0 139:61…	C02067	15047	1300.66	1773.26	1841.16	2380.91	1485.6	2577.42	2318.19	1053.51	1537.33	1205.67	698.793	1294.09	1977.75	2703.29	85:213.0 86:79.0 87:140.0 88:32.0 89:17.0 91:53.0 92:21.0 93:66.0 94:15.0 97:3.0 98:19.0 99:228.0 100:795.0 101:273.0 102:27.0 103:733.0 104:19.0 105:21.0 106:69.0 107:11.0 108:12.0 110:4.0 111:79.0 113:175.0 115:57.0 116:38.0 117:251.0 119:107.0 120:3.0 121:26.0 123:19.0 125:31.0 126:19.0 127:295.0 128:2087.0 129:84.0 130:83.0 131:422.0 132:89.0 133:777.0 134:35.0 135:90.0 136:4.0 137:1.0 139:61…
propane-1,3-diol NIST	214259	177	272666	214259	177	272666	147:136457.0 115:52492.0 130:38771.0 148:21374.0 133:14111.0 177:14086.0 131:12287.0 117:11965.0 103:11744.0 149:11695.0 101:10287.0 85:6165.0 116:5911.0 87:5534.0 205:3619.0 132:3181.0 99:2896.0 178:2292.0 119:1984.0 105:1584.0 134:1567.0 102:1527.0 118:1410.0 123:1299.0 179:1166.0 104:1094.0 95:1047.0 163:1033.0 207:984.0 86:963.0 150:867.0 93:773.0 113:630.0 125:623.0 88:615.0 89:548.0 206:427…	C02457	10442	683.455	3270.25	1581.14	1765.79	1580.71	1091.74	1727.08	2741.8	4288.22	6396.54	3772.52	1316.96	971.763	1878.94	147:136457.0 115:52492.0 130:38771.0 148:21374.0 133:14111.0 177:14086.0 131:12287.0 117:11965.0 103:11744.0 149:11695.0 101:10287.0 85:6165.0 116:5911.0 87:5534.0 205:3619.0 132:3181.0 99:2896.0 178:2292.0 119:1984.0 105:1584.0 134:1567.0 102:1527.0 118:1410.0 123:1299.0 179:1166.0 104:1094.0 95:1047.0 163:1033.0 207:984.0 86:963.0 150:867.0 93:773.0 113:630.0 125:623.0 88:615.0 89:548.0 206:427…
proline	366261	142	618066	366261	142	618066	85:935.0 86:635.0 87:136.0 88:92.0 89:21.0 90:49.0 91:217.0 92:9.0 94:103.0 95:94.0 96:333.0 97:95.0 98:494.0 99:996.0 100:1528.0 101:672.0 102:448.0 103:757.0 105:274.0 106:203.0 107:142.0 110:216.0 111:94.0 112:201.0 113:622.0 114:233.0 115:584.0 116:82.0 117:504.0 119:149.0 121:13.0 122:39.0 124:402.0 125:149.0 126:384.0 127:339.0 128:280.0 129:146.0 130:239.0 131:904.0 132:331.0 133:1516.0 13…	C16435	614	203508	130215	166231	145901	165136	120759	177580	332917	799578	1.01979e+06	1.1105e+06	1.12825e+06	844224	1.34879e+06	85:935.0 86:635.0 87:136.0 88:92.0 89:21.0 90:49.0 91:217.0 92:9.0 94:103.0 95:94.0 96:333.0 97:95.0 98:494.0 99:996.0 100:1528.0 101:672.0 102:448.0 103:757.0 105:274.0 106:203.0 107:142.0 110:216.0 111:94.0 112:201.0 113:622.0 114:233.0 115:584.0 116:82.0 117:504.0 119:149.0 121:13.0 122:39.0 124:402.0 125:149.0 126:384.0 127:339.0 128:280.0 129:146.0 130:239.0 131:904.0 132:331.0 133:1516.0 13…
pipecolic acid	401074	156	228067	401074	156	228067	85:2826.0 86:5473.0 87:1122.0 88:844.0 90:101.0 92:54.0 93:205.0 94:1241.0 95:422.0 96:283.0 97:687.0 98:1312.0 99:1632.0 100:3008.0 101:968.0 102:1010.0 103:1541.0 104:145.0 105:423.0 106:142.0 107:319.0 108:504.0 109:214.0 110:308.0 111:505.0 112:3407.0 113:1539.0 114:1769.0 115:837.0 116:680.0 117:2192.0 118:373.0 119:862.0 120:145.0 121:60.0 122:282.0 123:30.0 124:552.0 125:212.0 126:2387.0 1…	C00408	439227	560.712	140.183	125.429	468.596	75.7529	526.176	376.842	134.69	2294.2	3463.84	16564.5	2646.39	1681.38	2107.13	85:2826.0 86:5473.0 87:1122.0 88:844.0 90:101.0 92:54.0 93:205.0 94:1241.0 95:422.0 96:283.0 97:687.0 98:1312.0 99:1632.0 100:3008.0 101:968.0 102:1010.0 103:1541.0 104:145.0 105:423.0 106:142.0 107:319.0 108:504.0 109:214.0 110:308.0 111:505.0 112:3407.0 113:1539.0 114:1769.0 115:837.0 116:680.0 117:2192.0 118:373.0 119:862.0 120:145.0 121:60.0 122:282.0 123:30.0 124:552.0 125:212.0 126:2387.0 1…
pinitol NIST	623489	260	231881	623489	260	231881	85:387.0 86:71.0 88:6.0 89:2527.0 90:16.0 91:201.0 92:36.0 93:29.0 95:75.0 96:176.0 97:62.0 98:407.0 99:427.0 101:13.0 102:136.0 103:1362.0 104:21.0 105:2823.0 106:612.0 107:67.0 108:59.0 109:14.0 110:378.0 112:15.0 114:146.0 115:114.0 116:1010.0 117:602.0 118:40.0 119:60.0 121:26.0 124:63.0 126:85.0 128:96.0 129:3005.0 130:291.0 131:627.0 132:343.0 133:2282.0 134:171.0 135:35.0 141:77.0 142:113.…	C03844	164619	359804	505310	375312	352490	363568	142125	312590	895586	1.12711e+06	1.49237e+06	1.57661e+06	664528	574029	696655	85:387.0 86:71.0 88:6.0 89:2527.0 90:16.0 91:201.0 92:36.0 93:29.0 95:75.0 96:176.0 97:62.0 98:407.0 99:427.0 101:13.0 102:136.0 103:1362.0 104:21.0 105:2823.0 106:612.0 107:67.0 108:59.0 109:14.0 110:378.0 112:15.0 114:146.0 115:114.0 116:1010.0 117:602.0 118:40.0 119:60.0 121:26.0 124:63.0 126:85.0 128:96.0 129:3005.0 130:291.0 131:627.0 132:343.0 133:2282.0 134:171.0 135:35.0 141:77.0 142:113.…
phosphoric acid	342472	314	218342	342472	314	218342	85:347.0 87:1211.0 88:336.0 89:1551.0 90:130.0 91:976.0 92:23.0 93:381.0 94:86.0 95:150.0 96:135.0 98:118.0 102:197.0 103:5646.0 104:1040.0 105:2917.0 106:556.0 107:1819.0 108:141.0 109:540.0 112:16.0 113:121.0 114:3.0 115:5937.0 116:443.0 117:2476.0 118:325.0 119:3968.0 120:496.0 121:3024.0 122:329.0 123:1403.0 124:73.0 125:24.0 128:189.0 129:54.0 130:26.0 131:3561.0 132:2477.0 133:22872.0 134:3…	C00009	1004	43738.4	40452.4	75808.8	2967.03	38664.3	5340.54	7294.68	37887.8	25000.3	21053.5	2516.62	23423.5	43036.4	25273.2	85:347.0 87:1211.0 88:336.0 89:1551.0 90:130.0 91:976.0 92:23.0 93:381.0 94:86.0 95:150.0 96:135.0 98:118.0 102:197.0 103:5646.0 104:1040.0 105:2917.0 106:556.0 107:1819.0 108:141.0 109:540.0 112:16.0 113:121.0 114:3.0 115:5937.0 116:443.0 117:2476.0 118:325.0 119:3968.0 120:496.0 121:3024.0 122:329.0 123:1403.0 124:73.0 125:24.0 128:189.0 129:54.0 130:26.0 131:3561.0 132:2477.0 133:22872.0 134:3…
phenylethylamine	510041	174	438065	510041	174	438065	85:90.0 86:11.0 90:34.0 98:236.0 99:316.0 100:483.0 113:152.0 114:329.0 130:90.0 143:263.0 144:67.0 156:1.0 158:14.0 171:217.0 172:120.0 174:3726.0 175:520.0 176:59.0 179:8.0 228:17.0 232:48.0 234:25.0 256:23.0 257:57.0 259:2.0 280:3.0 314:4.0 316:16.0 318:20.0 321:12.0 329:77.0 330:19.0 337:6.0 341:5.0 342:23.0 346:1.0 348:13.0 356:10.0 358:18.0 364:8.0 365:3.0 367:1.0 375:4.0 381:3.0 385:7.0 39…	C05332	7711	27319.4	38681.2	25166.5	14327.9	24313.3	22224.6	7476.98	3401.92	10135.2	4780.3	22985.7	10116.8	7196.39	10929.3	85:90.0 86:11.0 90:34.0 98:236.0 99:316.0 100:483.0 113:152.0 114:329.0 130:90.0 143:263.0 144:67.0 156:1.0 158:14.0 171:217.0 172:120.0 174:3726.0 175:520.0 176:59.0 179:8.0 228:17.0 232:48.0 234:25.0 256:23.0 257:57.0 259:2.0 280:3.0 314:4.0 316:16.0 318:20.0 321:12.0 329:77.0 330:19.0 337:6.0 341:5.0 342:23.0 346:1.0 348:13.0 356:10.0 358:18.0 364:8.0 365:3.0 367:1.0 375:4.0 381:3.0 385:7.0 39…
phenylalanine	537760	218	199798	537760	218	199798	85:18.0 86:160.0 87:128.0 88:41.0 89:75.0 90:63.0 91:951.0 92:163.0 93:35.0 94:18.0 95:24.0 96:4.0 97:28.0 98:53.0 99:5.0 100:1453.0 101:190.0 102:178.0 103:177.0 104:46.0 105:73.0 106:33.0 107:48.0 108:25.0 109:20.0 110:21.0 111:11.0 112:26.0 113:20.0 114:25.0 115:3.0 116:13.0 117:115.0 118:74.0 119:62.0 120:89.0 121:78.0 122:32.0 123:13.0 124:19.0 125:22.0 126:11.0 127:7.0 128:26.0 129:31.0 130…	C00079	6140	29253.3	28237.1	23704.3	40099.9	39828.3	47381.1	44814.9	21862.4	24843.8	23787.5	29106.8	36052.6	23701.3	34986.6	85:18.0 86:160.0 87:128.0 88:41.0 89:75.0 90:63.0 91:951.0 92:163.0 93:35.0 94:18.0 95:24.0 96:4.0 97:28.0 98:53.0 99:5.0 100:1453.0 101:190.0 102:178.0 103:177.0 104:46.0 105:73.0 106:33.0 107:48.0 108:25.0 109:20.0 110:21.0 111:11.0 112:26.0 113:20.0 114:25.0 115:3.0 116:13.0 117:115.0 118:74.0 119:62.0 120:89.0 121:78.0 122:32.0 123:13.0 124:19.0 125:22.0 126:11.0 127:7.0 128:26.0 129:31.0 130…
pelargonic acid	399163	117	201810	399163	117	201810	85:67.0 86:17.0 87:23.0 88:4.0 89:34.0 90:10.0 91:3.0 93:8.0 94:2.0 95:1.0 96:2.0 97:57.0 98:40.0 99:72.0 100:25.0 101:41.0 105:62.0 106:3.0 107:3.0 108:3.0 109:2.0 111:20.0 112:3.0 114:3.0 115:3.0 116:88.0 117:1770.0 118:174.0 119:61.0 120:4.0 121:7.0 122:4.0 123:1.0 124:3.0 125:2.0 126:2.0 127:7.0 128:3.0 129:735.0 130:75.0 131:473.0 132:466.0 133:44.0 137:3.0 138:4.0 143:43.0 145:184.0 146:7.0…	C01601	8158	997.287	1317.92	1422.75	922.316	1508.32	1415.33	801.979	1474.92	1882.53	7817.27	3114.55	1378.28	1475.18	1393.79	85:67.0 86:17.0 87:23.0 88:4.0 89:34.0 90:10.0 91:3.0 93:8.0 94:2.0 95:1.0 96:2.0 97:57.0 98:40.0 99:72.0 100:25.0 101:41.0 105:62.0 106:3.0 107:3.0 108:3.0 109:2.0 111:20.0 112:3.0 114:3.0 115:3.0 116:88.0 117:1770.0 118:174.0 119:61.0 120:4.0 121:7.0 122:4.0 123:1.0 124:3.0 125:2.0 126:2.0 127:7.0 128:3.0 129:735.0 130:75.0 131:473.0 132:466.0 133:44.0 137:3.0 138:4.0 143:43.0 145:184.0 146:7.0…
parabanic acid NIST	464937	100	223933	464937	100	223933	86:760.0 87:65.0 88:87.0 94:213.0 96:4.0 97:435.0 98:399.0 100:7361.0 101:231.0 102:286.0 109:28.0 110:248.0 114:5.0 116:43.0 118:15.0 124:580.0 129:38.0 132:97.0 134:286.0 140:653.0 143:31.0 144:8.0 146:18.0 147:520.0 153:15.0 157:6.0 158:254.0 159:29.0 160:33.0 167:4.0 169:57.0 171:134.0 172:686.0 173:72.0 174:808.0 175:71.0 176:4.0 184:644.0 187:607.0 188:272.0 190:21.0 191:112.0 199:122.0 202…	C00802	67126	6102.28	8826.39	13718.5	5929.6	6348.09	6010.92	6702.21	10933.9	8518.55	16771.8	737.215	7770.77	6992.69	11772.2	86:760.0 87:65.0 88:87.0 94:213.0 96:4.0 97:435.0 98:399.0 100:7361.0 101:231.0 102:286.0 109:28.0 110:248.0 114:5.0 116:43.0 118:15.0 124:580.0 129:38.0 132:97.0 134:286.0 140:653.0 143:31.0 144:8.0 146:18.0 147:520.0 153:15.0 157:6.0 158:254.0 159:29.0 160:33.0 167:4.0 169:57.0 171:134.0 172:686.0 173:72.0 174:808.0 175:71.0 176:4.0 184:644.0 187:607.0 188:272.0 190:21.0 191:112.0 199:122.0 202…
palmitic acid	711066	313	227993	711066	313	227993	85:417.0 86:40.0 87:201.0 89:75.0 93:219.0 95:782.0 96:115.0 97:416.0 98:554.0 99:149.0 100:92.0 101:33.0 105:247.0 107:38.0 109:208.0 110:66.0 111:130.0 112:105.0 114:45.0 116:728.0 117:13594.0 118:1183.0 119:294.0 123:10.0 124:16.0 125:29.0 127:100.0 129:5841.0 130:857.0 131:2337.0 132:4614.0 133:569.0 134:74.0 140:42.0 143:334.0 144:22.0 145:2501.0 146:291.0 147:883.0 154:9.0 157:55.0 158:1.0 …	C00249	985	23525.5	24590.3	18133.2	99.6696	8825.21	118.882	88.4286	13978.4	24657.3	29815.8	5491.89	8286.33	8806.81	9766.8	85:417.0 86:40.0 87:201.0 89:75.0 93:219.0 95:782.0 96:115.0 97:416.0 98:554.0 99:149.0 100:92.0 101:33.0 105:247.0 107:38.0 109:208.0 110:66.0 111:130.0 112:105.0 114:45.0 116:728.0 117:13594.0 118:1183.0 119:294.0 123:10.0 124:16.0 125:29.0 127:100.0 129:5841.0 130:857.0 131:2337.0 132:4614.0 133:569.0 134:74.0 140:42.0 143:334.0 144:22.0 145:2501.0 146:291.0 147:883.0 154:9.0 157:55.0 158:1.0 …
oxoproline	486399	156	199593	486399	156	199593	85:411.0 86:579.0 88:30.0 89:41.0 90:9.0 91:54.0 92:82.0 94:22.0 95:6.0 96:21.0 97:47.0 98:104.0 99:161.0 100:396.0 101:80.0 102:65.0 103:101.0 104:1.0 105:43.0 108:29.0 109:3.0 110:132.0 111:17.0 112:450.0 113:124.0 114:209.0 115:135.0 116:17.0 117:189.0 118:27.0 119:42.0 120:2.0 122:46.0 124:7.0 125:4.0 126:70.0 127:40.0 128:29.0 129:51.0 130:26.0 131:381.0 132:107.0 133:669.0 134:94.0 135:61.0…	C01879	7405	92961.1	105906	95937	148546	101301	158868	153633	84969.2	111335	101967	11766.6	159946	190462	320180	85:411.0 86:579.0 88:30.0 89:41.0 90:9.0 91:54.0 92:82.0 94:22.0 95:6.0 96:21.0 97:47.0 98:104.0 99:161.0 100:396.0 101:80.0 102:65.0 103:101.0 104:1.0 105:43.0 108:29.0 109:3.0 110:132.0 111:17.0 112:450.0 113:124.0 114:209.0 115:135.0 116:17.0 117:189.0 118:27.0 119:42.0 120:2.0 122:46.0 124:7.0 125:4.0 126:70.0 127:40.0 128:29.0 129:51.0 130:26.0 131:381.0 132:107.0 133:669.0 134:94.0 135:61.0…
oxamic acid	339117	190	303091	339117	190	303091	85:487.0 86:264.0 87:171.0 88:662.0 89:241.0 90:23.0 92:335.0 93:90.0 95:55.0 96:352.0 98:89.0 99:1070.0 100:1274.0 101:137.0 102:589.0 103:1238.0 104:77.0 105:2005.0 107:1476.0 108:206.0 109:558.0 110:421.0 111:75.0 112:3.0 113:377.0 114:127.0 115:144.0 116:3932.0 117:5177.0 118:1171.0 119:314.0 120:46.0 121:139.0 124:176.0 129:736.0 130:2363.0 131:1465.0 132:313.0 133:335.0 134:2305.0 135:1013.…	C01444	974	337.543	432.827	435.799	296.777	270.185	320.067	344.191	226.706	415.958	351.924	300.169	67.5629	234.592	126.428	85:487.0 86:264.0 87:171.0 88:662.0 89:241.0 90:23.0 92:335.0 93:90.0 95:55.0 96:352.0 98:89.0 99:1070.0 100:1274.0 101:137.0 102:589.0 103:1238.0 104:77.0 105:2005.0 107:1476.0 108:206.0 109:558.0 110:421.0 111:75.0 112:3.0 113:377.0 114:127.0 115:144.0 116:3932.0 117:5177.0 118:1171.0 119:314.0 120:46.0 121:139.0 124:176.0 129:736.0 130:2363.0 131:1465.0 132:313.0 133:335.0 134:2305.0 135:1013.…
oxalic acid	259625	147	207563	259625	147	207563	87:26.0 88:5.0 89:17.0 90:17.0 91:27.0 92:2.0 93:18.0 95:4.0 96:7.0 99:2.0 101:6.0 102:114.0 103:149.0 104:1.0 105:47.0 106:2.0 108:11.0 109:4.0 111:8.0 113:8.0 114:3.0 115:48.0 116:13.0 117:87.0 119:5.0 120:4.0 122:7.0 123:5.0 125:4.0 126:5.0 128:4.0 130:1.0 131:339.0 132:30.0 133:401.0 134:24.0 135:38.0 136:26.0 137:9.0 138:29.0 139:15.0 140:2.0 141:3.0 142:9.0 145:10.0 146:9.0 147:6225.0 148:1…	C00209	971	2.18665e+06	431639	2.77591e+06	2.0654e+06	2.52346e+06	2.0047e+06	2.00504e+06	2.40037e+06	164140	135458	7110.4	15726.6	1.08659e+06	11260.3	87:26.0 88:5.0 89:17.0 90:17.0 91:27.0 92:2.0 93:18.0 95:4.0 96:7.0 99:2.0 101:6.0 102:114.0 103:149.0 104:1.0 105:47.0 106:2.0 108:11.0 109:4.0 111:8.0 113:8.0 114:3.0 115:48.0 116:13.0 117:87.0 119:5.0 120:4.0 122:7.0 123:5.0 125:4.0 126:5.0 128:4.0 130:1.0 131:339.0 132:30.0 133:401.0 134:24.0 135:38.0 136:26.0 137:9.0 138:29.0 139:15.0 140:2.0 141:3.0 142:9.0 145:10.0 146:9.0 147:6225.0 148:1…
ornithine	527270	142	537763	527270	142	537763	85:242.0 86:461.0 87:322.0 88:140.0 89:315.0 90:45.0 95:6.0 98:274.0 99:88.0 100:1830.0 101:197.0 102:1344.0 103:303.0 104:52.0 110:211.0 112:71.0 113:49.0 114:218.0 115:1018.0 116:332.0 117:260.0 119:4.0 126:53.0 128:884.0 129:210.0 130:224.0 131:356.0 132:241.0 133:47.0 136:29.0 140:168.0 141:39.0 142:5638.0 143:745.0 144:717.0 145:2.0 146:199.0 147:3579.0 148:766.0 149:23.0 153:72.0 154:47.0 1…	C00077	6262	852.227	702.96	931.107	1911.57	929.236	2190.52	2259.01	230.706	418.102	531.145	180.101	661.077	1146.25	1132.71	85:242.0 86:461.0 87:322.0 88:140.0 89:315.0 90:45.0 95:6.0 98:274.0 99:88.0 100:1830.0 101:197.0 102:1344.0 103:303.0 104:52.0 110:211.0 112:71.0 113:49.0 114:218.0 115:1018.0 116:332.0 117:260.0 119:4.0 126:53.0 128:884.0 129:210.0 130:224.0 131:356.0 132:241.0 133:47.0 136:29.0 140:168.0 141:39.0 142:5638.0 143:745.0 144:717.0 145:2.0 146:199.0 147:3579.0 148:766.0 149:23.0 153:72.0 154:47.0 1…
oleic acid	780799	339	201152	780799	339	201152	85:2151.0 86:797.0 87:573.0 88:397.0 89:1577.0 90:207.0 91:2424.0 92:549.0 93:3414.0 94:1799.0 95:8497.0 96:9929.0 97:6494.0 98:6521.0 99:1786.0 100:274.0 101:745.0 102:140.0 103:279.0 104:38.0 105:1778.0 106:396.0 107:1700.0 108:972.0 109:3692.0 110:3528.0 111:2465.0 112:1218.0 113:334.0 114:57.0 115:256.0 116:3241.0 117:28379.0 118:3045.0 119:2239.0 120:443.0 121:1566.0 122:487.0 123:2175.0 124…	C01712	5282749	103.913	73.6727	75.9901	129.422	104.371	85.8201	31.2901	157.36	199.402	439.905	103.258	161.112	49.256	50.3655	85:2151.0 86:797.0 87:573.0 88:397.0 89:1577.0 90:207.0 91:2424.0 92:549.0 93:3414.0 94:1799.0 95:8497.0 96:9929.0 97:6494.0 98:6521.0 99:1786.0 100:274.0 101:745.0 102:140.0 103:279.0 104:38.0 105:1778.0 106:396.0 107:1700.0 108:972.0 109:3692.0 110:3528.0 111:2465.0 112:1218.0 113:334.0 114:57.0 115:256.0 116:3241.0 117:28379.0 118:3045.0 119:2239.0 120:443.0 121:1566.0 122:487.0 123:2175.0 124…
octadecanol	755073	327	199219	755073	327	199219	85:709.0 86:41.0 87:506.0 88:67.0 89:1409.0 90:107.0 91:339.0 92:55.0 93:12.0 94:8.0 95:256.0 96:71.0 97:1942.0 98:200.0 99:345.0 100:46.0 101:691.0 102:29.0 103:1833.0 104:138.0 105:14.0 107:9.0 108:2.0 109:63.0 110:35.0 111:783.0 112:53.0 113:145.0 114:6.0 115:325.0 116:12.0 118:4.0 119:8.0 120:1.0 121:2.0 123:21.0 124:11.0 125:228.0 126:25.0 127:12.0 129:173.0 130:48.0 132:19.0 135:1.0 136:2.0…	D01924	8221	229.446	246.599	202.335	272.232	228.942	320.77	369.359	145.358	891.95	488.783	278.557	122.653	240.436	123.344	85:709.0 86:41.0 87:506.0 88:67.0 89:1409.0 90:107.0 91:339.0 92:55.0 93:12.0 94:8.0 95:256.0 96:71.0 97:1942.0 98:200.0 99:345.0 100:46.0 101:691.0 102:29.0 103:1833.0 104:138.0 105:14.0 107:9.0 108:2.0 109:63.0 110:35.0 111:783.0 112:53.0 113:145.0 114:6.0 115:325.0 116:12.0 118:4.0 119:8.0 120:1.0 121:2.0 123:21.0 124:11.0 125:228.0 126:25.0 127:12.0 129:173.0 130:48.0 132:19.0 135:1.0 136:2.0…
noradrenaline	754834	174	218832	754834	174	218832	86:414.0 87:126.0 93:14.0 95:42.0 97:5.0 100:183.0 109:4.0 118:4.0 122:2.0 130:14.0 131:38.0 138:3.0 141:28.0 146:3.0 147:38.0 148:8.0 174:1685.0 175:239.0 176:77.0 179:10.0 181:5.0 251:3.0 355:23.0 367:7.0 429:4.0 449:2.0 451:2.0	C00547	439260	4729.79	7966.88	6847.35	2151.08	712.919	2048.43	855.036	496.085	437.399	505.076	509.086	175.664	272.995	264.162	86:414.0 87:126.0 93:14.0 95:42.0 97:5.0 100:183.0 109:4.0 118:4.0 122:2.0 130:14.0 131:38.0 138:3.0 141:28.0 146:3.0 147:38.0 148:8.0 174:1685.0 175:239.0 176:77.0 179:10.0 181:5.0 251:3.0 355:23.0 367:7.0 429:4.0 449:2.0 451:2.0
nicotianamine	899666	186	200925	899666	186	200925	85:234.0 86:116.0 87:70.0 88:80.0 89:60.0 90:16.0 94:143.0 95:41.0 96:289.0 97:130.0 98:65.0 99:51.0 100:486.0 101:428.0 102:314.0 103:1055.0 104:95.0 105:35.0 106:25.0 107:36.0 108:25.0 109:32.0 110:31.0 111:34.0 112:27.0 113:39.0 114:145.0 115:104.0 116:210.0 118:9.0 121:4.0 122:18.0 123:29.0 124:26.0 125:9.0 126:44.0 127:52.0 128:525.0 129:1011.0 130:290.0 131:156.0 132:77.0 133:388.0 134:56.0…	C05324	9882882	2645.95	5113.09	2053.56	2876.29	1471.29	2328.4	2069.23	1600.27	3612.83	534.403	216.122	311.829	1932.67	614.665	85:234.0 86:116.0 87:70.0 88:80.0 89:60.0 90:16.0 94:143.0 95:41.0 96:289.0 97:130.0 98:65.0 99:51.0 100:486.0 101:428.0 102:314.0 103:1055.0 104:95.0 105:35.0 106:25.0 107:36.0 108:25.0 109:32.0 110:31.0 111:34.0 112:27.0 113:39.0 114:145.0 115:104.0 116:210.0 118:9.0 121:4.0 122:18.0 123:29.0 124:26.0 125:9.0 126:44.0 127:52.0 128:525.0 129:1011.0 130:290.0 131:156.0 132:77.0 133:388.0 134:56.0…
N-methylalanine	286258	130	205663	286258	130	205663	86:191.0 87:45.0 88:27.0 89:4.0 91:12.0 93:41.0 94:19.0 96:29.0 97:6.0 98:152.0 99:11.0 100:465.0 101:117.0 102:65.0 103:157.0 104:2.0 105:14.0 106:6.0 107:6.0 109:9.0 111:4.0 112:19.0 113:12.0 114:188.0 115:78.0 116:14.0 117:66.0 118:19.0 119:22.0 120:1.0 121:4.0 126:6.0 127:21.0 128:25.0 129:26.0 130:6974.0 131:948.0 132:339.0 133:185.0 134:29.0 135:1.0 136:1.0 140:12.0 141:2.0 142:112.0 143:14…	C02721	5288725	9928.24	10319.3	12912.8	5919.18	7770.56	5205.48	11554.9	9528.3	12472.3	30956.3	33522.9	20200.3	19010.3	33620.5	86:191.0 87:45.0 88:27.0 89:4.0 91:12.0 93:41.0 94:19.0 96:29.0 97:6.0 98:152.0 99:11.0 100:465.0 101:117.0 102:65.0 103:157.0 104:2.0 105:14.0 106:6.0 107:6.0 109:9.0 111:4.0 112:19.0 113:12.0 114:188.0 115:78.0 116:14.0 117:66.0 118:19.0 119:22.0 120:1.0 121:4.0 126:6.0 127:21.0 128:25.0 129:26.0 130:6974.0 131:948.0 132:339.0 133:185.0 134:29.0 135:1.0 136:1.0 140:12.0 141:2.0 142:112.0 143:14…
N-acetylornithine	694378	174	211912	694378	174	211912	86:480.0 87:13.0 88:23.0 89:103.0 91:1.0 92:3.0 94:39.0 96:8.0 98:43.0 99:32.0 100:385.0 101:2.0 102:22.0 103:140.0 104:4.0 112:57.0 113:8.0 114:72.0 115:35.0 116:40.0 117:213.0 123:1.0 125:1.0 126:24.0 128:249.0 130:79.0 131:67.0 132:4.0 133:160.0 139:56.0 140:34.0 142:152.0 144:15.0 146:36.0 155:2.0 156:80.0 157:39.0 158:13.0 160:22.0 163:2.0 165:2.0 166:1.0 170:4.0 172:52.0 173:2.0 174:1412.0 …	C00437	439232	1638.2	1833.63	1865.88	666.447	922.502	1601.04	946.866	1197.54	1207.13	860.259	292.965	565.45	1270.64	618.777	86:480.0 87:13.0 88:23.0 89:103.0 91:1.0 92:3.0 94:39.0 96:8.0 98:43.0 99:32.0 100:385.0 101:2.0 102:22.0 103:140.0 104:4.0 112:57.0 113:8.0 114:72.0 115:35.0 116:40.0 117:213.0 123:1.0 125:1.0 126:24.0 128:249.0 130:79.0 131:67.0 132:4.0 133:160.0 139:56.0 140:34.0 142:152.0 144:15.0 146:36.0 155:2.0 156:80.0 157:39.0 158:13.0 160:22.0 163:2.0 165:2.0 166:1.0 170:4.0 172:52.0 173:2.0 174:1412.0 …
N-acetylmannosamine	735289	205	507661	735289	205	507661	85:76.0 87:1.0 89:468.0 97:4.0 100:79.0 101:18.0 103:1726.0 104:127.0 105:90.0 114:608.0 115:30.0 117:609.0 119:5.0 129:647.0 130:31.0 131:79.0 133:585.0 135:5.0 141:38.0 142:9.0 143:60.0 144:13.0 147:2236.0 148:239.0 149:208.0 157:868.0 158:82.0 159:27.0 160:2.0 163:11.0 169:17.0 170:1.0 172:62.0 173:111.0 189:123.0 190:36.0 191:217.0 201:45.0 202:14.0 204:195.0 205:2236.0 206:352.0 207:208.0 20…	C00645	439281	14358.1	14119.6	18468.3	14424.6	9444.7	17257.6	13081.3	17884.4	25099	14660.2	42588	20040.2	14371.9	17894.2	85:76.0 87:1.0 89:468.0 97:4.0 100:79.0 101:18.0 103:1726.0 104:127.0 105:90.0 114:608.0 115:30.0 117:609.0 119:5.0 129:647.0 130:31.0 131:79.0 133:585.0 135:5.0 141:38.0 142:9.0 143:60.0 144:13.0 147:2236.0 148:239.0 149:208.0 157:868.0 158:82.0 159:27.0 160:2.0 163:11.0 169:17.0 170:1.0 172:62.0 173:111.0 189:123.0 190:36.0 191:217.0 201:45.0 202:14.0 204:195.0 205:2236.0 206:352.0 207:208.0 20…
N-acetylglutamate	591101	156	693239	591101	156	693239	85:6571.0 86:4839.0 87:1444.0 88:1294.0 89:2242.0 90:3.0 91:140.0 92:55.0 94:227.0 95:2642.0 97:1686.0 98:3093.0 99:2667.0 100:8515.0 101:13628.0 102:3567.0 103:3974.0 105:208.0 107:346.0 108:2533.0 109:498.0 110:721.0 111:2072.0 112:3206.0 113:1365.0 114:4091.0 115:3629.0 116:29759.0 117:8705.0 118:1817.0 119:1260.0 120:167.0 122:173.0 124:403.0 125:369.0 126:5232.0 127:1735.0 128:7674.0 129:165…	C00624	70914	386.362	431.804	162.051	566.034	276.919	499.445	433.3	173.363	285.167	518.11	350.597	130.968	252.959	179.877	85:6571.0 86:4839.0 87:1444.0 88:1294.0 89:2242.0 90:3.0 91:140.0 92:55.0 94:227.0 95:2642.0 97:1686.0 98:3093.0 99:2667.0 100:8515.0 101:13628.0 102:3567.0 103:3974.0 105:208.0 107:346.0 108:2533.0 109:498.0 110:721.0 111:2072.0 112:3206.0 113:1365.0 114:4091.0 115:3629.0 116:29759.0 117:8705.0 118:1817.0 119:1260.0 120:167.0 122:173.0 124:403.0 125:369.0 126:5232.0 127:1735.0 128:7674.0 129:165…
N-acetylgalactosamine	721483	205	608429	721483	205	608429	86:36.0 87:32.0 89:1173.0 96:147.0 97:24.0 99:113.0 100:417.0 101:371.0 102:180.0 103:2624.0 104:104.0 105:145.0 110:24.0 112:11.0 113:182.0 114:396.0 115:211.0 116:660.0 117:3161.0 118:187.0 119:51.0 127:19.0 128:142.0 129:3899.0 130:544.0 131:972.0 132:98.0 133:1129.0 142:60.0 143:287.0 144:109.0 147:7946.0 148:820.0 149:608.0 154:33.0 155:42.0 156:138.0 157:2748.0 158:436.0 159:1144.0 160:79.0…	C01132	35717	407.981	1803.96	286.565	413.554	536.162	1020.7	610.837	452.078	544.604	589.799	1006.17	901.185	535.972	665.031	86:36.0 87:32.0 89:1173.0 96:147.0 97:24.0 99:113.0 100:417.0 101:371.0 102:180.0 103:2624.0 104:104.0 105:145.0 110:24.0 112:11.0 113:182.0 114:396.0 115:211.0 116:660.0 117:3161.0 118:187.0 119:51.0 127:19.0 128:142.0 129:3899.0 130:544.0 131:972.0 132:98.0 133:1129.0 142:60.0 143:287.0 144:109.0 147:7946.0 148:820.0 149:608.0 154:33.0 155:42.0 156:138.0 157:2748.0 158:436.0 159:1144.0 160:79.0…
N-acetyl-D-hexosamine	746708	103	200594	746708	103	200594	85:452.0 88:1712.0 89:6703.0 90:616.0 91:4910.0 92:2345.0 94:6.0 95:317.0 97:1353.0 98:508.0 100:1170.0 101:430.0 103:26192.0 104:2509.0 105:1421.0 106:75.0 109:28.0 111:459.0 112:126.0 114:1173.0 115:164.0 117:9112.0 118:918.0 119:497.0 121:102.0 122:19.0 123:80.0 125:118.0 126:69.0 128:175.0 129:5486.0 130:175.0 131:1039.0 132:159.0 133:5464.0 134:1139.0 135:172.0 139:41.0 140:16.0 142:159.0 14…	C03136	439281	3502.36	4033.58	5469.45	5088.36	2732.15	5322.95	5141.1	5010.19	7613.74	4483.77	10743.6	6777.08	3806.91	5265.77	85:452.0 88:1712.0 89:6703.0 90:616.0 91:4910.0 92:2345.0 94:6.0 95:317.0 97:1353.0 98:508.0 100:1170.0 101:430.0 103:26192.0 104:2509.0 105:1421.0 106:75.0 109:28.0 111:459.0 112:126.0 114:1173.0 115:164.0 117:9112.0 118:918.0 119:497.0 121:102.0 122:19.0 123:80.0 125:118.0 126:69.0 128:175.0 129:5486.0 130:175.0 131:1039.0 132:159.0 133:5464.0 134:1139.0 135:172.0 139:41.0 140:16.0 142:159.0 14…
montanic acid	1086666	117	201821	1086666	117	201821	85:142.0 86:28.0 87:1.0 88:6.0 89:42.0 90:1.0 91:12.0 92:11.0 93:10.0 94:15.0 95:126.0 96:21.0 97:148.0 98:119.0 99:62.0 100:3.0 101:13.0 102:20.0 103:7.0 105:23.0 106:13.0 107:18.0 108:9.0 109:58.0 110:5.0 111:80.0 112:24.0 113:19.0 114:1.0 115:13.0 116:71.0 117:1381.0 118:137.0 119:43.0 120:11.0 121:20.0 122:7.0 123:23.0 124:14.0 125:22.0 126:5.0 127:26.0 129:654.0 130:71.0 131:216.0 132:609.0 …	n/a	10470	241.999	276.272	216.984	290.083	337.521	252.536	229.234	336.058	623.936	1117.68	410.631	207.886	410.745	241.549	85:142.0 86:28.0 87:1.0 88:6.0 89:42.0 90:1.0 91:12.0 92:11.0 93:10.0 94:15.0 95:126.0 96:21.0 97:148.0 98:119.0 99:62.0 100:3.0 101:13.0 102:20.0 103:7.0 105:23.0 106:13.0 107:18.0 108:9.0 109:58.0 110:5.0 111:80.0 112:24.0 113:19.0 114:1.0 115:13.0 116:71.0 117:1381.0 118:137.0 119:43.0 120:11.0 121:20.0 122:7.0 123:23.0 124:14.0 125:22.0 126:5.0 127:26.0 129:654.0 130:71.0 131:216.0 132:609.0 …
methionine sulfoxide	637668	301	303827	637668	301	303827	90:520.0 93:48.0 94:4.0 97:169.0 98:181.0 100:2347.0 101:106.0 102:361.0 103:23873.0 104:3508.0 105:634.0 106:27.0 107:275.0 109:202.0 110:567.0 112:90.0 118:159.0 128:12101.0 130:639.0 132:125.0 134:610.0 136:80.0 139:21.0 140:4126.0 141:269.0 143:837.0 144:1004.0 146:6.0 160:78.0 173:181.0 174:941.0 176:221.0 183:48.0 188:320.0 192:14.0 199:92.0 201:309.0 202:1187.0 203:111.0 204:1078.0 205:441…	C02989	158980	1799.3	1484.71	2095.68	1668.35	2647.98	2967.12	2686.19	1022.84	1415.11	974.308	1087.81	3708.68	1069.44	4117.64	90:520.0 93:48.0 94:4.0 97:169.0 98:181.0 100:2347.0 101:106.0 102:361.0 103:23873.0 104:3508.0 105:634.0 106:27.0 107:275.0 109:202.0 110:567.0 112:90.0 118:159.0 128:12101.0 130:639.0 132:125.0 134:610.0 136:80.0 139:21.0 140:4126.0 141:269.0 143:837.0 144:1004.0 146:6.0 160:78.0 173:181.0 174:941.0 176:221.0 183:48.0 188:320.0 192:14.0 199:92.0 201:309.0 202:1187.0 203:111.0 204:1078.0 205:441…
methionine	483977	176	210265	483977	176	210265	85:3.0 86:205.0 87:28.0 88:23.0 89:17.0 90:14.0 91:25.0 92:3.0 93:34.0 95:3.0 96:6.0 98:52.0 99:13.0 100:2932.0 101:195.0 102:84.0 103:120.0 104:7.0 105:50.0 107:18.0 110:2.0 111:1.0 112:1.0 113:2.0 114:46.0 115:1772.0 116:366.0 117:41.0 120:2.0 123:6.0 124:3.0 125:10.0 126:7.0 128:1955.0 129:141.0 130:198.0 131:208.0 132:16.0 133:18.0 134:91.0 135:7.0 138:12.0 140:23.0 141:1.0 142:32.0 143:12.0 …	C00073	6137	3506.54	2441.43	3051.51	7840.43	3968.61	4989.52	5493.46	4726.14	12778.9	9013.16	9951.2	10956.6	11434.9	19204.7	85:3.0 86:205.0 87:28.0 88:23.0 89:17.0 90:14.0 91:25.0 92:3.0 93:34.0 95:3.0 96:6.0 98:52.0 99:13.0 100:2932.0 101:195.0 102:84.0 103:120.0 104:7.0 105:50.0 107:18.0 110:2.0 111:1.0 112:1.0 113:2.0 114:46.0 115:1772.0 116:366.0 117:41.0 120:2.0 123:6.0 124:3.0 125:10.0 126:7.0 128:1955.0 129:141.0 130:198.0 131:208.0 132:16.0 133:18.0 134:91.0 135:7.0 138:12.0 140:23.0 141:1.0 142:32.0 143:12.0 …
methanolphosphate	293419	241	331012	293419	241	331012	86:461.0 98:116.0 110:85.0 114:56.0 118:39.0 121:49.0 127:467.0 130:1427.0 135:136.0 136:32.0 137:19.0 151:34.0 152:64.0 156:29.0 163:633.0 164:138.0 175:683.0 180:8.0 181:11.0 182:7.0 184:16.0 185:201.0 186:2.0 187:191.0 190:17.0 195:116.0 201:1.0 211:407.0 212:53.0 214:22.0 225:17.0 241:2331.0 242:442.0 243:173.0 245:8.0 256:158.0 259:58.0 298:3.0 337:3.0 351:7.0 352:10.0 362:6.0 370:11.0 375:1…	n/a	13130	560.015	295.714	359.808	409.092	388.865	595.816	699.946	1536.26	1342.21	348.665	175.299	392.904	1868.39	1003.2	86:461.0 98:116.0 110:85.0 114:56.0 118:39.0 121:49.0 127:467.0 130:1427.0 135:136.0 136:32.0 137:19.0 151:34.0 152:64.0 156:29.0 163:633.0 164:138.0 175:683.0 180:8.0 181:11.0 182:7.0 184:16.0 185:201.0 186:2.0 187:191.0 190:17.0 195:116.0 201:1.0 211:407.0 212:53.0 214:22.0 225:17.0 241:2331.0 242:442.0 243:173.0 245:8.0 256:158.0 259:58.0 298:3.0 337:3.0 351:7.0 352:10.0 362:6.0 370:11.0 375:1…
mannitol	665530	103	241287	665530	103	241287	85:36770.0 86:311517.0 87:35013.0 88:89513.0 89:38308.0 90:9907.0 91:5061.0 92:2319.0 93:4622.0 94:10270.0 95:6324.0 96:8492.0 97:16544.0 98:31849.0 99:25055.0 100:340682.0 101:57020.0 102:77756.0 103:194744.0 104:19914.0 105:13032.0 106:2695.0 107:4240.0 108:3305.0 109:4340.0 110:17200.0 111:11127.0 112:62436.0 113:23761.0 114:46842.0 115:48059.0 116:30372.0 117:121945.0 118:18499.0 119:17612.0 …	C00392	6251	49806.5	36925.4	52110	18455.2	41558	12339.1	15196.8	53813.2	90700.2	11991.5	44965.3	17271.2	30148.9	60971.1	85:36770.0 86:311517.0 87:35013.0 88:89513.0 89:38308.0 90:9907.0 91:5061.0 92:2319.0 93:4622.0 94:10270.0 95:6324.0 96:8492.0 97:16544.0 98:31849.0 99:25055.0 100:340682.0 101:57020.0 102:77756.0 103:194744.0 104:19914.0 105:13032.0 106:2695.0 107:4240.0 108:3305.0 109:4340.0 110:17200.0 111:11127.0 112:62436.0 113:23761.0 114:46842.0 115:48059.0 116:30372.0 117:121945.0 118:18499.0 119:17612.0 …
maltose	948458	361	370112	948458	361	370112	89:1218.0 90:106.0 100:138.0 101:348.0 102:158.0 103:2676.0 104:149.0 105:432.0 108:46.0 109:51.0 113:135.0 114:87.0 115:143.0 116:121.0 117:2333.0 118:76.0 119:66.0 127:8.0 128:25.0 129:2179.0 130:247.0 132:30.0 133:895.0 134:133.0 137:110.0 139:94.0 140:21.0 142:39.0 143:353.0 144:83.0 145:40.0 147:4194.0 148:768.0 149:225.0 150:38.0 155:220.0 156:34.0 157:382.0 158:25.0 160:923.0 161:115.0 162…	C00208	6255	2746.38	2239.85	2983.76	1524.8	4372.63	2277.75	1048.9	904.155	1102.07	1094.87	955.737	515.557	991.799	868.549	89:1218.0 90:106.0 100:138.0 101:348.0 102:158.0 103:2676.0 104:149.0 105:432.0 108:46.0 109:51.0 113:135.0 114:87.0 115:143.0 116:121.0 117:2333.0 118:76.0 119:66.0 127:8.0 128:25.0 129:2179.0 130:247.0 132:30.0 133:895.0 134:133.0 137:110.0 139:94.0 140:21.0 142:39.0 143:353.0 144:83.0 145:40.0 147:4194.0 148:768.0 149:225.0 150:38.0 155:220.0 156:34.0 157:382.0 158:25.0 160:923.0 161:115.0 162…
malic acid	461034	233	247180	461034	233	247180	85:2264.0 86:902.0 87:1518.0 88:378.0 89:1155.0 90:554.0 92:395.0 93:984.0 94:145.0 95:104.0 96:257.0 97:369.0 98:108.0 99:2895.0 100:593.0 101:29374.0 102:3884.0 103:4294.0 104:868.0 105:1798.0 106:583.0 107:3435.0 108:9.0 109:4.0 110:171.0 111:30.0 113:660.0 114:149.0 115:4912.0 116:4401.0 117:17794.0 118:1516.0 119:3528.0 120:332.0 121:347.0 122:27.0 123:53.0 125:55.0 126:689.0 127:11.0 128:25…	C00149	222656	382203	483216	227218	271363	444488	278739	374758	499811	411637	1.01554e+06	16823.9	549852	526930	456384	85:2264.0 86:902.0 87:1518.0 88:378.0 89:1155.0 90:554.0 92:395.0 93:984.0 94:145.0 95:104.0 96:257.0 97:369.0 98:108.0 99:2895.0 100:593.0 101:29374.0 102:3884.0 103:4294.0 104:868.0 105:1798.0 106:583.0 107:3435.0 108:9.0 109:4.0 110:171.0 111:30.0 113:660.0 114:149.0 115:4912.0 116:4401.0 117:17794.0 118:1516.0 119:3528.0 120:332.0 121:347.0 122:27.0 123:53.0 125:55.0 126:689.0 127:11.0 128:25…
maleimide	244928	154	200907	244928	154	200907	86:204.0 88:37.0 90:41.0 94:99.0 95:93.0 96:456.0 97:492.0 98:130.0 99:197.0 100:701.0 101:72.0 102:37.0 103:101.0 107:270.0 109:4.0 110:799.0 111:294.0 114:124.0 123:1.0 127:459.0 128:201.0 130:615.0 131:33.0 134:819.0 136:61.0 146:43.0 154:7216.0 155:823.0 156:127.0 159:2.0 169:29.0 179:5.0 184:152.0 185:3.0 186:2.0 190:145.0 195:1.0 199:13.0 244:2.0 276:1.0 334:2.0 342:1.0 353:3.0 362:2.0 379:…	C07272	10935	507.012	960.814	488.9	1517.36	1185.11	865.235	1312.82	793.469	1560.91	3066.3	521.093	1023.84	974.267	2121.52	86:204.0 88:37.0 90:41.0 94:99.0 95:93.0 96:456.0 97:492.0 98:130.0 99:197.0 100:701.0 101:72.0 102:37.0 103:101.0 107:270.0 109:4.0 110:799.0 111:294.0 114:124.0 123:1.0 127:459.0 128:201.0 130:615.0 131:33.0 134:819.0 136:61.0 146:43.0 154:7216.0 155:823.0 156:127.0 159:2.0 169:29.0 179:5.0 184:152.0 185:3.0 186:2.0 190:145.0 195:1.0 199:13.0 244:2.0 276:1.0 334:2.0 342:1.0 353:3.0 362:2.0 379:…
maleic acid	365286	147	199224	365286	147	199224	86:15.0 87:80.0 88:1.0 89:57.0 90:23.0 91:60.0 93:121.0 94:19.0 95:3.0 98:226.0 99:96.0 100:35.0 101:34.0 102:30.0 103:125.0 104:27.0 105:44.0 106:14.0 107:70.0 108:25.0 110:50.0 111:65.0 113:187.0 114:13.0 115:639.0 116:225.0 117:197.0 118:29.0 119:42.0 120:7.0 121:3.0 122:3.0 126:352.0 127:72.0 128:61.0 129:5.0 131:260.0 132:126.0 133:734.0 134:170.0 135:79.0 136:2.0 141:10.0 142:51.0 143:402.0…	C01384	444266	13453.6	23239.6	4769.98	30986.8	28063.9	23314.9	31492.1	17456.3	25285.5	259974	148086	580186	22085.9	392343	86:15.0 87:80.0 88:1.0 89:57.0 90:23.0 91:60.0 93:121.0 94:19.0 95:3.0 98:226.0 99:96.0 100:35.0 101:34.0 102:30.0 103:125.0 104:27.0 105:44.0 106:14.0 107:70.0 108:25.0 110:50.0 111:65.0 113:187.0 114:13.0 115:639.0 116:225.0 117:197.0 118:29.0 119:42.0 120:7.0 121:3.0 122:3.0 126:352.0 127:72.0 128:61.0 129:5.0 131:260.0 132:126.0 133:734.0 134:170.0 135:79.0 136:2.0 141:10.0 142:51.0 143:402.0…
lyxose	540208	217	323629	540208	217	323629	86:647.0 87:140.0 88:193.0 89:1957.0 90:207.0 91:31.0 97:220.0 100:631.0 101:576.0 103:12445.0 104:1077.0 105:670.0 106:250.0 107:404.0 113:148.0 114:124.0 115:128.0 116:132.0 117:1156.0 118:145.0 119:95.0 127:106.0 129:1044.0 130:497.0 131:639.0 133:989.0 134:540.0 135:220.0 138:9.0 143:249.0 145:69.0 146:171.0 147:2009.0 148:618.0 149:639.0 150:47.0 157:73.0 158:20.0 160:651.0 161:188.0 162:7.0…	C00476	65550	11194	15320.8	15849.9	9949.11	6382.6	11675.8	7881.03	10275.1	23467.3	10883.6	24157.6	14877.4	21275.3	17782.1	86:647.0 87:140.0 88:193.0 89:1957.0 90:207.0 91:31.0 97:220.0 100:631.0 101:576.0 103:12445.0 104:1077.0 105:670.0 106:250.0 107:404.0 113:148.0 114:124.0 115:128.0 116:132.0 117:1156.0 118:145.0 119:95.0 127:106.0 129:1044.0 130:497.0 131:639.0 133:989.0 134:540.0 135:220.0 138:9.0 143:249.0 145:69.0 146:171.0 147:2009.0 148:618.0 149:639.0 150:47.0 157:73.0 158:20.0 160:651.0 161:188.0 162:7.0…
lysine	662967	156	237589	662967	156	237589	85:852.0 86:70630.0 87:1598.0 88:21954.0 92:202.0 93:1532.0 94:2528.0 95:540.0 98:5117.0 99:52.0 100:61405.0 102:9398.0 107:10440.0 108:572.0 109:340.0 110:4972.0 112:16370.0 114:10568.0 115:9971.0 116:1290.0 122:216.0 123:359.0 124:1838.0 126:5671.0 128:59010.0 130:6242.0 132:3898.0 136:486.0 138:766.0 139:347.0 140:11135.0 141:613.0 142:5370.0 146:8163.0 152:57.0 153:1175.0 155:54361.0 156:1771…	C00047	5962	41347	31406	45423.8	66814.3	37955.6	78190.5	82219.5	30138.5	48669.2	44929	33145.8	43257.9	54402	61272.3	85:852.0 86:70630.0 87:1598.0 88:21954.0 92:202.0 93:1532.0 94:2528.0 95:540.0 98:5117.0 99:52.0 100:61405.0 102:9398.0 107:10440.0 108:572.0 109:340.0 110:4972.0 112:16370.0 114:10568.0 115:9971.0 116:1290.0 122:216.0 123:359.0 124:1838.0 126:5671.0 128:59010.0 130:6242.0 132:3898.0 136:486.0 138:766.0 139:347.0 140:11135.0 141:613.0 142:5370.0 146:8163.0 152:57.0 153:1175.0 155:54361.0 156:1771…
levoglucosan	569799	204	199201	569799	204	199201	85:466.0 86:80.0 87:101.0 88:30.0 89:186.0 90:11.0 91:69.0 93:36.0 94:26.0 95:59.0 96:110.0 97:529.0 98:179.0 99:235.0 100:83.0 101:784.0 102:50.0 103:1304.0 104:116.0 105:98.0 107:28.0 108:28.0 109:81.0 110:142.0 111:297.0 112:66.0 113:414.0 114:113.0 115:233.0 116:440.0 117:659.0 118:70.0 119:141.0 120:15.0 121:11.0 122:8.0 123:8.0 124:34.0 125:62.0 127:232.0 128:50.0 129:1083.0 130:160.0 131:4…	n/a	2724705	651.375	801.19	834.06	567.522	841.699	940.504	774.77	624.107	979.859	716.882	4747.47	680.826	778.913	910.691	85:466.0 86:80.0 87:101.0 88:30.0 89:186.0 90:11.0 91:69.0 93:36.0 94:26.0 95:59.0 96:110.0 97:529.0 98:179.0 99:235.0 100:83.0 101:784.0 102:50.0 103:1304.0 104:116.0 105:98.0 107:28.0 108:28.0 109:81.0 110:142.0 111:297.0 112:66.0 113:414.0 114:113.0 115:233.0 116:440.0 117:659.0 118:70.0 119:141.0 120:15.0 121:11.0 122:8.0 123:8.0 124:34.0 125:62.0 127:232.0 128:50.0 129:1083.0 130:160.0 131:4…
levanbiose	938676	217	200516	938676	217	200516	85:94.0 86:3.0 87:10.0 88:28.0 89:462.0 90:13.0 91:66.0 93:10.0 95:12.0 96:13.0 97:5.0 99:32.0 100:70.0 101:228.0 102:42.0 103:2291.0 104:183.0 105:122.0 106:1.0 107:2.0 109:13.0 110:2.0 111:11.0 113:51.0 114:269.0 115:62.0 116:76.0 117:433.0 118:9.0 119:37.0 121:8.0 123:3.0 126:5.0 127:18.0 128:11.0 129:755.0 130:136.0 131:125.0 132:7.0 133:595.0 134:41.0 135:39.0 136:3.0 139:1.0 140:15.0 141:8.…	C01725	439555	622.781	854.398	479.745	116.777	1478.86	429.804	166.654	374.731	658.242	870.034	576.324	103.943	412.415	511.878	85:94.0 86:3.0 87:10.0 88:28.0 89:462.0 90:13.0 91:66.0 93:10.0 95:12.0 96:13.0 97:5.0 99:32.0 100:70.0 101:228.0 102:42.0 103:2291.0 104:183.0 105:122.0 106:1.0 107:2.0 109:13.0 110:2.0 111:11.0 113:51.0 114:269.0 115:62.0 116:76.0 117:433.0 118:9.0 119:37.0 121:8.0 123:3.0 126:5.0 127:18.0 128:11.0 129:755.0 130:136.0 131:125.0 132:7.0 133:595.0 134:41.0 135:39.0 136:3.0 139:1.0 140:15.0 141:8.…
leucine	345709	158	223402	345709	158	223402	85:2798.0 87:3114.0 88:132.0 89:2056.0 90:679.0 91:2501.0 92:828.0 93:2241.0 94:538.0 95:1133.0 96:894.0 97:453.0 98:1524.0 99:1741.0 100:6744.0 102:30094.0 104:1923.0 105:5003.0 106:1309.0 107:3829.0 108:377.0 109:1351.0 110:848.0 111:12.0 112:410.0 113:159.0 115:11134.0 116:4409.0 119:3696.0 120:891.0 121:3473.0 122:586.0 123:2181.0 124:331.0 125:257.0 126:687.0 127:2463.0 128:3784.0 130:5915.0…	C00123	6106	33625.3	20459.5	34342	38500	35860.6	39845.1	47637.8	13714.4	59314.7	55134.8	91880.5	61040.5	55443.9	80180.9	85:2798.0 87:3114.0 88:132.0 89:2056.0 90:679.0 91:2501.0 92:828.0 93:2241.0 94:538.0 95:1133.0 96:894.0 97:453.0 98:1524.0 99:1741.0 100:6744.0 102:30094.0 104:1923.0 105:5003.0 106:1309.0 107:3829.0 108:377.0 109:1351.0 110:848.0 111:12.0 112:410.0 113:159.0 115:11134.0 116:4409.0 119:3696.0 120:891.0 121:3473.0 122:586.0 123:2181.0 124:331.0 125:257.0 126:687.0 127:2463.0 128:3784.0 130:5915.0…
lactobionic acid	952195	204	214401	952195	204	214401	85:983.0 86:126.0 87:559.0 88:281.0 89:6780.0 90:399.0 91:991.0 92:193.0 93:307.0 94:417.0 95:1068.0 96:256.0 97:458.0 98:96.0 99:831.0 100:175.0 101:2753.0 102:591.0 103:21538.0 104:2359.0 105:1678.0 106:160.0 107:355.0 108:90.0 109:1165.0 110:72.0 111:776.0 112:170.0 113:911.0 114:171.0 115:643.0 116:2125.0 117:3143.0 118:388.0 119:1101.0 120:123.0 121:156.0 122:58.0 123:255.0 124:79.0 125:167.…	n/a	517381	21791.8	25363.9	26653.3	18050.6	18063.7	31164.6	16797.4	4562.12	6711.07	3222.71	5431.85	2441.62	6581.11	4789.87	85:983.0 86:126.0 87:559.0 88:281.0 89:6780.0 90:399.0 91:991.0 92:193.0 93:307.0 94:417.0 95:1068.0 96:256.0 97:458.0 98:96.0 99:831.0 100:175.0 101:2753.0 102:591.0 103:21538.0 104:2359.0 105:1678.0 106:160.0 107:355.0 108:90.0 109:1165.0 110:72.0 111:776.0 112:170.0 113:911.0 114:171.0 115:643.0 116:2125.0 117:3143.0 118:388.0 119:1101.0 120:123.0 121:156.0 122:58.0 123:255.0 124:79.0 125:167.…
kynurenine	769271	218	226885	769271	218	226885	85:381.0 86:276.0 87:326.0 88:173.0 89:159.0 90:265.0 91:224.0 92:126.0 93:220.0 95:87.0 97:439.0 98:62.0 99:241.0 100:1416.0 101:803.0 102:339.0 103:354.0 104:68.0 105:39.0 107:271.0 108:20.0 110:191.0 111:212.0 112:77.0 113:49.0 114:138.0 115:199.0 116:312.0 117:881.0 118:1487.0 120:250.0 122:3.0 123:12.0 124:5.0 125:16.0 128:5.0 129:774.0 130:1071.0 131:461.0 132:294.0 133:63.0 134:1054.0 135:…	C00328	161166	1147.93	1474.48	1223.17	1211.65	733.12	1038.99	829.188	329.39	521.019	303.046	213.72	301.434	386.535	474.875	85:381.0 86:276.0 87:326.0 88:173.0 89:159.0 90:265.0 91:224.0 92:126.0 93:220.0 95:87.0 97:439.0 98:62.0 99:241.0 100:1416.0 101:803.0 102:339.0 103:354.0 104:68.0 105:39.0 107:271.0 108:20.0 110:191.0 111:212.0 112:77.0 113:49.0 114:138.0 115:199.0 116:312.0 117:881.0 118:1487.0 120:250.0 122:3.0 123:12.0 124:5.0 125:16.0 128:5.0 129:774.0 130:1071.0 131:461.0 132:294.0 133:63.0 134:1054.0 135:…
itaconic acid	386809	147	205665	386809	147	205665	85:3.0 87:576.0 88:44.0 89:43.0 93:10.0 94:4.0 95:117.0 96:34.0 97:783.0 98:347.0 99:1.0 100:14.0 101:99.0 102:21.0 103:74.0 104:1.0 105:33.0 106:6.0 107:3.0 109:4.0 111:20.0 112:50.0 113:16.0 114:23.0 115:60.0 116:45.0 117:156.0 118:33.0 119:48.0 121:4.0 122:130.0 124:13.0 125:9.0 127:28.0 129:37.0 130:13.0 131:200.0 132:54.0 133:530.0 134:24.0 135:21.0 136:10.0 137:4.0 138:6.0 140:85.0 141:342.…	C00490	811	956.838	738.773	1135.27	868.762	983.104	296.15	533.973	966.833	1558.77	5409.2	1892.26	1820.04	916.663	2907.84	85:3.0 87:576.0 88:44.0 89:43.0 93:10.0 94:4.0 95:117.0 96:34.0 97:783.0 98:347.0 99:1.0 100:14.0 101:99.0 102:21.0 103:74.0 104:1.0 105:33.0 106:6.0 107:3.0 109:4.0 111:20.0 112:50.0 113:16.0 114:23.0 115:60.0 116:45.0 117:156.0 118:33.0 119:48.0 121:4.0 122:130.0 124:13.0 125:9.0 127:28.0 129:37.0 130:13.0 131:200.0 132:54.0 133:530.0 134:24.0 135:21.0 136:10.0 137:4.0 138:6.0 140:85.0 141:342.…
isothreonic acid	490829	292	563314	490829	292	563314	86:503.0 87:5532.0 88:199.0 89:646.0 90:23.0 91:17.0 92:11.0 93:80.0 94:29.0 95:204.0 97:8.0 98:171.0 99:538.0 100:837.0 101:1165.0 102:3913.0 103:3270.0 104:245.0 105:329.0 106:200.0 107:500.0 110:323.0 111:356.0 112:470.0 113:512.0 114:111.0 115:192.0 116:197.0 117:5368.0 118:708.0 119:30.0 120:70.0 121:53.0 122:13.0 123:7.0 124:1.0 126:141.0 129:1246.0 130:3717.0 131:2990.0 132:499.0 133:1966.…	C10833	10742	809.686	854.398	1246.05	1323.23	905.668	1227.51	1402.61	842.811	752.583	866.776	1632.92	1096.6	1114.52	1027.87	86:503.0 87:5532.0 88:199.0 89:646.0 90:23.0 91:17.0 92:11.0 93:80.0 94:29.0 95:204.0 97:8.0 98:171.0 99:538.0 100:837.0 101:1165.0 102:3913.0 103:3270.0 104:245.0 105:329.0 106:200.0 107:500.0 110:323.0 111:356.0 112:470.0 113:512.0 114:111.0 115:192.0 116:197.0 117:5368.0 118:708.0 119:30.0 120:70.0 121:53.0 122:13.0 123:7.0 124:1.0 126:141.0 129:1246.0 130:3717.0 131:2990.0 132:499.0 133:1966.…
isonicotinic acid	367074	180	206136	367074	180	206136	86:33.0 90:179.0 91:54.0 92:2.0 94:27.0 102:8.0 105:112.0 106:3319.0 107:261.0 109:41.0 111:4.0 112:36.0 114:8.0 120:46.0 121:16.0 122:20.0 123:12.0 135:1.0 136:3703.0 137:519.0 138:137.0 144:5.0 153:1.0 161:4.0 162:12.0 163:1.0 164:24.0 167:48.0 174:8.0 175:180.0 176:24.0 180:3575.0 181:457.0 182:141.0 183:11.0 187:1.0 191:14.0 192:17.0 193:1.0 195:117.0 196:9.0 199:1.0 200:12.0 201:13.0 202:24.…	C07446	5922	1190.47	583.242	1107.81	824.134	949.436	804.739	1012.17	766.798	941.265	1899.74	732.412	626.776	1276.48	1092.62	86:33.0 90:179.0 91:54.0 92:2.0 94:27.0 102:8.0 105:112.0 106:3319.0 107:261.0 109:41.0 111:4.0 112:36.0 114:8.0 120:46.0 121:16.0 122:20.0 123:12.0 135:1.0 136:3703.0 137:519.0 138:137.0 144:5.0 153:1.0 161:4.0 162:12.0 163:1.0 164:24.0 167:48.0 174:8.0 175:180.0 176:24.0 180:3575.0 181:457.0 182:141.0 183:11.0 187:1.0 191:14.0 192:17.0 193:1.0 195:117.0 196:9.0 199:1.0 200:12.0 201:13.0 202:24.…
isoleucine	356726	158	215089	356726	158	215089	86:23.0 88:22.0 92:9.0 95:7.0 98:34.0 99:34.0 100:127.0 101:96.0 102:4.0 106:8.0 109:9.0 114:9.0 115:9.0 116:55.0 117:75.0 120:2.0 122:12.0 126:10.0 127:24.0 128:25.0 129:17.0 130:56.0 131:18.0 132:20.0 134:9.0 138:8.0 144:13.0 156:6.0 158:999.0 159:139.0 160:29.0 161:5.0 164:4.0 173:30.0 180:11.0 184:89.0 185:13.0 186:1.0 191:16.0 206:7.0 213:23.0 218:115.0 219:8.0 222:10.0 231:18.0 232:41.0 237…	C00407	6306	81323.5	121589	48935.8	64667	74489.5	81475.6	82563.7	68747.8	89390.1	102469	139996	130803	113483	196109	86:23.0 88:22.0 92:9.0 95:7.0 98:34.0 99:34.0 100:127.0 101:96.0 102:4.0 106:8.0 109:9.0 114:9.0 115:9.0 116:55.0 117:75.0 120:2.0 122:12.0 126:10.0 127:24.0 128:25.0 129:17.0 130:56.0 131:18.0 132:20.0 134:9.0 138:8.0 144:13.0 156:6.0 158:999.0 159:139.0 160:29.0 161:5.0 164:4.0 173:30.0 180:11.0 184:89.0 185:13.0 186:1.0 191:16.0 206:7.0 213:23.0 218:115.0 219:8.0 222:10.0 231:18.0 232:41.0 237…
isocitric lactone	576177	157	214411	576177	157	214411	85:238.0 86:4.0 87:32.0 88:9.0 89:37.0 90:4.0 91:15.0 93:50.0 94:143.0 95:106.0 97:17.0 98:17.0 99:227.0 100:35.0 101:42.0 102:7.0 103:91.0 104:9.0 105:2.0 106:21.0 107:11.0 108:2.0 109:32.0 110:7.0 111:72.0 112:8.0 113:197.0 114:16.0 115:25.0 116:72.0 117:58.0 121:16.0 123:2.0 124:8.0 125:21.0 126:4.0 127:3.0 128:25.0 129:2420.0 130:250.0 131:311.0 132:42.0 133:322.0 134:24.0 135:25.0 136:17.0 1…	C00311	10742	8807.51	11435.6	10499.4	14127.8	8576.07	13907.1	9395.88	4992.86	4800.66	1277.35	3078.53	1443.77	3356.09	380.311	85:238.0 86:4.0 87:32.0 88:9.0 89:37.0 90:4.0 91:15.0 93:50.0 94:143.0 95:106.0 97:17.0 98:17.0 99:227.0 100:35.0 101:42.0 102:7.0 103:91.0 104:9.0 105:2.0 106:21.0 107:11.0 108:2.0 109:32.0 110:7.0 111:72.0 112:8.0 113:197.0 114:16.0 115:25.0 116:72.0 117:58.0 121:16.0 123:2.0 124:8.0 125:21.0 126:4.0 127:3.0 128:25.0 129:2420.0 130:250.0 131:311.0 132:42.0 133:322.0 134:24.0 135:25.0 136:17.0 1…
isocitric acid	617706	245	790774	617706	245	790774	86:393.0 88:612.0 99:3158.0 100:857.0 107:53.0 111:1299.0 113:988.0 114:847.0 115:2580.0 116:2280.0 117:2813.0 119:399.0 120:235.0 128:81.0 129:7093.0 130:721.0 131:4544.0 132:748.0 133:9227.0 134:1464.0 135:861.0 140:386.0 143:4667.0 144:1623.0 147:37683.0 148:11954.0 149:11550.0 150:2538.0 151:832.0 152:153.0 155:115.0 156:100.0 157:1562.0 158:368.0 160:60.0 161:204.0 166:56.0 170:270.0 173:317…	C00311	1198	29539.9	34461.4	35643.9	46872.2	34492.8	43969.4	40834.3	22071.8	30508.6	20747.2	309.774	15848.2	16904	16080	86:393.0 88:612.0 99:3158.0 100:857.0 107:53.0 111:1299.0 113:988.0 114:847.0 115:2580.0 116:2280.0 117:2813.0 119:399.0 120:235.0 128:81.0 129:7093.0 130:721.0 131:4544.0 132:748.0 133:9227.0 134:1464.0 135:861.0 140:386.0 143:4667.0 144:1623.0 147:37683.0 148:11954.0 149:11550.0 150:2538.0 151:832.0 152:153.0 155:115.0 156:100.0 157:1562.0 158:368.0 160:60.0 161:204.0 166:56.0 170:270.0 173:317…
inulobiose	930708	204	202729	930708	204	202729	85:237.0 86:20.0 87:272.0 88:85.0 89:393.0 90:32.0 95:252.0 97:84.0 98:3.0 99:228.0 100:11.0 101:1940.0 102:349.0 103:4140.0 104:440.0 105:154.0 109:112.0 110:2.0 111:110.0 113:329.0 114:20.0 115:439.0 116:1067.0 117:15381.0 118:1758.0 119:807.0 120:37.0 121:2.0 122:7.0 125:19.0 126:1.0 127:28.0 128:21.0 129:5573.0 130:715.0 131:2085.0 132:305.0 133:1661.0 134:218.0 135:169.0 136:1.0 138:1.0 139:…	C01711	439552	1736.53	2923.37	2084.69	1403.56	858.533	1900.7	1012.17	464.08	771.88	338.89	631.555	251.542	524.284	543.742	85:237.0 86:20.0 87:272.0 88:85.0 89:393.0 90:32.0 95:252.0 97:84.0 98:3.0 99:228.0 100:11.0 101:1940.0 102:349.0 103:4140.0 104:440.0 105:154.0 109:112.0 110:2.0 111:110.0 113:329.0 114:20.0 115:439.0 116:1067.0 117:15381.0 118:1758.0 119:807.0 120:37.0 121:2.0 122:7.0 125:19.0 126:1.0 127:28.0 128:21.0 129:5573.0 130:715.0 131:2085.0 132:305.0 133:1661.0 134:218.0 135:169.0 136:1.0 138:1.0 139:…
inositol-4-monophosphate	845491	318	200698	845491	318	200698	85:19.0 87:31.0 88:46.0 89:441.0 90:50.0 91:317.0 92:53.0 93:9.0 94:4.0 95:19.0 97:21.0 98:12.0 99:7.0 100:4.0 101:52.0 102:107.0 103:144.0 104:17.0 105:196.0 106:36.0 107:53.0 108:50.0 109:22.0 110:139.0 111:60.0 112:10.0 114:104.0 115:35.0 116:31.0 117:605.0 118:57.0 119:23.0 121:5.0 122:12.0 123:39.0 124:9.0 125:18.0 126:52.0 127:37.0 128:17.0 130:152.0 131:29.0 132:74.0 133:804.0 134:4.0 135:…	C03546	440043	97.6365	107.439	125.429	113.058	70.7027	104.11	141.486	89.3487	212.267	156.411	268.951	71.7206	80.9802	102.787	85:19.0 87:31.0 88:46.0 89:441.0 90:50.0 91:317.0 92:53.0 93:9.0 94:4.0 95:19.0 97:21.0 98:12.0 99:7.0 100:4.0 101:52.0 102:107.0 103:144.0 104:17.0 105:196.0 106:36.0 107:53.0 108:50.0 109:22.0 110:139.0 111:60.0 112:10.0 114:104.0 115:35.0 116:31.0 117:605.0 118:57.0 119:23.0 121:5.0 122:12.0 123:39.0 124:9.0 125:18.0 126:52.0 127:37.0 128:17.0 130:152.0 131:29.0 132:74.0 133:804.0 134:4.0 135:…
inositol myo-	733355	305	485397	733355	305	485397	85:435.0 87:1185.0 88:211.0 89:326.0 90:28.0 91:55.0 94:8.0 95:114.0 96:33.0 97:42.0 98:96.0 99:550.0 101:1092.0 102:455.0 103:5837.0 104:643.0 105:2796.0 106:175.0 107:216.0 108:55.0 109:182.0 110:91.0 111:373.0 112:117.0 113:442.0 114:21.0 115:527.0 116:699.0 117:943.0 118:115.0 119:330.0 121:46.0 125:71.0 126:129.0 127:352.0 128:86.0 129:7212.0 130:825.0 131:2444.0 132:596.0 133:5939.0 134:957…	C00137	892	115950	98346.9	107168	74738.1	87475.2	118643	101604	97350	115439	82780.3	97557.3	77998.8	57910.9	101520	85:435.0 87:1185.0 88:211.0 89:326.0 90:28.0 91:55.0 94:8.0 95:114.0 96:33.0 97:42.0 98:96.0 99:550.0 101:1092.0 102:455.0 103:5837.0 104:643.0 105:2796.0 106:175.0 107:216.0 108:55.0 109:182.0 110:91.0 111:373.0 112:117.0 113:442.0 114:21.0 115:527.0 116:699.0 117:943.0 118:115.0 119:330.0 121:46.0 125:71.0 126:129.0 127:352.0 128:86.0 129:7212.0 130:825.0 131:2444.0 132:596.0 133:5939.0 134:957…
idonic acid NIST	698217	333	199232	698217	333	199232	85:229.0 86:19.0 87:54.0 88:15.0 89:324.0 90:30.0 91:24.0 92:30.0 93:5.0 95:6.0 97:36.0 99:94.0 100:15.0 101:246.0 102:312.0 103:2782.0 104:221.0 105:111.0 106:12.0 107:2.0 110:1.0 111:12.0 112:3.0 113:71.0 114:10.0 115:80.0 116:34.0 117:1422.0 118:80.0 119:79.0 120:4.0 121:2.0 122:1.0 124:3.0 127:32.0 129:995.0 130:339.0 131:539.0 132:65.0 133:984.0 134:102.0 135:27.0 136:6.0 139:8.0 140:4.0 141…	C00770	193325	6453.07	5556.15	9937.31	6567.78	6525.69	9992.41	6137.62	6149.05	8452.09	4659.73	12676.7	6307.26	8265.83	7977.28	85:229.0 86:19.0 87:54.0 88:15.0 89:324.0 90:30.0 91:24.0 92:30.0 93:5.0 95:6.0 97:36.0 99:94.0 100:15.0 101:246.0 102:312.0 103:2782.0 104:221.0 105:111.0 106:12.0 107:2.0 110:1.0 111:12.0 112:3.0 113:71.0 114:10.0 115:80.0 116:34.0 117:1422.0 118:80.0 119:79.0 120:4.0 121:2.0 122:1.0 124:3.0 127:32.0 129:995.0 130:339.0 131:539.0 132:65.0 133:984.0 134:102.0 135:27.0 136:6.0 139:8.0 140:4.0 141…
hydroxylamine	250798	146	210191	250798	146	210191	85:434.0 86:2886.0 87:1028.0 88:651.0 89:187.0 90:33.0 91:68.0 92:30.0 93:12.0 94:3.0 98:11.0 99:121.0 100:1650.0 101:349.0 102:429.0 103:306.0 104:91.0 105:195.0 106:39.0 107:23.0 108:6.0 110:18.0 112:1.0 113:335.0 114:281.0 115:273.0 116:289.0 117:573.0 118:173.0 119:4192.0 120:469.0 121:207.0 122:13.0 123:2.0 126:6.0 128:1.0 129:21.0 130:1772.0 131:926.0 132:611.0 133:5363.0 134:807.0 135:368.…	C00192	787	2372.57	3770.61	3064.32	3602.98	3158.9	3228.1	3282.74	6657.14	4481.19	3714.75	9211.58	4185.78	2705.74	5138.31	85:434.0 86:2886.0 87:1028.0 88:651.0 89:187.0 90:33.0 91:68.0 92:30.0 93:12.0 94:3.0 98:11.0 99:121.0 100:1650.0 101:349.0 102:429.0 103:306.0 104:91.0 105:195.0 106:39.0 107:23.0 108:6.0 110:18.0 112:1.0 113:335.0 114:281.0 115:273.0 116:289.0 117:573.0 118:173.0 119:4192.0 120:469.0 121:207.0 122:13.0 123:2.0 126:6.0 128:1.0 129:21.0 130:1772.0 131:926.0 132:611.0 133:5363.0 134:807.0 135:368.…
homoserine	443389	218	228149	443389	218	228149	85:1317.0 86:597.0 87:3016.0 88:9536.0 89:19744.0 90:1902.0 91:200.0 92:38.0 98:2412.0 99:586.0 100:15567.0 101:7440.0 102:30037.0 103:60435.0 104:6606.0 105:3220.0 106:54.0 108:68.0 112:1027.0 113:1369.0 114:9249.0 115:6350.0 116:3253.0 117:15624.0 118:2816.0 119:5390.0 120:152.0 121:41.0 123:116.0 124:1278.0 127:2642.0 128:82115.0 129:23279.0 130:11936.0 131:7865.0 132:6475.0 133:15529.0 134:27…	C00263	12647	434.482	637.473	513.62	541.489	436	585.968	457.108	568.097	911.247	527.886	247.339	475.019	421.598	807.904	85:1317.0 86:597.0 87:3016.0 88:9536.0 89:19744.0 90:1902.0 91:200.0 92:38.0 98:2412.0 99:586.0 100:15567.0 101:7440.0 102:30037.0 103:60435.0 104:6606.0 105:3220.0 106:54.0 108:68.0 112:1027.0 113:1369.0 114:9249.0 115:6350.0 116:3253.0 117:15624.0 118:2816.0 119:5390.0 120:152.0 121:41.0 123:116.0 124:1278.0 127:2642.0 128:82115.0 129:23279.0 130:11936.0 131:7865.0 132:6475.0 133:15529.0 134:27…
homocystine	874579	128	236875	874579	128	236875	85:248.0 87:2.0 88:1138.0 89:329.0 90:94.0 91:21.0 98:99.0 99:116.0 100:1876.0 101:351.0 102:174.0 103:3266.0 104:712.0 105:285.0 107:377.0 112:2.0 114:831.0 115:83.0 116:257.0 117:2050.0 118:234.0 119:33.0 128:16996.0 129:4351.0 130:938.0 131:261.0 132:55.0 133:511.0 135:92.0 136:22.0 140:36.0 144:81.0 146:136.0 147:4643.0 148:456.0 149:123.0 150:10.0 151:65.0 153:3.0 155:37.0 156:41.0 157:42.0 …	C01817	439579	580.937	954.675	584.117	567.522	460.409	503.665	290.454	512.088	774.024	338.89	184.904	317.026	433.286	519.073	85:248.0 87:2.0 88:1138.0 89:329.0 90:94.0 91:21.0 98:99.0 99:116.0 100:1876.0 101:351.0 102:174.0 103:3266.0 104:712.0 105:285.0 107:377.0 112:2.0 114:831.0 115:83.0 116:257.0 117:2050.0 118:234.0 119:33.0 128:16996.0 129:4351.0 130:938.0 131:261.0 132:55.0 133:511.0 135:92.0 136:22.0 140:36.0 144:81.0 146:136.0 147:4643.0 148:456.0 149:123.0 150:10.0 151:65.0 153:3.0 155:37.0 156:41.0 157:42.0 …
histidine	663773	154	367935	663773	154	367935	85:601.0 88:200.0 91:428.0 93:16.0 95:330.0 97:76.0 98:281.0 99:89.0 100:1857.0 101:124.0 102:81.0 106:63.0 109:266.0 111:162.0 112:423.0 116:256.0 117:4840.0 118:226.0 119:186.0 127:1175.0 128:61.0 129:2076.0 131:1083.0 132:2223.0 133:707.0 139:53.0 141:155.0 142:117.0 143:283.0 144:42.0 145:849.0 149:138.0 150:67.0 153:986.0 154:40876.0 155:8833.0 156:1314.0 157:200.0 166:702.0 167:250.0 170:21…	C00135	6274	9018.13	10336.7	11026.8	12922.1	8931.27	18087.6	17836.7	5219.56	8572.16	4659.73	2168.42	3789.76	12283.1	6386.15	85:601.0 88:200.0 91:428.0 93:16.0 95:330.0 97:76.0 98:281.0 99:89.0 100:1857.0 101:124.0 102:81.0 106:63.0 109:266.0 111:162.0 112:423.0 116:256.0 117:4840.0 118:226.0 119:186.0 127:1175.0 128:61.0 129:2076.0 131:1083.0 132:2223.0 133:707.0 139:53.0 141:155.0 142:117.0 143:283.0 144:42.0 145:849.0 149:138.0 150:67.0 153:986.0 154:40876.0 155:8833.0 156:1314.0 157:200.0 166:702.0 167:250.0 170:21…
hexose 2-deoxy	563931	307	553954	563931	307	553954	85:93.0 86:75.0 87:31.0 88:6.0 89:526.0 90:3.0 98:18.0 99:80.0 100:147.0 101:454.0 102:95.0 103:4873.0 104:437.0 105:215.0 111:50.0 112:33.0 113:150.0 114:6.0 115:106.0 116:75.0 117:1229.0 118:95.0 119:49.0 126:35.0 127:175.0 128:67.0 129:2755.0 130:394.0 131:626.0 132:56.0 133:1134.0 134:161.0 135:74.0 140:27.0 142:14.0 143:266.0 144:56.0 145:67.0 147:4703.0 148:695.0 149:465.0 155:102.0 156:56.…	C00586	439268	19642.4	23123	18769.6	20610	14198.6	22700.8	14986.6	15976.1	21505.4	11727.5	32927.3	14255.8	15510.6	12814.4	85:93.0 86:75.0 87:31.0 88:6.0 89:526.0 90:3.0 98:18.0 99:80.0 100:147.0 101:454.0 102:95.0 103:4873.0 104:437.0 105:215.0 111:50.0 112:33.0 113:150.0 114:6.0 115:106.0 116:75.0 117:1229.0 118:95.0 119:49.0 126:35.0 127:175.0 128:67.0 129:2755.0 130:394.0 131:626.0 132:56.0 133:1134.0 134:161.0 135:74.0 140:27.0 142:14.0 143:266.0 144:56.0 145:67.0 147:4703.0 148:695.0 149:465.0 155:102.0 156:56.…
guanosine	955831	324	213307	955831	324	213307	85:4455.0 86:2609.0 87:3380.0 88:1090.0 89:7951.0 90:725.0 91:1013.0 92:830.0 93:856.0 94:671.0 95:1724.0 96:676.0 97:4092.0 98:1997.0 99:11528.0 100:6067.0 101:10286.0 102:2516.0 103:71337.0 104:7082.0 105:3965.0 106:503.0 107:846.0 108:420.0 109:699.0 110:1245.0 111:4203.0 112:1131.0 113:4345.0 114:1013.0 115:16073.0 116:5012.0 117:14447.0 118:2026.0 119:2701.0 120:488.0 121:507.0 122:403.0 123…	C00387	6802	3071.37	4077.58	3180.6	5171.66	4423.97	6728.43	5566.92	2648.45	3660	2307.06	268.951	2433.3	5107.6	5741.67	85:4455.0 86:2609.0 87:3380.0 88:1090.0 89:7951.0 90:725.0 91:1013.0 92:830.0 93:856.0 94:671.0 95:1724.0 96:676.0 97:4092.0 98:1997.0 99:11528.0 100:6067.0 101:10286.0 102:2516.0 103:71337.0 104:7082.0 105:3965.0 106:503.0 107:846.0 108:420.0 109:699.0 110:1245.0 111:4203.0 112:1131.0 113:4345.0 114:1013.0 115:16073.0 116:5012.0 117:14447.0 118:2026.0 119:2701.0 120:488.0 121:507.0 122:403.0 123…
guanine	744497	352	213138	744497	352	213138	85:338.0 86:179.0 97:46.0 98:112.0 99:820.0 100:517.0 111:247.0 112:63.0 114:110.0 115:142.0 124:29.0 125:68.0 126:58.0 127:52.0 128:17.0 130:39.0 131:300.0 132:169.0 138:46.0 139:54.0 140:26.0 141:88.0 142:69.0 147:123.0 148:110.0 150:24.0 151:72.0 152:51.0 154:49.0 155:82.0 156:264.0 157:135.0 158:487.0 159:62.0 166:48.0 167:29.0 169:174.0 171:255.0 172:129.0 173:164.0 174:42.0 180:176.0 181:24…	C00242	764	822.936	136.09	480.66	52.0662	547.946	476.935	597.233	182.698	235.852	452.939	163.292	139.284	203.703	290.887	85:338.0 86:179.0 97:46.0 98:112.0 99:820.0 100:517.0 111:247.0 112:63.0 114:110.0 115:142.0 124:29.0 125:68.0 126:58.0 127:52.0 128:17.0 130:39.0 131:300.0 132:169.0 138:46.0 139:54.0 140:26.0 141:88.0 142:69.0 147:123.0 148:110.0 150:24.0 151:72.0 152:51.0 154:49.0 155:82.0 156:264.0 157:135.0 158:487.0 159:62.0 166:48.0 167:29.0 169:174.0 171:255.0 172:129.0 173:164.0 174:42.0 180:176.0 181:24…
glycyl proline	692401	174	238315	692401	174	238315	85:44.0 86:5328.0 87:183.0 89:62.0 93:8.0 99:169.0 100:2898.0 101:264.0 102:889.0 105:35.0 109:336.0 110:128.0 113:866.0 114:260.0 116:49.0 117:203.0 124:12.0 128:81.0 130:862.0 138:7.0 140:288.0 141:17.0 142:328.0 143:513.0 144:401.0 146:186.0 150:32.0 158:357.0 159:164.0 160:308.0 161:20.0 166:106.0 168:100.0 169:101.0 172:253.0 173:14.0 174:13423.0 175:2274.0 176:1106.0 181:55.0 183:40.0 186:9…	C16435	3013625	1638.2	2096.6	2098.42	995.952	761.737	2027.32	1218.95	1102.86	1042.04	860.259	292.965	565.45	1270.64	618.777	85:44.0 86:5328.0 87:183.0 89:62.0 93:8.0 99:169.0 100:2898.0 101:264.0 102:889.0 105:35.0 109:336.0 110:128.0 113:866.0 114:260.0 116:49.0 117:203.0 124:12.0 128:81.0 130:862.0 138:7.0 140:288.0 141:17.0 142:328.0 143:513.0 144:401.0 146:186.0 150:32.0 158:357.0 159:164.0 160:308.0 161:20.0 166:106.0 168:100.0 169:101.0 172:253.0 173:14.0 174:13423.0 175:2274.0 176:1106.0 181:55.0 183:40.0 186:9…
glycolic acid	229810	177	216047	229810	177	216047	85:1.0 87:58.0 88:215.0 89:62.0 90:2.0 94:14.0 95:19.0 96:7.0 97:4.0 100:9.0 101:33.0 102:23.0 103:534.0 104:4.0 105:16.0 106:3.0 107:9.0 108:3.0 112:2.0 113:51.0 115:32.0 117:473.0 118:1.0 119:31.0 122:1.0 126:1.0 131:388.0 132:83.0 133:816.0 134:40.0 137:19.0 145:9.0 146:12.0 147:7341.0 148:1147.0 149:691.0 150:39.0 161:250.0 162:31.0 163:18.0 164:1.0 168:2.0 169:19.0 170:7.0 171:9.0 172:15.0 1…	C00160	757	1047.5	2216.32	870.682	4018.02	1417.42	1251.43	1059.1	4339.41	2954.58	2010.53	5619.16	3477.93	1192.16	886.022	85:1.0 87:58.0 88:215.0 89:62.0 90:2.0 94:14.0 95:19.0 96:7.0 97:4.0 100:9.0 101:33.0 102:23.0 103:534.0 104:4.0 105:16.0 106:3.0 107:9.0 108:3.0 112:2.0 113:51.0 115:32.0 117:473.0 118:1.0 119:31.0 122:1.0 126:1.0 131:388.0 132:83.0 133:816.0 134:40.0 137:19.0 145:9.0 146:12.0 147:7341.0 148:1147.0 149:691.0 150:39.0 161:250.0 162:31.0 163:18.0 164:1.0 168:2.0 169:19.0 170:7.0 171:9.0 172:15.0 1…
glycine	368041	174	199588	368041	174	199588	85:2632.0 86:87683.0 87:9594.0 88:3822.0 89:677.0 90:106.0 92:23.0 93:16.0 95:383.0 96:61.0 97:168.0 98:330.0 99:1415.0 100:48955.0 101:9157.0 102:5269.0 103:3534.0 104:607.0 105:1132.0 106:147.0 107:179.0 108:18.0 109:31.0 110:51.0 111:61.0 112:185.0 113:1687.0 114:1395.0 115:2474.0 116:3552.0 117:10109.0 118:1852.0 119:3103.0 120:369.0 121:181.0 122:48.0 123:41.0 124:34.0 125:39.0 126:114.0 127…	C00037	750	72457.4	33188.5	59892.1	100104	49192.2	88946.2	101403	28949	36799.4	30578.3	48456.9	36229.3	46316.5	54201.5	85:2632.0 86:87683.0 87:9594.0 88:3822.0 89:677.0 90:106.0 92:23.0 93:16.0 95:383.0 96:61.0 97:168.0 98:330.0 99:1415.0 100:48955.0 101:9157.0 102:5269.0 103:3534.0 104:607.0 105:1132.0 106:147.0 107:179.0 108:18.0 109:31.0 110:51.0 111:61.0 112:185.0 113:1687.0 114:1395.0 115:2474.0 116:3552.0 117:10109.0 118:1852.0 119:3103.0 120:369.0 121:181.0 122:48.0 123:41.0 124:34.0 125:39.0 126:114.0 127…
glycerol-alpha-phosphate	593779	299	950048	593779	299	950048	87:1131.0 88:604.0 90:229.0 91:542.0 92:137.0 93:399.0 98:1149.0 101:14081.0 102:979.0 103:12421.0 104:1294.0 105:525.0 106:186.0 109:176.0 111:599.0 112:1409.0 113:4051.0 115:1865.0 116:2481.0 117:2788.0 119:1207.0 120:174.0 121:703.0 123:389.0 124:499.0 128:591.0 129:7605.0 130:879.0 131:6160.0 132:898.0 133:9390.0 134:1186.0 135:1783.0 136:397.0 137:1016.0 138:182.0 140:207.0 141:2100.0 143:12…	C03189	754	818.054	358.131	1001.6	891.076	685.985	876.49	1000.6	305.386	405.237	345.407	216.122	225.556	303.885	316.583	87:1131.0 88:604.0 90:229.0 91:542.0 92:137.0 93:399.0 98:1149.0 101:14081.0 102:979.0 103:12421.0 104:1294.0 105:525.0 106:186.0 109:176.0 111:599.0 112:1409.0 113:4051.0 115:1865.0 116:2481.0 117:2788.0 119:1207.0 120:174.0 121:703.0 123:389.0 124:499.0 128:591.0 129:7605.0 130:879.0 131:6160.0 132:898.0 133:9390.0 134:1186.0 135:1783.0 136:397.0 137:1016.0 138:182.0 140:207.0 141:2100.0 143:12…
glycerol-3-galactoside	803554	204	225851	803554	204	225851	85:124.0 89:669.0 99:195.0 101:2858.0 102:90.0 103:11903.0 104:601.0 105:217.0 109:189.0 111:216.0 113:217.0 115:113.0 116:1129.0 117:2765.0 119:18.0 124:4.0 129:5225.0 130:291.0 131:1903.0 133:1995.0 142:58.0 143:525.0 147:7954.0 148:644.0 149:699.0 151:38.0 152:20.0 155:140.0 157:234.0 158:16.0 169:622.0 170:196.0 171:84.0 172:12.0 173:47.0 174:9.0 175:154.0 177:31.0 183:52.0 189:1122.0 190:183…	C05401	656504	8836.1	15657.5	15509.3	2061.08	10584.4	11414.8	14757.4	8222.74	15995.1	10020.1	17143.2	11324.6	13063.7	14594.7	85:124.0 89:669.0 99:195.0 101:2858.0 102:90.0 103:11903.0 104:601.0 105:217.0 109:189.0 111:216.0 113:217.0 115:113.0 116:1129.0 117:2765.0 119:18.0 124:4.0 129:5225.0 130:291.0 131:1903.0 133:1995.0 142:58.0 143:525.0 147:7954.0 148:644.0 149:699.0 151:38.0 152:20.0 155:140.0 157:234.0 158:16.0 169:622.0 170:196.0 171:84.0 172:12.0 173:47.0 174:9.0 175:154.0 177:31.0 183:52.0 189:1122.0 190:183…
glycerol	344890	205	919385	344890	205	919385	85:8925.0 87:15160.0 88:8565.0 89:31803.0 90:3606.0 91:8385.0 92:1023.0 93:2280.0 94:238.0 95:565.0 97:610.0 98:1574.0 99:2447.0 101:29908.0 103:133438.0 104:15808.0 105:21690.0 106:3363.0 107:7907.0 108:972.0 109:2043.0 110:373.0 111:428.0 113:3856.0 114:707.0 115:29065.0 116:12291.0 117:145987.0 118:16779.0 119:25492.0 120:3246.0 121:8952.0 122:1252.0 123:3741.0 124:211.0 126:733.0 127:1269.0 1…	C00116	753	54613	33932.4	47398.6	49364.7	51720.7	42419	50404.3	83315.6	90314.2	56734.7	137828	61898	70101.3	101485	85:8925.0 87:15160.0 88:8565.0 89:31803.0 90:3606.0 91:8385.0 92:1023.0 93:2280.0 94:238.0 95:565.0 97:610.0 98:1574.0 99:2447.0 101:29908.0 103:133438.0 104:15808.0 105:21690.0 106:3363.0 107:7907.0 108:972.0 109:2043.0 110:373.0 111:428.0 113:3856.0 114:707.0 115:29065.0 116:12291.0 117:145987.0 118:16779.0 119:25492.0 120:3246.0 121:8952.0 122:1252.0 123:3741.0 124:211.0 126:733.0 127:1269.0 1…
glycero-guloheptose NIST	828907	217	335217	828907	217	335217	86:44.0 87:125.0 89:1112.0 97:996.0 98:151.0 100:187.0 102:37.0 103:3954.0 104:204.0 105:185.0 110:131.0 114:725.0 115:32.0 117:1221.0 119:17.0 128:34.0 129:807.0 131:217.0 133:642.0 142:110.0 143:107.0 145:42.0 147:4215.0 148:303.0 156:28.0 157:191.0 158:41.0 159:13.0 163:81.0 169:423.0 170:133.0 172:170.0 173:95.0 174:8.0 175:68.0 184:18.0 188:11.0 189:291.0 190:91.0 191:2409.0 192:505.0 193:25…	n/a	76599	6201.31	6546.63	883.499	8028.61	4251.42	8727.62	4377.9	5092.87	1074.2	3297.66	8548.81	4293.88	6678.78	5634.77	86:44.0 87:125.0 89:1112.0 97:996.0 98:151.0 100:187.0 102:37.0 103:3954.0 104:204.0 105:185.0 110:131.0 114:725.0 115:32.0 117:1221.0 119:17.0 128:34.0 129:807.0 131:217.0 133:642.0 142:110.0 143:107.0 145:42.0 147:4215.0 148:303.0 156:28.0 157:191.0 158:41.0 159:13.0 163:81.0 169:423.0 170:133.0 172:170.0 173:95.0 174:8.0 175:68.0 184:18.0 188:11.0 189:291.0 190:91.0 191:2409.0 192:505.0 193:25…
glyceric acid	379389	189	484792	379389	189	484792	85:3679.0 86:2038.0 87:2989.0 88:215.0 89:3652.0 90:2560.0 93:29.0 95:358.0 98:232.0 99:18057.0 100:4569.0 101:8982.0 102:22351.0 103:25147.0 104:2414.0 105:2577.0 106:500.0 107:437.0 108:95.0 109:24.0 110:1132.0 111:1041.0 113:2091.0 114:1866.0 115:3139.0 116:2445.0 117:20238.0 118:1529.0 119:2647.0 120:58.0 121:176.0 124:49.0 126:89.0 127:612.0 128:163.0 129:259.0 130:10299.0 131:11053.0 132:58…	C00258	439194	16695.1	20411.4	21408.1	26730.8	24543.1	25958.5	29226.3	20020.8	13658	18642.2	48853.1	46886.6	42826.9	25594.9	85:3679.0 86:2038.0 87:2989.0 88:215.0 89:3652.0 90:2560.0 93:29.0 95:358.0 98:232.0 99:18057.0 100:4569.0 101:8982.0 102:22351.0 103:25147.0 104:2414.0 105:2577.0 106:500.0 107:437.0 108:95.0 109:24.0 110:1132.0 111:1041.0 113:2091.0 114:1866.0 115:3139.0 116:2445.0 117:20238.0 118:1529.0 119:2647.0 120:58.0 121:176.0 124:49.0 126:89.0 127:612.0 128:163.0 129:259.0 130:10299.0 131:11053.0 132:58…
glutamine	598894	156	410985	598894	156	410985	85:21565.0 86:6483.0 87:13090.0 88:3149.0 89:13706.0 90:1746.0 91:6592.0 92:399.0 93:2500.0 95:2630.0 96:3174.0 97:10249.0 98:6519.0 99:9116.0 100:22840.0 101:21737.0 102:6442.0 103:82141.0 104:11676.0 105:6237.0 106:709.0 107:362.0 109:3854.0 110:44533.0 111:14833.0 112:10031.0 113:10860.0 114:16341.0 115:22466.0 116:20745.0 117:27260.0 118:6056.0 119:8873.0 121:476.0 123:870.0 124:1534.0 125:42…	C00064	5961	90403	74089.1	72598	59315.3	60784.1	82481.5	98614.2	80332.4	107531	122049	4812.31	147115	160270	279332	85:21565.0 86:6483.0 87:13090.0 88:3149.0 89:13706.0 90:1746.0 91:6592.0 92:399.0 93:2500.0 95:2630.0 96:3174.0 97:10249.0 98:6519.0 99:9116.0 100:22840.0 101:21737.0 102:6442.0 103:82141.0 104:11676.0 105:6237.0 106:709.0 107:362.0 109:3854.0 110:44533.0 111:14833.0 112:10031.0 113:10860.0 114:16341.0 115:22466.0 116:20745.0 117:27260.0 118:6056.0 119:8873.0 121:476.0 123:870.0 124:1534.0 125:42…
glutamic acid	529370	246	199604	529370	246	199604	85:432.0 86:300.0 87:125.0 88:102.0 89:103.0 90:34.0 91:11.0 92:1.0 93:25.0 94:4.0 95:24.0 96:26.0 97:10.0 98:139.0 99:153.0 100:1571.0 101:279.0 102:133.0 103:244.0 104:23.0 105:96.0 106:2.0 107:49.0 108:7.0 109:15.0 110:39.0 111:13.0 112:197.0 113:181.0 114:317.0 115:334.0 116:149.0 117:240.0 118:56.0 119:67.0 120:21.0 121:8.0 123:1.0 124:12.0 126:42.0 128:4586.0 129:867.0 130:444.0 131:443.0 1…	C00025	33032	30966.1	37007.2	41670.9	29113.9	24543.1	39900.7	45404.7	21247.6	40144.2	30894.4	14573.8	44530.2	27968.2	52676.2	85:432.0 86:300.0 87:125.0 88:102.0 89:103.0 90:34.0 91:11.0 92:1.0 93:25.0 94:4.0 95:24.0 96:26.0 97:10.0 98:139.0 99:153.0 100:1571.0 101:279.0 102:133.0 103:244.0 104:23.0 105:96.0 106:2.0 107:49.0 108:7.0 109:15.0 110:39.0 111:13.0 112:197.0 113:181.0 114:317.0 115:334.0 116:149.0 117:240.0 118:56.0 119:67.0 120:21.0 121:8.0 123:1.0 124:12.0 126:42.0 128:4586.0 129:867.0 130:444.0 131:443.0 1…
glucuronic acid	666401	333	353273	666401	333	353273	85:98.0 89:2765.0 90:127.0 91:122.0 92:3.0 93:73.0 96:24.0 97:74.0 100:287.0 101:614.0 102:131.0 103:3528.0 104:242.0 105:369.0 106:33.0 107:114.0 108:2.0 111:74.0 112:37.0 113:132.0 114:995.0 115:146.0 116:600.0 117:2538.0 118:317.0 119:241.0 121:74.0 122:7.0 123:5.0 124:57.0 125:19.0 128:125.0 129:1601.0 130:164.0 131:869.0 133:1805.0 134:170.0 135:21.0 137:25.0 138:2.0 139:8.0 140:51.0 141:23.…	C00191	94715	9334.05	6306.17	12076.9	9645.64	6079.59	13300.7	11722.9	4626.13	7890.33	3613.74	13279.5	8990.02	13827.6	8054.38	85:98.0 89:2765.0 90:127.0 91:122.0 92:3.0 93:73.0 96:24.0 97:74.0 100:287.0 101:614.0 102:131.0 103:3528.0 104:242.0 105:369.0 106:33.0 107:114.0 108:2.0 111:74.0 112:37.0 113:132.0 114:995.0 115:146.0 116:600.0 117:2538.0 118:317.0 119:241.0 121:74.0 122:7.0 123:5.0 124:57.0 125:19.0 128:125.0 129:1601.0 130:164.0 131:869.0 133:1805.0 134:170.0 135:21.0 137:25.0 138:2.0 139:8.0 140:51.0 141:23.…
glucose-1-phosphate	649920	160	199413	649920	160	199413	85:964.0 86:1948.0 87:1513.0 88:1191.0 89:16220.0 90:1652.0 91:1276.0 92:179.0 93:3.0 94:111.0 96:156.0 97:607.0 98:429.0 99:1137.0 100:3374.0 101:4971.0 102:2519.0 103:32578.0 104:3210.0 105:8248.0 106:830.0 107:399.0 108:206.0 110:157.0 111:625.0 112:459.0 113:1035.0 114:3331.0 115:2184.0 116:1939.0 117:22832.0 118:2307.0 119:2418.0 120:154.0 121:45.0 122:45.0 125:57.0 126:417.0 127:1227.0 128:…	C00031	107526	203006	359692	193723	201707	335591	381424	478359	598949	298336	167724	985154	751216	636968	275989	85:964.0 86:1948.0 87:1513.0 88:1191.0 89:16220.0 90:1652.0 91:1276.0 92:179.0 93:3.0 94:111.0 96:156.0 97:607.0 98:429.0 99:1137.0 100:3374.0 101:4971.0 102:2519.0 103:32578.0 104:3210.0 105:8248.0 106:830.0 107:399.0 108:206.0 110:157.0 111:625.0 112:459.0 113:1035.0 114:3331.0 115:2184.0 116:1939.0 117:22832.0 118:2307.0 119:2418.0 120:154.0 121:45.0 122:45.0 125:57.0 126:417.0 127:1227.0 128:…
glucoheptulose	828610	331	202881	828610	331	202881	85:842.0 86:439.0 87:748.0 88:608.0 89:7049.0 90:641.0 91:63.0 93:1.0 94:53.0 95:45.0 96:3.0 97:6654.0 98:699.0 99:645.0 100:1545.0 101:2110.0 102:780.0 103:23631.0 104:2353.0 105:2468.0 106:218.0 107:59.0 108:38.0 109:131.0 110:315.0 111:384.0 112:91.0 113:860.0 114:3355.0 115:920.0 116:1097.0 117:8453.0 118:1019.0 119:1226.0 120:119.0 121:67.0 122:34.0 123:40.0 124:34.0 125:71.0 126:186.0 127:4…	n/a	102926	1460.36	1374.2	1710.23	1480.17	1093.37	2080.79	991.08	885.485	1916.84	961.274	2144.41	908.461	1316.55	1270.45	85:842.0 86:439.0 87:748.0 88:608.0 89:7049.0 90:641.0 91:63.0 93:1.0 94:53.0 95:45.0 96:3.0 97:6654.0 98:699.0 99:645.0 100:1545.0 101:2110.0 102:780.0 103:23631.0 104:2353.0 105:2468.0 106:218.0 107:59.0 108:38.0 109:131.0 110:315.0 111:384.0 112:91.0 113:860.0 114:3355.0 115:920.0 116:1097.0 117:8453.0 118:1019.0 119:1226.0 120:119.0 121:67.0 122:34.0 123:40.0 124:34.0 125:71.0 126:186.0 127:4…
galacturonic acid	670193	160	201840	670193	160	201840	85:705.0 86:752.0 87:2499.0 88:605.0 89:4989.0 90:476.0 91:3150.0 92:2591.0 93:183.0 94:71.0 95:119.0 96:123.0 97:58.0 98:226.0 99:811.0 100:1173.0 101:1814.0 102:1575.0 103:3071.0 104:495.0 105:3031.0 106:271.0 107:268.0 108:41.0 109:58.0 110:125.0 111:234.0 112:202.0 113:366.0 114:1209.0 115:1083.0 116:671.0 118:39.0 119:610.0 120:58.0 121:72.0 122:3.0 123:12.0 124:30.0 125:52.0 126:224.0 127:5…	C00333	445929	3614.64	3196.57	4216.99	4394.39	2244.81	6126.29	2875.29	1956.34	2810.93	1876.93	5196.52	5260.55	3972.21	4135.11	85:705.0 86:752.0 87:2499.0 88:605.0 89:4989.0 90:476.0 91:3150.0 92:2591.0 93:183.0 94:71.0 95:119.0 96:123.0 97:58.0 98:226.0 99:811.0 100:1173.0 101:1814.0 102:1575.0 103:3071.0 104:495.0 105:3031.0 106:271.0 107:268.0 108:41.0 109:58.0 110:125.0 111:234.0 112:202.0 113:366.0 114:1209.0 115:1083.0 116:671.0 118:39.0 119:610.0 120:58.0 121:72.0 122:3.0 123:12.0 124:30.0 125:52.0 126:224.0 127:5…
galactonic acid	692399	292	202883	692399	292	202883	85:299.0 86:123.0 87:407.0 88:187.0 89:955.0 90:63.0 91:21.0 94:42.0 95:4.0 96:13.0 97:219.0 98:282.0 99:269.0 100:80.0 101:958.0 102:1411.0 103:9809.0 104:998.0 105:492.0 106:38.0 107:64.0 108:48.0 109:18.0 111:156.0 112:41.0 113:285.0 114:73.0 115:369.0 116:323.0 117:5015.0 118:508.0 119:508.0 120:75.0 121:28.0 122:15.0 123:24.0 124:109.0 125:23.0 126:1.0 127:20.0 128:102.0 129:3962.0 130:1069.…	C00880	128869	4432	4720.17	5838.42	3533.06	2445.14	5962.38	4377.22	2197.71	2875.25	1782.43	2346.12	1700.51	2509.55	1912.86	85:299.0 86:123.0 87:407.0 88:187.0 89:955.0 90:63.0 91:21.0 94:42.0 95:4.0 96:13.0 97:219.0 98:282.0 99:269.0 100:80.0 101:958.0 102:1411.0 103:9809.0 104:998.0 105:492.0 106:38.0 107:64.0 108:48.0 109:18.0 111:156.0 112:41.0 113:285.0 114:73.0 115:369.0 116:323.0 117:5015.0 118:508.0 119:508.0 120:75.0 121:28.0 122:15.0 123:24.0 124:109.0 125:23.0 126:1.0 127:20.0 128:102.0 129:3962.0 130:1069.…
galactinol	1018547	204	211957	1018547	204	211957	85:205.0 86:75.0 87:194.0 88:80.0 89:287.0 90:31.0 91:28.0 92:12.0 93:17.0 94:22.0 95:39.0 96:21.0 97:102.0 98:45.0 99:171.0 100:40.0 101:731.0 102:156.0 103:4860.0 104:446.0 105:231.0 106:17.0 107:21.0 108:16.0 109:176.0 110:25.0 111:157.0 112:31.0 113:243.0 114:59.0 115:193.0 116:446.0 117:949.0 118:102.0 119:166.0 120:18.0 121:16.0 122:13.0 123:37.0 124:4.0 125:40.0 126:28.0 127:166.0 128:56.0…	C01235	439451	1322.28	1957.44	1588.47	1468.27	1557.98	1833.17	1874.01	1072.18	1382.95	1903	1114.23	957.314	965.084	867.521	85:205.0 86:75.0 87:194.0 88:80.0 89:287.0 90:31.0 91:28.0 92:12.0 93:17.0 94:22.0 95:39.0 96:21.0 97:102.0 98:45.0 99:171.0 100:40.0 101:731.0 102:156.0 103:4860.0 104:446.0 105:231.0 106:17.0 107:21.0 108:16.0 109:176.0 110:25.0 111:157.0 112:31.0 113:243.0 114:59.0 115:193.0 116:446.0 117:949.0 118:102.0 119:166.0 120:18.0 121:16.0 122:13.0 123:37.0 124:4.0 125:40.0 126:28.0 127:166.0 128:56.0…
GABA	488961	174	205021	488961	174	205021	85:11515.0 86:163225.0 87:17835.0 88:7975.0 89:4418.0 90:661.0 93:45.0 94:140.0 95:650.0 96:985.0 97:2090.0 98:8289.0 99:14221.0 100:105039.0 101:19875.0 102:13687.0 103:8326.0 104:1818.0 105:2768.0 106:440.0 107:319.0 108:225.0 109:188.0 110:1286.0 111:1126.0 112:9006.0 113:8460.0 114:15141.0 115:12990.0 116:14445.0 117:21902.0 118:4458.0 119:6198.0 120:946.0 121:471.0 122:161.0 123:131.0 124:12…	C00334	119	11249.8	13815.7	16136.4	9251.42	8312.62	12635.2	8757.15	8168.07	14940.2	9928.82	11865.1	16029	10850.5	17448.1	85:11515.0 86:163225.0 87:17835.0 88:7975.0 89:4418.0 90:661.0 93:45.0 94:140.0 95:650.0 96:985.0 97:2090.0 98:8289.0 99:14221.0 100:105039.0 101:19875.0 102:13687.0 103:8326.0 104:1818.0 105:2768.0 106:440.0 107:319.0 108:225.0 109:188.0 110:1286.0 111:1126.0 112:9006.0 113:8460.0 114:15141.0 115:12990.0 116:14445.0 117:21902.0 118:4458.0 119:6198.0 120:946.0 121:471.0 122:161.0 123:131.0 124:12…
fumaric acid	390708	245	218753	390708	245	218753	85:6057.0 86:1918.0 87:2399.0 88:1256.0 89:1938.0 90:528.0 91:781.0 92:256.0 93:878.0 94:229.0 95:362.0 96:415.0 97:1880.0 98:3061.0 99:3463.0 100:2189.0 101:1695.0 102:1076.0 103:4290.0 104:1244.0 105:1883.0 106:512.0 107:2116.0 108:569.0 109:333.0 110:1668.0 111:793.0 112:282.0 113:3111.0 114:791.0 115:8434.0 116:2062.0 117:3335.0 118:1842.0 119:1753.0 120:446.0 121:227.0 122:21.0 123:53.0 124:…	C00122	444972	6273.14	7098.16	617.076	3423.72	2206.09	2147.61	2980.72	2884.49	6292.97	12056.7	4970.8	23045.2	2375.14	10693.9	85:6057.0 86:1918.0 87:2399.0 88:1256.0 89:1938.0 90:528.0 91:781.0 92:256.0 93:878.0 94:229.0 95:362.0 96:415.0 97:1880.0 98:3061.0 99:3463.0 100:2189.0 101:1695.0 102:1076.0 103:4290.0 104:1244.0 105:1883.0 106:512.0 107:2116.0 108:569.0 109:333.0 110:1668.0 111:793.0 112:282.0 113:3111.0 114:791.0 115:8434.0 116:2062.0 117:3335.0 118:1842.0 119:1753.0 120:446.0 121:227.0 122:21.0 123:53.0 124:…
fucose + rhamnose	577861	117	205102	577861	117	205102	85:162.0 86:172.0 87:161.0 88:13.0 89:1088.0 90:62.0 91:58.0 92:5.0 93:45.0 94:1.0 95:5.0 96:8.0 97:10.0 98:6.0 99:76.0 100:394.0 101:397.0 102:153.0 103:322.0 104:16.0 105:349.0 106:43.0 107:24.0 108:6.0 109:7.0 110:10.0 111:7.0 112:23.0 113:34.0 114:182.0 115:332.0 116:131.0 117:15411.0 118:1656.0 119:609.0 120:24.0 121:3.0 122:6.0 123:3.0 124:11.0 125:5.0 126:46.0 127:86.0 128:42.0 129:1026.0 …	C01018	94270	54728.7	107150	59885.7	67511.3	49377.4	91947.1	66422.1	60367.7	103550	54134.4	180125	76558.1	87780.1	92088.8	85:162.0 86:172.0 87:161.0 88:13.0 89:1088.0 90:62.0 91:58.0 92:5.0 93:45.0 94:1.0 95:5.0 96:8.0 97:10.0 98:6.0 99:76.0 100:394.0 101:397.0 102:153.0 103:322.0 104:16.0 105:349.0 106:43.0 107:24.0 108:6.0 109:7.0 110:10.0 111:7.0 112:23.0 113:34.0 114:182.0 115:332.0 116:131.0 117:15411.0 118:1656.0 119:609.0 120:24.0 121:3.0 122:6.0 123:3.0 124:11.0 125:5.0 126:46.0 127:86.0 128:42.0 129:1026.0 …
fucose	584612	117	205106	584612	117	205106	85:35.0 86:38.0 89:484.0 90:12.0 91:42.0 92:19.0 93:42.0 99:1.0 100:115.0 101:27.0 102:31.0 103:424.0 104:16.0 105:62.0 106:21.0 107:9.0 113:2.0 115:44.0 116:12.0 117:4625.0 118:363.0 119:149.0 120:2.0 124:1.0 126:23.0 127:58.0 129:205.0 130:139.0 131:393.0 132:19.0 133:248.0 134:82.0 135:11.0 137:1.0 138:7.0 140:5.0 142:6.0 147:740.0 148:170.0 149:69.0 150:2.0 152:2.0 154:4.0 158:7.0 159:7.0 160…	C01019	94270	16511.7	24943.3	6992	18987.8	15411.5	26212.4	17338.8	12567.5	23006.3	11854.6	32199.7	16019.7	17626.1	21834	85:35.0 86:38.0 89:484.0 90:12.0 91:42.0 92:19.0 93:42.0 99:1.0 100:115.0 101:27.0 102:31.0 103:424.0 104:16.0 105:62.0 106:21.0 107:9.0 113:2.0 115:44.0 116:12.0 117:4625.0 118:363.0 119:149.0 120:2.0 124:1.0 126:23.0 127:58.0 129:205.0 130:139.0 131:393.0 132:19.0 133:248.0 134:82.0 135:11.0 137:1.0 138:7.0 140:5.0 142:6.0 147:740.0 148:170.0 149:69.0 150:2.0 152:2.0 154:4.0 158:7.0 159:7.0 160…
fructose	638631	307	199188	638631	307	199188	85:645.0 86:352.0 87:716.0 88:631.0 89:7375.0 90:629.0 91:409.0 93:11.0 94:47.0 95:10.0 97:25.0 98:138.0 99:341.0 100:1271.0 101:1713.0 102:501.0 103:47609.0 104:4534.0 105:2290.0 106:148.0 107:28.0 108:7.0 110:35.0 111:104.0 112:36.0 113:434.0 114:1984.0 115:825.0 116:614.0 117:7029.0 118:755.0 119:924.0 120:48.0 121:23.0 124:20.0 125:25.0 126:306.0 127:162.0 128:278.0 129:3794.0 130:740.0 131:2…	C00095	5984	120638	175560	134729	198316	185439	231404	210936	437916	261352	124565	629564	399219	375444	302597	85:645.0 86:352.0 87:716.0 88:631.0 89:7375.0 90:629.0 91:409.0 93:11.0 94:47.0 95:10.0 97:25.0 98:138.0 99:341.0 100:1271.0 101:1713.0 102:501.0 103:47609.0 104:4534.0 105:2290.0 106:148.0 107:28.0 108:7.0 110:35.0 111:104.0 112:36.0 113:434.0 114:1984.0 115:825.0 116:614.0 117:7029.0 118:755.0 119:924.0 120:48.0 121:23.0 124:20.0 125:25.0 126:306.0 127:162.0 128:278.0 129:3794.0 130:740.0 131:2…
FAD	585516	246	225859	585516	246	225859	85:1065.0 86:127.0 87:2850.0 88:174.0 89:3302.0 90:138.0 91:110.0 92:93.0 94:102.0 97:313.0 98:1255.0 99:957.0 100:835.0 101:2670.0 102:5670.0 103:4715.0 104:419.0 105:50.0 106:88.0 107:241.0 108:125.0 110:1169.0 111:577.0 112:35.0 113:479.0 114:174.0 115:753.0 116:864.0 117:11387.0 118:1352.0 119:454.0 124:114.0 127:540.0 128:59.0 129:2407.0 130:3000.0 131:1792.0 132:780.0 133:5320.0 134:6458.0 …	C00016	643975	75.3196	153.485	284.734	172.562	125.413	200.481	161.212	222.705	197.258	377.992	518.692	225.556	181.997	197.351	85:1065.0 86:127.0 87:2850.0 88:174.0 89:3302.0 90:138.0 91:110.0 92:93.0 94:102.0 97:313.0 98:1255.0 99:957.0 100:835.0 101:2670.0 102:5670.0 103:4715.0 104:419.0 105:50.0 106:88.0 107:241.0 108:125.0 110:1169.0 111:577.0 112:35.0 113:479.0 114:174.0 115:753.0 116:864.0 117:11387.0 118:1352.0 119:454.0 124:114.0 127:540.0 128:59.0 129:2407.0 130:3000.0 131:1792.0 132:780.0 133:5320.0 134:6458.0 …
ethanolamine	345561	174	920091	345561	174	920091	85:3494.0 86:349830.0 87:24684.0 88:14584.0 93:76.0 94:143.0 98:1906.0 99:3121.0 100:329459.0 101:15151.0 102:17770.0 108:323.0 112:625.0 113:5111.0 114:31141.0 115:6096.0 116:8410.0 119:1690.0 120:184.0 121:830.0 123:609.0 124:434.0 126:501.0 128:344.0 130:37054.0 131:18659.0 132:8571.0 133:24132.0 134:3552.0 135:213.0 137:843.0 138:128.0 140:30.0 141:282.0 142:868.0 143:818.0 144:7582.0 145:117…	C00189	700	56947.2	46750.4	54433.6	57107.7	49136.7	63670.8	71677.5	47870.9	61293.7	63216	135938	98858	85327.3	124284	85:3494.0 86:349830.0 87:24684.0 88:14584.0 93:76.0 94:143.0 98:1906.0 99:3121.0 100:329459.0 101:15151.0 102:17770.0 108:323.0 112:625.0 113:5111.0 114:31141.0 115:6096.0 116:8410.0 119:1690.0 120:184.0 121:830.0 123:609.0 124:434.0 126:501.0 128:344.0 130:37054.0 131:18659.0 132:8571.0 133:24132.0 134:3552.0 135:213.0 137:843.0 138:128.0 140:30.0 141:282.0 142:868.0 143:818.0 144:7582.0 145:117…
ethanol phosphate NIST	316988	211	404433	316988	211	404433	88:42.0 91:63.0 92:11.0 100:57.0 103:60.0 105:3.0 106:42.0 107:139.0 109:96.0 110:16.0 115:141.0 116:603.0 117:12.0 119:28.0 120:8.0 121:51.0 123:22.0 125:40.0 126:72.0 127:89.0 128:89.0 130:218.0 131:22.0 132:643.0 133:443.0 134:57.0 135:186.0 136:7.0 137:130.0 140:55.0 143:31.0 145:40.0 146:293.0 153:11.0 167:5.0 171:21.0 181:138.0 182:6.0 183:61.0 185:200.0 186:3.0 195:86.0 196:14.0 197:9.0 20…	C00346	1015	6937.07	1905.26	24212.5	8030.1	4636.92	252.536	3649.38	404.069	1247.87	479.008	196.911	188.137	792.271	1170.74	88:42.0 91:63.0 92:11.0 100:57.0 103:60.0 105:3.0 106:42.0 107:139.0 109:96.0 110:16.0 115:141.0 116:603.0 117:12.0 119:28.0 120:8.0 121:51.0 123:22.0 125:40.0 126:72.0 127:89.0 128:89.0 130:218.0 131:22.0 132:643.0 133:443.0 134:57.0 135:186.0 136:7.0 137:130.0 140:55.0 143:31.0 145:40.0 146:293.0 153:11.0 167:5.0 171:21.0 181:138.0 182:6.0 183:61.0 185:200.0 186:3.0 195:86.0 196:14.0 197:9.0 20…
erythrose	443286	205	228540	443286	205	228540	85:798.0 86:1162.0 87:574.0 88:313.0 89:10653.0 90:490.0 91:369.0 95:62.0 97:63.0 98:570.0 99:420.0 100:3483.0 101:3431.0 102:1852.0 103:8845.0 104:801.0 105:2092.0 106:293.0 107:187.0 108:375.0 110:418.0 111:134.0 112:377.0 113:148.0 114:1104.0 115:1620.0 116:966.0 117:26761.0 118:2990.0 119:1971.0 122:14.0 123:588.0 124:542.0 126:190.0 127:546.0 128:205.0 129:1597.0 130:4243.0 131:4265.0 132:44…	n/a	94176	347.307	514.685	607.005	699.175	213.792	618.327	372.08	305.386	362.355	645.194	552.311	413.693	342.288	206.602	85:798.0 86:1162.0 87:574.0 88:313.0 89:10653.0 90:490.0 91:369.0 95:62.0 97:63.0 98:570.0 99:420.0 100:3483.0 101:3431.0 102:1852.0 103:8845.0 104:801.0 105:2092.0 106:293.0 107:187.0 108:375.0 110:418.0 111:134.0 112:377.0 113:148.0 114:1104.0 115:1620.0 116:966.0 117:26761.0 118:2990.0 119:1971.0 122:14.0 123:588.0 124:542.0 126:190.0 127:546.0 128:205.0 129:1597.0 130:4243.0 131:4265.0 132:44…
erythritol	471274	205	200514	471274	205	200514	85:484.0 86:98.0 87:344.0 88:306.0 89:1360.0 90:159.0 91:1305.0 92:413.0 93:938.0 94:98.0 95:309.0 96:42.0 97:75.0 98:38.0 99:347.0 100:100.0 101:2368.0 102:343.0 103:8246.0 104:765.0 105:496.0 106:52.0 107:192.0 108:40.0 110:104.0 111:112.0 112:29.0 113:239.0 114:41.0 115:619.0 116:1778.0 117:5935.0 118:641.0 119:528.0 120:67.0 121:66.0 122:10.0 123:18.0 124:5.0 125:13.0 126:37.0 127:162.0 128:1…	C00503	222285	40858.1	53505.8	70094.9	33306.7	21959.1	40108.2	15821.9	16166.8	13079.1	6409.58	14542.6	9468.16	12234.7	11418.6	85:484.0 86:98.0 87:344.0 88:306.0 89:1360.0 90:159.0 91:1305.0 92:413.0 93:938.0 94:98.0 95:309.0 96:42.0 97:75.0 98:38.0 99:347.0 100:100.0 101:2368.0 102:343.0 103:8246.0 104:765.0 105:496.0 106:52.0 107:192.0 108:40.0 110:104.0 111:112.0 112:29.0 113:239.0 114:41.0 115:619.0 116:1778.0 117:5935.0 118:641.0 119:528.0 120:67.0 121:66.0 122:10.0 123:18.0 124:5.0 125:13.0 126:37.0 127:162.0 128:1…
dodecanol	508488	243	218955	508488	243	218955	85:848.0 86:96.0 87:260.0 88:204.0 89:2162.0 90:175.0 91:343.0 94:34.0 95:202.0 97:2317.0 98:257.0 99:368.0 100:84.0 101:1119.0 102:69.0 103:2233.0 104:130.0 105:39.0 107:2.0 109:13.0 110:1185.0 111:1111.0 112:146.0 113:110.0 114:323.0 115:439.0 116:10.0 117:95.0 118:230.0 119:2.0 120:1.0 121:2.0 123:4.0 125:109.0 128:17.0 129:491.0 130:34.0 132:6.0 133:12.0 134:68.0 136:3.0 140:30.0 142:6.0 143:…	C02277	8193	317.319	457.384	402.839	388.265	291.228	355.239	340.79	512.088	917.679	1368.59	1102.22	520.754	483.377	769.873	85:848.0 86:96.0 87:260.0 88:204.0 89:2162.0 90:175.0 91:343.0 94:34.0 95:202.0 97:2317.0 98:257.0 99:368.0 100:84.0 101:1119.0 102:69.0 103:2233.0 104:130.0 105:39.0 107:2.0 109:13.0 110:1185.0 111:1111.0 112:146.0 113:110.0 114:323.0 115:439.0 116:10.0 117:95.0 118:230.0 119:2.0 120:1.0 121:2.0 123:4.0 125:109.0 128:17.0 129:491.0 130:34.0 132:6.0 133:12.0 134:68.0 136:3.0 140:30.0 142:6.0 143:…
dihydroxymalonic acid NIST	444776	307	213213	444776	307	213213	86:11.0 87:13.0 93:35.0 100:90.0 101:155.0 102:72.0 110:34.0 115:145.0 116:95.0 117:1422.0 118:116.0 119:44.0 131:701.0 132:54.0 133:331.0 134:264.0 140:72.0 142:45.0 146:55.0 147:6973.0 148:1042.0 149:547.0 150:3.0 156:92.0 184:79.0 185:167.0 190:23.0 191:25.0 207:56.0 216:2.0 217:4.0 221:823.0 222:107.0 223:53.0 232:71.0 233:3.0 234:4.0 238:3.0 307:1702.0 308:360.0 309:176.0 342:3.0 381:41.0 40…	C00383	68412	371.716	290.598	522.775	625.538	323.212	547.279	475.474	158.694	201.546	371.475	261.747	165.269	131.071	103.815	86:11.0 87:13.0 93:35.0 100:90.0 101:155.0 102:72.0 110:34.0 115:145.0 116:95.0 117:1422.0 118:116.0 119:44.0 131:701.0 132:54.0 133:331.0 134:264.0 140:72.0 142:45.0 146:55.0 147:6973.0 148:1042.0 149:547.0 150:3.0 156:92.0 184:79.0 185:167.0 190:23.0 191:25.0 207:56.0 216:2.0 217:4.0 221:823.0 222:107.0 223:53.0 232:71.0 233:3.0 234:4.0 238:3.0 307:1702.0 308:360.0 309:176.0 342:3.0 381:41.0 40…
dihydroxyacetone	331933	163	231728	331933	163	231728	85:7387.0 86:3662.0 87:364.0 88:5593.0 89:63167.0 90:5785.0 91:2466.0 96:10854.0 97:772.0 98:1284.0 99:465.0 100:9849.0 101:1090.0 102:5365.0 103:59161.0 104:5065.0 105:7619.0 106:310.0 107:3432.0 108:640.0 110:2607.0 114:20085.0 115:2312.0 116:5644.0 117:322.0 118:154.0 119:4376.0 120:38.0 126:713.0 127:3774.0 128:2306.0 129:3421.0 131:1891.0 133:21554.0 134:11868.0 135:1571.0 136:686.0 137:207.…	C00184	670	143.665	350.968	231.632	290.827	309.745	362.977	360.517	254.71	392.372	387.768	643.562	345.091	353.975	400.869	85:7387.0 86:3662.0 87:364.0 88:5593.0 89:63167.0 90:5785.0 91:2466.0 96:10854.0 97:772.0 98:1284.0 99:465.0 100:9849.0 101:1090.0 102:5365.0 103:59161.0 104:5065.0 105:7619.0 106:310.0 107:3432.0 108:640.0 110:2607.0 114:20085.0 115:2312.0 116:5644.0 117:322.0 118:154.0 119:4376.0 120:38.0 126:713.0 127:3774.0 128:2306.0 129:3421.0 131:1891.0 133:21554.0 134:11868.0 135:1571.0 136:686.0 137:207.…
dihydrosphingosine	873228	204	445065	873228	204	445065	85:638.0 86:262.0 87:370.0 88:220.0 89:525.0 90:32.0 91:59.0 93:77.0 95:299.0 96:205.0 97:500.0 98:61.0 99:33.0 100:2690.0 101:990.0 102:3171.0 103:1378.0 104:239.0 105:27.0 107:5.0 109:150.0 110:74.0 111:89.0 112:10.0 113:292.0 114:962.0 115:1290.0 116:1496.0 117:197.0 118:21.0 124:54.0 126:75.0 128:838.0 129:1190.0 130:424.0 131:1150.0 132:1615.0 133:513.0 134:130.0 140:22.0 141:115.0 142:324.0…	C00836	91486	907.322	2089.44	1180.14	1117.19	1280.22	1582.04	1169.3	701.454	1367.94	668.004	934.125	528.03	806.463	670.17	85:638.0 86:262.0 87:370.0 88:220.0 89:525.0 90:32.0 91:59.0 93:77.0 95:299.0 96:205.0 97:500.0 98:61.0 99:33.0 100:2690.0 101:990.0 102:3171.0 103:1378.0 104:239.0 105:27.0 107:5.0 109:150.0 110:74.0 111:89.0 112:10.0 113:292.0 114:962.0 115:1290.0 116:1496.0 117:197.0 118:21.0 124:54.0 126:75.0 128:838.0 129:1190.0 130:424.0 131:1150.0 132:1615.0 133:513.0 134:130.0 140:22.0 141:115.0 142:324.0…
dehydroascorbic acid	633523	173	423485	633523	173	423485	85:7136.0 86:3140.0 87:3259.0 88:1558.0 89:38002.0 90:4196.0 91:4194.0 92:819.0 94:467.0 96:179.0 97:3366.0 98:1797.0 99:6903.0 100:8653.0 101:16587.0 102:5993.0 103:10341.0 104:2338.0 105:1920.0 106:545.0 108:125.0 109:814.0 110:577.0 111:2030.0 112:1815.0 113:5257.0 114:1905.0 115:3874.0 116:7825.0 117:12940.0 118:1355.0 119:4739.0 120:605.0 121:290.0 122:87.0 123:703.0 124:155.0 125:834.0 126:…	C05422	835	62948.3	65082.6	46198.3	197711	110782	163271	159025	192050	231564	224221	463211	361045	199971	224306	85:7136.0 86:3140.0 87:3259.0 88:1558.0 89:38002.0 90:4196.0 91:4194.0 92:819.0 94:467.0 96:179.0 97:3366.0 98:1797.0 99:6903.0 100:8653.0 101:16587.0 102:5993.0 103:10341.0 104:2338.0 105:1920.0 106:545.0 108:125.0 109:814.0 110:577.0 111:2030.0 112:1815.0 113:5257.0 114:1905.0 115:3874.0 116:7825.0 117:12940.0 118:1355.0 119:4739.0 120:605.0 121:290.0 122:87.0 123:703.0 124:155.0 125:834.0 126:…
cytosin	486505	254	949834	486505	254	949834	85:526.0 86:385.0 92:80.0 94:62.0 95:539.0 97:864.0 98:5657.0 99:915.0 100:3668.0 101:1139.0 106:92.0 109:60.0 110:52.0 111:151.0 112:390.0 113:610.0 114:664.0 120:93.0 123:53.0 124:205.0 125:1630.0 126:350.0 130:867.0 131:486.0 138:49.0 139:68.0 140:123.0 142:58.0 146:649.0 147:1005.0 148:287.0 150:366.0 152:234.0 155:50.0 157:370.0 160:29.0 166:38.0 168:576.0 169:102.0 170:2386.0 171:457.0 172:…	C00380	597	190.391	441.013	259.099	210.496	200.324	303.184	244.879	174.697	450.263	433.388	187.305	345.091	230.418	196.323	85:526.0 86:385.0 92:80.0 94:62.0 95:539.0 97:864.0 98:5657.0 99:915.0 100:3668.0 101:1139.0 106:92.0 109:60.0 110:52.0 111:151.0 112:390.0 113:610.0 114:664.0 120:93.0 123:53.0 124:205.0 125:1630.0 126:350.0 130:867.0 131:486.0 138:49.0 139:68.0 140:123.0 142:58.0 146:649.0 147:1005.0 148:287.0 150:366.0 152:234.0 155:50.0 157:370.0 160:29.0 166:38.0 168:576.0 169:102.0 170:2386.0 171:457.0 172:…
cytidine-5-monophosphate NIST	975265	169	203268	975265	169	203268	85:70.0 86:30.0 87:34.0 88:5.0 89:92.0 90:9.0 92:8.0 93:78.0 94:53.0 95:126.0 96:70.0 97:174.0 98:48.0 99:384.0 100:55.0 101:247.0 102:39.0 103:182.0 104:9.0 105:45.0 106:18.0 107:100.0 108:20.0 109:106.0 110:107.0 111:60.0 112:16.0 113:189.0 114:34.0 115:147.0 116:88.0 117:123.0 118:11.0 119:71.0 120:26.0 121:72.0 122:30.0 123:47.0 124:74.0 125:39.0 126:144.0 127:128.0 128:37.0 129:669.0 130:138…	C00055	6131	24805.2	37261	18710	34433.6	23724.1	31923.7	26613.6	20302.1	32483.3	11792.7	1059	12901.4	22297.9	17035.9	85:70.0 86:30.0 87:34.0 88:5.0 89:92.0 90:9.0 92:8.0 93:78.0 94:53.0 95:126.0 96:70.0 97:174.0 98:48.0 99:384.0 100:55.0 101:247.0 102:39.0 103:182.0 104:9.0 105:45.0 106:18.0 107:100.0 108:20.0 109:106.0 110:107.0 111:60.0 112:16.0 113:189.0 114:34.0 115:147.0 116:88.0 117:123.0 118:11.0 119:71.0 120:26.0 121:72.0 122:30.0 123:47.0 124:74.0 125:39.0 126:144.0 127:128.0 128:37.0 129:669.0 130:138…
cytidine	935139	223	284641	935139	223	284641	90:44.0 93:113.0 95:76.0 98:789.0 99:663.0 100:1289.0 101:545.0 102:113.0 103:1687.0 111:154.0 112:23.0 113:332.0 114:178.0 115:268.0 116:474.0 117:215.0 122:48.0 123:1.0 124:118.0 125:231.0 126:111.0 128:197.0 129:1082.0 132:201.0 133:447.0 134:444.0 139:38.0 140:167.0 141:230.0 143:463.0 144:88.0 147:2504.0 150:76.0 151:119.0 152:162.0 153:279.0 154:51.0 157:104.0 158:91.0 164:150.0 166:187.0 1…	C00475	6175	470.747	523.894	467.843	863.555	753.32	1138.87	916.256	569.431	707.557	273.719	451.454	239.069	917.498	320.695	90:44.0 93:113.0 95:76.0 98:789.0 99:663.0 100:1289.0 101:545.0 102:113.0 103:1687.0 111:154.0 112:23.0 113:332.0 114:178.0 115:268.0 116:474.0 117:215.0 122:48.0 123:1.0 124:118.0 125:231.0 126:111.0 128:197.0 129:1082.0 132:201.0 133:447.0 134:444.0 139:38.0 140:167.0 141:230.0 143:463.0 144:88.0 147:2504.0 150:76.0 151:119.0 152:162.0 153:279.0 154:51.0 157:104.0 158:91.0 164:150.0 166:187.0 1…
cystine	804722	218	579005	804722	218	579005	86:230.0 87:37.0 90:28.0 91:98.0 93:1.0 98:93.0 100:2975.0 101:396.0 102:244.0 103:95.0 105:28.0 108:25.0 109:108.0 114:320.0 115:574.0 116:470.0 118:51.0 120:77.0 129:237.0 130:50.0 131:221.0 132:836.0 133:315.0 144:140.0 146:6115.0 147:2905.0 148:2965.0 149:322.0 150:184.0 153:5.0 159:16.0 160:80.0 163:21.0 172:140.0 173:13.0 174:70.0 176:1.0 177:13.0 178:120.0 180:33.0 188:182.0 189:18.0 190:1…	C01420	595	457087	587996	539476	402413	180635	375800	335312	302297	634425	392669	1623.31	131908	322803	215681	86:230.0 87:37.0 90:28.0 91:98.0 93:1.0 98:93.0 100:2975.0 101:396.0 102:244.0 103:95.0 105:28.0 108:25.0 109:108.0 114:320.0 115:574.0 116:470.0 118:51.0 120:77.0 129:237.0 130:50.0 131:221.0 132:836.0 133:315.0 144:140.0 146:6115.0 147:2905.0 148:2965.0 149:322.0 150:184.0 153:5.0 159:16.0 160:80.0 163:21.0 172:140.0 173:13.0 174:70.0 176:1.0 177:13.0 178:120.0 180:33.0 188:182.0 189:18.0 190:1…
cysteine-glycine	715639	220	227594	715639	220	227594	86:555.0 88:246.0 91:545.0 98:58.0 100:2576.0 101:711.0 102:497.0 106:180.0 111:45.0 114:75.0 115:246.0 116:1217.0 117:850.0 118:37.0 120:19.0 127:7.0 128:7.0 129:276.0 130:700.0 132:1267.0 134:167.0 140:83.0 141:169.0 142:388.0 146:312.0 147:12.0 148:19.0 150:92.0 153:52.0 156:295.0 157:461.0 158:395.0 159:8.0 163:43.0 172:300.0 173:15.0 174:274.0 179:36.0 181:1.0 184:22.0 185:152.0 198:46.0 204…	C01419	439498	970.088	1292.34	1684.6	1723.39	1212.05	1556.02	1817.55	710.789	711.845	283.494	208.917	118.495	935.864	262.106	86:555.0 88:246.0 91:545.0 98:58.0 100:2576.0 101:711.0 102:497.0 106:180.0 111:45.0 114:75.0 115:246.0 116:1217.0 117:850.0 118:37.0 120:19.0 127:7.0 128:7.0 129:276.0 130:700.0 132:1267.0 134:167.0 140:83.0 141:169.0 142:388.0 146:312.0 147:12.0 148:19.0 150:92.0 153:52.0 156:295.0 157:461.0 158:395.0 159:8.0 163:43.0 172:300.0 173:15.0 174:274.0 179:36.0 181:1.0 184:22.0 185:152.0 198:46.0 204…
cysteine	497030	220	617503	497030	220	617503	85:37.0 86:181.0 89:98.0 90:57.0 91:109.0 99:18.0 100:4562.0 101:514.0 107:133.0 110:11.0 112:23.0 114:181.0 115:304.0 116:1240.0 118:30.0 125:3.0 130:241.0 132:1447.0 133:229.0 134:193.0 144:26.0 146:367.0 147:805.0 158:12.0 160:18.0 174:60.0 188:3.0 194:23.0 203:73.0 204:370.0 205:84.0 206:32.0 218:5496.0 219:1126.0 220:6304.0 221:1228.0 222:822.0 223:56.0 224:3.0 232:154.0 254:85.0 269:5.0 292…	C00097	5862	563964	806849	667447	592419	481488	599307	610086	168897	710573	265536	1.0326e+06	676083	628262	737331	85:37.0 86:181.0 89:98.0 90:57.0 91:109.0 99:18.0 100:4562.0 101:514.0 107:133.0 110:11.0 112:23.0 114:181.0 115:304.0 116:1240.0 118:30.0 125:3.0 130:241.0 132:1447.0 133:229.0 134:193.0 144:26.0 146:367.0 147:805.0 158:12.0 160:18.0 174:60.0 188:3.0 194:23.0 203:73.0 204:370.0 205:84.0 206:32.0 218:5496.0 219:1126.0 220:6304.0 221:1228.0 222:822.0 223:56.0 224:3.0 232:154.0 254:85.0 269:5.0 292…
conduritol beta expoxide	704807	318	368013	704807	318	368013	85:2.0 91:547.0 93:531.0 94:47.0 95:1179.0 96:1761.0 97:717.0 98:1184.0 99:41.0 100:817.0 101:258.0 102:481.0 103:2882.0 104:356.0 106:228.0 107:2557.0 109:160.0 111:50.0 115:81.0 116:641.0 117:9829.0 118:614.0 119:155.0 121:41.0 123:557.0 124:594.0 128:242.0 129:9009.0 131:1109.0 132:1161.0 133:896.0 134:180.0 136:40.0 137:26.0 138:120.0 141:94.0 142:48.0 143:593.0 145:947.0 147:7015.0 148:19.0 …	n/a	119054	1122.82	1033.46	1338.52	113.058	102.687	199.778	92.5099	408.07	1974.73	1375.11	3345.08	1552.91	1384.18	1647.67	85:2.0 91:547.0 93:531.0 94:47.0 95:1179.0 96:1761.0 97:717.0 98:1184.0 99:41.0 100:817.0 101:258.0 102:481.0 103:2882.0 104:356.0 106:228.0 107:2557.0 109:160.0 111:50.0 115:81.0 116:641.0 117:9829.0 118:614.0 119:155.0 121:41.0 123:557.0 124:594.0 128:242.0 129:9009.0 131:1109.0 132:1161.0 133:896.0 134:180.0 136:40.0 137:26.0 138:120.0 141:94.0 142:48.0 143:593.0 145:947.0 147:7015.0 148:19.0 …
citric acid	618455	273	372849	618455	273	372849	85:348.0 86:278.0 87:352.0 88:83.0 89:315.0 90:60.0 92:9.0 94:25.0 95:328.0 97:321.0 99:1403.0 100:223.0 101:579.0 102:249.0 103:268.0 104:36.0 105:73.0 110:40.0 111:744.0 113:228.0 114:66.0 115:1522.0 116:484.0 117:1187.0 118:169.0 119:277.0 120:19.0 124:68.0 125:27.0 128:123.0 129:2216.0 130:299.0 131:1409.0 132:147.0 133:3773.0 134:614.0 135:321.0 136:11.0 139:283.0 141:592.0 142:13.0 143:1218…	C00158	311	753472	1.02093e+06	859115	906666	950467	541339	841687	1.01962e+06	1.1644e+06	1.41747e+06	11980.3	737412	712027	560387	85:348.0 86:278.0 87:352.0 88:83.0 89:315.0 90:60.0 92:9.0 94:25.0 95:328.0 97:321.0 99:1403.0 100:223.0 101:579.0 102:249.0 103:268.0 104:36.0 105:73.0 110:40.0 111:744.0 113:228.0 114:66.0 115:1522.0 116:484.0 117:1187.0 118:169.0 119:277.0 120:19.0 124:68.0 125:27.0 128:123.0 129:2216.0 130:299.0 131:1409.0 132:147.0 133:3773.0 134:614.0 135:321.0 136:11.0 139:283.0 141:592.0 142:13.0 143:1218…
citramalic acid	456337	247	362044	456337	247	362044	85:3010.0 86:113.0 87:111.0 88:71.0 89:500.0 90:27.0 99:409.0 100:500.0 101:308.0 102:88.0 103:678.0 104:128.0 105:106.0 107:15.0 112:7.0 113:75.0 114:252.0 115:6269.0 116:741.0 117:2906.0 118:371.0 119:447.0 121:67.0 124:10.0 127:181.0 128:23.0 129:461.0 130:318.0 131:1475.0 132:117.0 133:3570.0 134:710.0 135:205.0 136:52.0 137:22.0 139:16.0 140:5.0 141:61.0 142:30.0 143:958.0 144:328.0 145:1105…	C00815	1081	24476.8	28931.9	21106	40411.6	28504.1	51144.5	35816.3	25963.1	66010.7	26387.8	22769.6	55304.9	48553.9	60276.2	85:3010.0 86:113.0 87:111.0 88:71.0 89:500.0 90:27.0 99:409.0 100:500.0 101:308.0 102:88.0 103:678.0 104:128.0 105:106.0 107:15.0 112:7.0 113:75.0 114:252.0 115:6269.0 116:741.0 117:2906.0 118:371.0 119:447.0 121:67.0 124:10.0 127:181.0 128:23.0 129:461.0 130:318.0 131:1475.0 132:117.0 133:3570.0 134:710.0 135:205.0 136:52.0 137:22.0 139:16.0 140:5.0 141:61.0 142:30.0 143:958.0 144:328.0 145:1105…
cellobiotol	956355	204	200508	956355	204	200508	85:53.0 86:3.0 87:100.0 88:30.0 89:359.0 90:8.0 91:10.0 93:6.0 95:4.0 96:29.0 97:95.0 99:59.0 101:342.0 102:34.0 103:2999.0 104:232.0 105:125.0 106:19.0 109:5.0 110:4.0 111:33.0 112:3.0 113:57.0 114:2.0 115:79.0 116:132.0 117:2197.0 118:187.0 119:131.0 120:4.0 121:3.0 125:1.0 127:13.0 129:1539.0 130:103.0 131:332.0 132:28.0 133:646.0 134:130.0 135:90.0 137:1.0 138:2.0 139:24.0 141:15.0 142:25.0 1…	n/a	160514	1197.44	1681.17	1669.95	845.704	1402.27	1628.47	855.036	4366.08	6554.55	4255.67	8738.51	3713.88	6549.38	5860.9	85:53.0 86:3.0 87:100.0 88:30.0 89:359.0 90:8.0 91:10.0 93:6.0 95:4.0 96:29.0 97:95.0 99:59.0 101:342.0 102:34.0 103:2999.0 104:232.0 105:125.0 106:19.0 109:5.0 110:4.0 111:33.0 112:3.0 113:57.0 114:2.0 115:79.0 116:132.0 117:2197.0 118:187.0 119:131.0 120:4.0 121:3.0 125:1.0 127:13.0 129:1539.0 130:103.0 131:332.0 132:28.0 133:646.0 134:130.0 135:90.0 137:1.0 138:2.0 139:24.0 141:15.0 142:25.0 1…
cellobiose	933911	204	480136	933911	204	480136	85:206.0 86:167.0 87:187.0 88:15.0 89:1833.0 90:265.0 91:52.0 94:64.0 95:64.0 97:368.0 98:70.0 99:240.0 100:367.0 101:672.0 102:260.0 103:4099.0 104:346.0 105:818.0 109:136.0 110:24.0 111:170.0 113:198.0 114:185.0 115:296.0 116:267.0 117:3047.0 118:289.0 119:220.0 121:41.0 122:6.0 125:9.0 126:115.0 127:289.0 128:73.0 129:3703.0 130:583.0 131:741.0 132:113.0 133:1466.0 134:224.0 135:76.0 138:28.0 …	C06422	10712	2453.47	4412.17	1497.83	2802.65	2904.7	3159.87	2469.88	1160.2	2212.72	687.555	715.602	735.916	1377.5	1285.86	85:206.0 86:167.0 87:187.0 88:15.0 89:1833.0 90:265.0 91:52.0 94:64.0 95:64.0 97:368.0 98:70.0 99:240.0 100:367.0 101:672.0 102:260.0 103:4099.0 104:346.0 105:818.0 109:136.0 110:24.0 111:170.0 113:198.0 114:185.0 115:296.0 116:267.0 117:3047.0 118:289.0 119:220.0 121:41.0 122:6.0 125:9.0 126:115.0 127:289.0 128:73.0 129:3703.0 130:583.0 131:741.0 132:113.0 133:1466.0 134:224.0 135:76.0 138:28.0 …
capric acid	451122	117	213517	451122	117	213517	85:16.0 86:49.0 89:92.0 90:2.0 92:9.0 93:4.0 95:59.0 97:1.0 98:26.0 99:2.0 100:5.0 102:2.0 103:186.0 104:8.0 105:10.0 107:1.0 111:8.0 112:4.0 114:2.0 116:30.0 117:1634.0 118:88.0 120:2.0 121:2.0 124:4.0 126:4.0 129:500.0 130:17.0 131:266.0 132:333.0 133:45.0 141:1.0 142:8.0 145:113.0 146:2.0 147:6.0 152:1.0 156:1.0 163:8.0 165:2.0 167:5.0 172:19.0 173:53.0 174:15.0 180:1.0 183:2.0 184:2.0 185:2.0…	C01571	2969	479.116	479.896	732.435	888.101	529.429	616.216	544.176	580.1	739.718	3167.32	1349.56	436.56	540.147	667.086	85:16.0 86:49.0 89:92.0 90:2.0 92:9.0 93:4.0 95:59.0 97:1.0 98:26.0 99:2.0 100:5.0 102:2.0 103:186.0 104:8.0 105:10.0 107:1.0 111:8.0 112:4.0 114:2.0 116:30.0 117:1634.0 118:88.0 120:2.0 121:2.0 124:4.0 126:4.0 129:500.0 130:17.0 131:266.0 132:333.0 133:45.0 141:1.0 142:8.0 145:113.0 146:2.0 147:6.0 152:1.0 156:1.0 163:8.0 165:2.0 167:5.0 172:19.0 173:53.0 174:15.0 180:1.0 183:2.0 184:2.0 185:2.0…
butyrolactam NIST	277000	142	200952	277000	142	200952	85:517.0 86:1069.0 87:115.0 88:10.0 89:106.0 90:30.0 91:2470.0 92:2177.0 93:54.0 94:15.0 96:87.0 97:268.0 98:542.0 99:876.0 100:5600.0 101:617.0 102:271.0 104:17.0 105:12.0 107:50.0 108:7.0 111:20.0 112:594.0 113:125.0 114:104.0 115:414.0 116:114.0 118:46.0 120:1.0 124:30.0 125:14.0 126:100.0 127:43.0 128:25.0 131:16.0 136:13.0 139:14.0 140:474.0 142:19027.0 143:2398.0 144:886.0 145:33.0 147:65.0…	n/a	12025	825.028	1841.82	2286.11	1001.9	1380.39	1081.19	1202.63	1640.28	2581.51	2170.2	8145.38	4231.52	1284.83	2675.54	85:517.0 86:1069.0 87:115.0 88:10.0 89:106.0 90:30.0 91:2470.0 92:2177.0 93:54.0 94:15.0 96:87.0 97:268.0 98:542.0 99:876.0 100:5600.0 101:617.0 102:271.0 104:17.0 105:12.0 107:50.0 108:7.0 111:20.0 112:594.0 113:125.0 114:104.0 115:414.0 116:114.0 118:46.0 120:1.0 124:30.0 125:14.0 126:100.0 127:43.0 128:25.0 131:16.0 136:13.0 139:14.0 140:474.0 142:19027.0 143:2398.0 144:886.0 145:33.0 147:65.0…
beta-gentiobiose	967266	204	445546	967266	204	445546	85:339.0 86:160.0 87:4.0 89:2756.0 90:109.0 91:291.0 92:39.0 93:124.0 95:51.0 96:785.0 97:283.0 98:44.0 99:200.0 100:247.0 101:277.0 102:512.0 103:4214.0 104:522.0 105:406.0 108:74.0 109:172.0 110:35.0 111:35.0 112:2.0 113:367.0 114:152.0 115:592.0 116:543.0 117:3164.0 118:231.0 119:370.0 120:26.0 124:41.0 125:27.0 128:18.0 129:4146.0 130:622.0 131:1015.0 134:188.0 139:129.0 140:24.0 141:153.0 14…	C08240	441422	1296.47	1563.5	1142.6	1310.58	1673.3	1764.24	1567.91	1073.52	1125.66	472.491	569.12	478.137	727.152	708.201	85:339.0 86:160.0 87:4.0 89:2756.0 90:109.0 91:291.0 92:39.0 93:124.0 95:51.0 96:785.0 97:283.0 98:44.0 99:200.0 100:247.0 101:277.0 102:512.0 103:4214.0 104:522.0 105:406.0 108:74.0 109:172.0 110:35.0 111:35.0 112:2.0 113:367.0 114:152.0 115:592.0 116:543.0 117:3164.0 118:231.0 119:370.0 120:26.0 124:41.0 125:27.0 128:18.0 129:4146.0 130:622.0 131:1015.0 134:188.0 139:129.0 140:24.0 141:153.0 14…
beta-alanine	435375	248	233412	435375	248	233412	86:21789.0 87:7246.0 88:5778.0 89:4138.0 90:624.0 91:11715.0 92:587.0 93:1760.0 97:3377.0 98:1347.0 99:5303.0 100:17860.0 101:5739.0 102:5352.0 103:7699.0 104:22951.0 105:3353.0 106:134.0 107:3441.0 108:294.0 109:5375.0 110:4964.0 113:3606.0 114:774.0 115:3726.0 116:5435.0 117:9899.0 118:5074.0 119:2195.0 120:1029.0 121:86.0 123:906.0 124:2343.0 125:467.0 127:802.0 128:3624.0 129:2296.0 130:10682…	C00099	239	254.552	268.087	275.578	323.554	180.965	268.715	293.175	256.044	325.905	593.057	883.697	768.138	492.56	915.831	86:21789.0 87:7246.0 88:5778.0 89:4138.0 90:624.0 91:11715.0 92:587.0 93:1760.0 97:3377.0 98:1347.0 99:5303.0 100:17860.0 101:5739.0 102:5352.0 103:7699.0 104:22951.0 105:3353.0 106:134.0 107:3441.0 108:294.0 109:5375.0 110:4964.0 113:3606.0 114:774.0 115:3726.0 116:5435.0 117:9899.0 118:5074.0 119:2195.0 120:1029.0 121:86.0 123:906.0 124:2343.0 125:467.0 127:802.0 128:3624.0 129:2296.0 130:10682…
benzoic acid	338714	179	386128	338714	179	386128	85:701.0 86:636.0 87:586.0 88:414.0 89:113.0 91:38.0 92:14.0 97:60.0 99:7702.0 100:4008.0 101:494.0 102:282.0 103:277.0 105:16938.0 106:1164.0 107:167.0 108:19.0 110:1059.0 111:159.0 112:3.0 113:62.0 114:261.0 115:23.0 118:138.0 121:321.0 127:69.0 128:38.0 130:1601.0 134:748.0 135:11258.0 136:1602.0 137:152.0 141:175.0 147:3066.0 155:444.0 157:826.0 158:83.0 163:15.0 165:93.0 171:12118.0 172:2584…	C00180	243	631.15	1248.34	831.313	719.257	823.182	781.525	723.754	957.498	1599.51	2078.96	1174.26	560.252	681.236	823.322	85:701.0 86:636.0 87:586.0 88:414.0 89:113.0 91:38.0 92:14.0 97:60.0 99:7702.0 100:4008.0 101:494.0 102:282.0 103:277.0 105:16938.0 106:1164.0 107:167.0 108:19.0 110:1059.0 111:159.0 112:3.0 113:62.0 114:261.0 115:23.0 118:138.0 121:321.0 127:69.0 128:38.0 130:1601.0 134:748.0 135:11258.0 136:1602.0 137:152.0 141:175.0 147:3066.0 155:444.0 157:826.0 158:83.0 163:15.0 165:93.0 171:12118.0 172:2584…
aspartic acid	480543	232	199612	480543	232	199612	85:102.0 86:172.0 87:46.0 88:27.0 89:23.0 90:5.0 91:18.0 92:1.0 93:25.0 95:10.0 96:2.0 98:114.0 99:75.0 100:3517.0 101:373.0 102:175.0 103:206.0 104:21.0 105:16.0 106:1.0 107:17.0 108:3.0 109:7.0 110:18.0 112:4.0 113:11.0 114:46.0 115:150.0 116:123.0 117:760.0 118:75.0 119:101.0 120:12.0 121:5.0 123:2.0 124:7.0 125:3.0 126:6.0 127:5.0 128:67.0 129:37.0 130:297.0 131:260.0 132:207.0 133:535.0 134:…	C00049	5960	36660.4	32692.2	54365	39763.7	33263.1	55871	66716.7	34804.6	37479.1	42543.7	1498.44	54869.4	82625.7	89095.6	85:102.0 86:172.0 87:46.0 88:27.0 89:23.0 90:5.0 91:18.0 92:1.0 93:25.0 95:10.0 96:2.0 98:114.0 99:75.0 100:3517.0 101:373.0 102:175.0 103:206.0 104:21.0 105:16.0 106:1.0 107:17.0 108:3.0 109:7.0 110:18.0 112:4.0 113:11.0 114:46.0 115:150.0 116:123.0 117:760.0 118:75.0 119:101.0 120:12.0 121:5.0 123:2.0 124:7.0 125:3.0 126:6.0 127:5.0 128:67.0 129:37.0 130:297.0 131:260.0 132:207.0 133:535.0 134:…
asparagine	476542	100	200518	476542	100	200518	85:52.0 86:126.0 87:10.0 88:1.0 89:8.0 91:233.0 92:2.0 93:107.0 94:2.0 95:9.0 97:1.0 98:80.0 99:21.0 100:2700.0 101:199.0 102:110.0 103:3.0 106:1.0 107:3.0 108:4.0 110:12.0 114:32.0 115:1891.0 116:482.0 117:12.0 118:5.0 119:2.0 123:5.0 126:6.0 127:10.0 128:1085.0 129:70.0 130:57.0 131:129.0 132:9.0 133:9.0 134:14.0 136:1.0 139:1.0 142:80.0 144:5.0 147:133.0 148:7.0 149:9.0 150:2.0 153:2.0 158:140…	C00152	236	509.105	1235.04	925.614	1114.22	649.792	1042.5	889.728	1245.55	1730.3	3261.81	1404.79	2533.09	2053.73	6550.6	85:52.0 86:126.0 87:10.0 88:1.0 89:8.0 91:233.0 92:2.0 93:107.0 94:2.0 95:9.0 97:1.0 98:80.0 99:21.0 100:2700.0 101:199.0 102:110.0 103:3.0 106:1.0 107:3.0 108:4.0 110:12.0 114:32.0 115:1891.0 116:482.0 117:12.0 118:5.0 119:2.0 123:5.0 126:6.0 127:10.0 128:1085.0 129:70.0 130:57.0 131:129.0 132:9.0 133:9.0 134:14.0 136:1.0 139:1.0 142:80.0 144:5.0 147:133.0 148:7.0 149:9.0 150:2.0 153:2.0 158:140…
ascorbic acid	672508	332	211436	672508	332	211436	85:1.0 86:4.0 87:22.0 88:8.0 89:70.0 90:2.0 91:6.0 92:5.0 94:5.0 95:2.0 96:2.0 98:4.0 99:17.0 100:4.0 101:12.0 102:1.0 103:78.0 104:5.0 105:7.0 107:5.0 108:4.0 109:2.0 110:3.0 111:2.0 112:2.0 113:2.0 115:14.0 117:352.0 118:34.0 119:23.0 120:3.0 121:5.0 123:4.0 124:11.0 125:2.0 127:6.0 131:26.0 132:9.0 133:144.0 134:17.0 135:9.0 136:2.0 139:6.0 140:10.0 141:11.0 142:21.0 143:16.0 144:5.0 145:1.0 1…	C00072	5785	5934.9	59139.7	3068.9	47668.8	28338.3	37694	37775.3	7206.57	12663.1	2727.41	1976.31	4187.86	8823.51	5707.75	85:1.0 86:4.0 87:22.0 88:8.0 89:70.0 90:2.0 91:6.0 92:5.0 94:5.0 95:2.0 96:2.0 98:4.0 99:17.0 100:4.0 101:12.0 102:1.0 103:78.0 104:5.0 105:7.0 107:5.0 108:4.0 109:2.0 110:3.0 111:2.0 112:2.0 113:2.0 115:14.0 117:352.0 118:34.0 119:23.0 120:3.0 121:5.0 123:4.0 124:11.0 125:2.0 127:6.0 131:26.0 132:9.0 133:144.0 134:17.0 135:9.0 136:2.0 139:6.0 140:10.0 141:11.0 142:21.0 143:16.0 144:5.0 145:1.0 1…
arbutin	892941	254	310207	892941	254	310207	85:34358.0 86:5286.0 87:21924.0 88:6867.0 89:74444.0 90:12621.0 91:44825.0 92:7538.0 93:11028.0 94:4538.0 95:21021.0 96:10287.0 97:25142.0 98:12296.0 99:29693.0 100:5338.0 101:82543.0 102:16335.0 103:571975.0 104:58297.0 105:52372.0 106:5347.0 107:15975.0 108:4957.0 109:60588.0 110:17169.0 111:31871.0 112:21671.0 113:36150.0 114:7223.0 115:34522.0 116:38419.0 117:271580.0 118:28252.0 119:37497.0 …	C06186	440936	537.001	814.492	86.0611	481.984	72.3861	172.344	278.21	294.717	398.805	231.357	521.093	65.484	306.389	118.205	85:34358.0 86:5286.0 87:21924.0 88:6867.0 89:74444.0 90:12621.0 91:44825.0 92:7538.0 93:11028.0 94:4538.0 95:21021.0 96:10287.0 97:25142.0 98:12296.0 99:29693.0 100:5338.0 101:82543.0 102:16335.0 103:571975.0 104:58297.0 105:52372.0 106:5347.0 107:15975.0 108:4957.0 109:60588.0 110:17169.0 111:31871.0 112:21671.0 113:36150.0 114:7223.0 115:34522.0 116:38419.0 117:271580.0 118:28252.0 119:37497.0 …
arachidic acid	856203	117	201822	856203	117	201822	85:46.0 89:5.0 91:3.0 92:1.0 95:36.0 97:26.0 98:40.0 99:11.0 100:6.0 101:3.0 103:1.0 107:4.0 108:5.0 109:10.0 111:46.0 112:6.0 113:3.0 116:52.0 117:721.0 118:35.0 119:2.0 120:4.0 125:2.0 127:2.0 129:340.0 130:17.0 131:102.0 132:283.0 133:22.0 140:1.0 143:11.0 145:165.0 146:2.0 148:3.0 149:4.0 152:6.0 155:3.0 157:6.0 159:1.0 163:5.0 165:3.0 166:4.0 167:2.0 171:5.0 172:5.0 173:1.0 175:3.0 176:8.0 1…	C06425	10467	3512.12	3439.08	2541.55	817.439	3623.51	723.14	4111.25	2692.46	4048.08	2632.91	451.454	1055.02	2390.17	1510.97	85:46.0 89:5.0 91:3.0 92:1.0 95:36.0 97:26.0 98:40.0 99:11.0 100:6.0 101:3.0 103:1.0 107:4.0 108:5.0 109:10.0 111:46.0 112:6.0 113:3.0 116:52.0 117:721.0 118:35.0 119:2.0 120:4.0 125:2.0 127:2.0 129:340.0 130:17.0 131:102.0 132:283.0 133:22.0 140:1.0 143:11.0 145:165.0 146:2.0 148:3.0 149:4.0 152:6.0 155:3.0 157:6.0 159:1.0 163:5.0 165:3.0 166:4.0 167:2.0 171:5.0 172:5.0 173:1.0 175:3.0 176:8.0 1…
arabitol	573417	307	200493	573417	307	200493	85:664.0 86:53.0 87:73.0 88:11.0 89:94.0 94:5.0 95:1.0 96:12.0 97:25.0 98:17.0 99:233.0 100:59.0 101:100.0 102:6.0 103:875.0 104:92.0 105:35.0 110:2.0 111:8.0 112:69.0 113:206.0 114:14.0 115:29.0 116:12.0 117:1423.0 118:153.0 119:87.0 125:4.0 126:39.0 127:66.0 128:60.0 129:385.0 130:27.0 131:281.0 132:31.0 133:330.0 134:33.0 135:9.0 141:7.0 142:1.0 143:13.0 144:2.0 145:65.0 147:3005.0 148:462.0 1…	C01904	94154	1451.99	2276.69	2098.42	2174.88	284.494	2867.23	363.918	589.434	795.465	492.042	1219.89	537.385	617.787	596.164	85:664.0 86:53.0 87:73.0 88:11.0 89:94.0 94:5.0 95:1.0 96:12.0 97:25.0 98:17.0 99:233.0 100:59.0 101:100.0 102:6.0 103:875.0 104:92.0 105:35.0 110:2.0 111:8.0 112:69.0 113:206.0 114:14.0 115:29.0 116:12.0 117:1423.0 118:153.0 119:87.0 125:4.0 126:39.0 127:66.0 128:60.0 129:385.0 130:27.0 131:281.0 132:31.0 133:330.0 134:33.0 135:9.0 141:7.0 142:1.0 143:13.0 144:2.0 145:65.0 147:3005.0 148:462.0 1…
arabinose	546892	217	202065	546892	217	202065	85:160.0 86:252.0 87:292.0 88:166.0 89:2168.0 90:172.0 92:26.0 94:21.0 98:58.0 99:73.0 100:685.0 101:880.0 102:422.0 103:18038.0 104:1788.0 105:1402.0 106:81.0 108:1.0 109:1.0 111:16.0 112:21.0 113:153.0 114:341.0 115:413.0 116:237.0 117:1997.0 118:201.0 119:257.0 126:57.0 127:32.0 128:88.0 129:1766.0 130:344.0 131:864.0 132:155.0 133:2237.0 134:282.0 135:165.0 137:1.0 140:28.0 142:93.0 143:446.0…	C00259	229	19063.5	25145.9	24142	15727.7	10922.7	19457.9	12424.2	16692.2	25249	15468.4	34886.8	17650.5	27346.3	22821.8	85:160.0 86:252.0 87:292.0 88:166.0 89:2168.0 90:172.0 92:26.0 94:21.0 98:58.0 99:73.0 100:685.0 101:880.0 102:422.0 103:18038.0 104:1788.0 105:1402.0 106:81.0 108:1.0 109:1.0 111:16.0 112:21.0 113:153.0 114:341.0 115:413.0 116:237.0 117:1997.0 118:201.0 119:257.0 126:57.0 127:32.0 128:88.0 129:1766.0 130:344.0 131:864.0 132:155.0 133:2237.0 134:282.0 135:165.0 137:1.0 140:28.0 142:93.0 143:446.0…
alpha ketoglutaric acid	507734	198	200425	507734	198	200425	85:391.0 86:157.0 87:197.0 88:83.0 89:3128.0 90:249.0 91:359.0 92:18.0 93:33.0 94:2.0 95:43.0 96:9.0 97:842.0 98:144.0 99:219.0 100:122.0 101:471.0 102:91.0 103:908.0 104:48.0 105:69.0 108:3.0 109:9.0 110:31.0 111:395.0 112:805.0 113:115.0 114:22.0 115:301.0 116:23.0 119:30.0 124:1.0 125:68.0 126:385.0 127:113.0 128:97.0 129:209.0 130:28.0 131:109.0 132:19.0 133:322.0 134:31.0 135:11.0 137:1.0 13…	C00026	51	9012.55	14159.5	3926.76	13221.1	6436.47	10363.1	7857.22	956.164	673.251	775.536	182.503	1039.43	3391.99	495.432	85:391.0 86:157.0 87:197.0 88:83.0 89:3128.0 90:249.0 91:359.0 92:18.0 93:33.0 94:2.0 95:43.0 96:9.0 97:842.0 98:144.0 99:219.0 100:122.0 101:471.0 102:91.0 103:908.0 104:48.0 105:69.0 108:3.0 109:9.0 110:31.0 111:395.0 112:805.0 113:115.0 114:22.0 115:301.0 116:23.0 119:30.0 124:1.0 125:68.0 126:385.0 127:113.0 128:97.0 129:209.0 130:28.0 131:109.0 132:19.0 133:322.0 134:31.0 135:11.0 137:1.0 13…
alloxanoic acid	584284	331	339426	584284	331	339426	86:242.0 88:139.0 92:16.0 93:142.0 94:43.0 97:87.0 98:386.0 100:1075.0 101:54.0 102:58.0 103:258.0 105:12.0 109:34.0 111:47.0 115:125.0 116:302.0 117:17.0 119:30.0 126:3.0 128:160.0 131:311.0 132:59.0 134:398.0 136:13.0 138:5.0 141:5.0 142:34.0 143:741.0 144:185.0 145:15.0 147:3612.0 148:388.0 149:186.0 150:5.0 152:2.0 157:12.0 158:208.0 159:21.0 160:16.0 169:11.0 172:1963.0 173:428.0 174:714.0 1…	n/a	553857	120.651	196.46	292.974	180.744	192.749	225.102	226.513	225.372	368.787	531.145	230.53	231.793	178.657	289.859	86:242.0 88:139.0 92:16.0 93:142.0 94:43.0 97:87.0 98:386.0 100:1075.0 101:54.0 102:58.0 103:258.0 105:12.0 109:34.0 111:47.0 115:125.0 116:302.0 117:17.0 119:30.0 126:3.0 128:160.0 131:311.0 132:59.0 134:398.0 136:13.0 138:5.0 141:5.0 142:34.0 143:741.0 144:185.0 145:15.0 147:3612.0 148:388.0 149:186.0 150:5.0 152:2.0 157:12.0 158:208.0 159:21.0 160:16.0 169:11.0 172:1963.0 173:428.0 174:714.0 1…
allantoic acid	721937	259	752119	721937	259	752119	85:227.0 86:221.0 87:147.0 99:400.0 100:7047.0 101:2297.0 102:749.0 114:198.0 116:413.0 117:1480.0 126:39.0 127:62.0 132:414.0 176:99.0 186:31.0 190:312.0 200:67.0 203:94.0 205:340.0 209:32.0 225:20.0 253:12.0 256:22.0 259:2280.0 260:523.0 262:26.0 302:13.0 313:9.0 357:39.0 358:31.0 359:200.0 363:21.0 381:14.0 409:13.0 415:7.0 457:17.0	C00499	203	189.694	316.178	1124.29	234.298	148.139	256.757	208.828	434.741	255.149	195.513	235.332	144.481	198.694	240.521	85:227.0 86:221.0 87:147.0 99:400.0 100:7047.0 101:2297.0 102:749.0 114:198.0 116:413.0 117:1480.0 126:39.0 127:62.0 132:414.0 176:99.0 186:31.0 190:312.0 200:67.0 203:94.0 205:340.0 209:32.0 225:20.0 253:12.0 256:22.0 259:2280.0 260:523.0 262:26.0 302:13.0 313:9.0 357:39.0 358:31.0 359:200.0 363:21.0 381:14.0 409:13.0 415:7.0 457:17.0
alanine-alanine	521122	116	236915	521122	116	236915	85:377.0 86:1256.0 88:1645.0 91:454.0 94:267.0 97:730.0 98:683.0 99:377.0 100:4647.0 101:858.0 102:778.0 103:806.0 104:49.0 106:176.0 107:1196.0 109:183.0 111:105.0 112:122.0 114:1363.0 115:786.0 116:66635.0 117:8360.0 118:7101.0 119:678.0 120:227.0 124:43.0 128:1164.0 129:667.0 130:150.0 131:1400.0 136:226.0 138:73.0 140:118.0 142:263.0 143:258.0 144:285.0 145:155.0 146:497.0 147:1202.0 148:393.…	C01401	602	4719.33	12679.9	3387.51	11854.7	6568.62	11446.4	10423.7	2629.78	7304.99	2805.62	6745.39	3836.53	5797.18	4929.66	85:377.0 86:1256.0 88:1645.0 91:454.0 94:267.0 97:730.0 98:683.0 99:377.0 100:4647.0 101:858.0 102:778.0 103:806.0 104:49.0 106:176.0 107:1196.0 109:183.0 111:105.0 112:122.0 114:1363.0 115:786.0 116:66635.0 117:8360.0 118:7101.0 119:678.0 120:227.0 124:43.0 128:1164.0 129:667.0 130:150.0 131:1400.0 136:226.0 138:73.0 140:118.0 142:263.0 143:258.0 144:285.0 145:155.0 146:497.0 147:1202.0 148:393.…
alanine	246015	116	241385	246015	116	241385	85:7160.0 86:66621.0 87:19398.0 88:17953.0 89:6025.0 90:422.0 91:428.0 92:393.0 93:1514.0 94:42607.0 95:3907.0 96:289.0 97:620.0 98:5042.0 99:3787.0 100:129231.0 101:34843.0 102:37944.0 103:104324.0 104:10070.0 105:11024.0 106:477.0 109:88.0 112:3400.0 113:106.0 114:21712.0 115:26128.0 116:2516836.0 117:304316.0 118:100850.0 119:17937.0 120:1789.0 121:763.0 125:36.0 127:31.0 128:36562.0 129:6101.…	C00041	5950	63763.6	54229.2	77082.3	85368.5	68831.6	83468.5	110495	45923.9	62891.1	82891.1	104881	78999.7	64499.5	91420.7	85:7160.0 86:66621.0 87:19398.0 88:17953.0 89:6025.0 90:422.0 91:428.0 92:393.0 93:1514.0 94:42607.0 95:3907.0 96:289.0 97:620.0 98:5042.0 99:3787.0 100:129231.0 101:34843.0 102:37944.0 103:104324.0 104:10070.0 105:11024.0 106:477.0 109:88.0 112:3400.0 113:106.0 114:21712.0 115:26128.0 116:2516836.0 117:304316.0 118:100850.0 119:17937.0 120:1789.0 121:763.0 125:36.0 127:31.0 128:36562.0 129:6101.…
adipic acid	475399	111	218815	475399	111	218815	85:15.0 86:93.0 94:8.0 95:78.0 96:4.0 99:123.0 102:79.0 107:140.0 109:4.0 111:2899.0 112:116.0 113:68.0 114:100.0 116:84.0 117:256.0 120:3.0 121:6.0 123:9.0 124:32.0 125:23.0 126:70.0 129:429.0 130:50.0 131:111.0 132:49.0 135:6.0 136:2.0 139:26.0 140:7.0 141:1155.0 142:126.0 143:86.0 144:25.0 145:58.0 147:257.0 148:18.0 149:40.0 151:32.0 155:1.0 156:14.0 157:226.0 159:205.0 164:4.0 165:3.0 170:51…	C06104	196	834.095	950.582	725.11	1199.01	771.838	671.788	688.383	1901.66	1314.34	1655.35	362.604	987.458	792.271	1793.63	85:15.0 86:93.0 94:8.0 95:78.0 96:4.0 99:123.0 102:79.0 107:140.0 109:4.0 111:2899.0 112:116.0 113:68.0 114:100.0 116:84.0 117:256.0 120:3.0 121:6.0 123:9.0 124:32.0 125:23.0 126:70.0 129:429.0 130:50.0 131:111.0 132:49.0 135:6.0 136:2.0 139:26.0 140:7.0 141:1155.0 142:126.0 143:86.0 144:25.0 145:58.0 147:257.0 148:18.0 149:40.0 151:32.0 155:1.0 156:14.0 157:226.0 159:205.0 164:4.0 165:3.0 170:51…
adenosine	917818	236	211944	917818	236	211944	85:270.0 86:49.0 87:193.0 88:302.0 89:849.0 90:85.0 91:13.0 92:11.0 93:18.0 94:3.0 97:56.0 98:18.0 99:218.0 100:54.0 101:801.0 102:178.0 103:2593.0 104:193.0 105:98.0 106:5.0 107:1.0 108:11.0 109:55.0 110:5.0 111:177.0 113:134.0 114:11.0 115:302.0 116:249.0 117:923.0 118:52.0 119:119.0 120:3.0 124:1.0 126:3.0 127:73.0 128:2.0 129:1315.0 130:175.0 131:386.0 132:16.0 133:1076.0 134:110.0 135:82.0 1…	C00212	60961	651.375	10340.8	1556.42	4534.97	452.834	858.201	8392.55	7449.28	10521.2	6256.43	9187.57	10811.1	11460	13683	85:270.0 86:49.0 87:193.0 88:302.0 89:849.0 90:85.0 91:13.0 92:11.0 93:18.0 94:3.0 97:56.0 98:18.0 99:218.0 100:54.0 101:801.0 102:178.0 103:2593.0 104:193.0 105:98.0 106:5.0 107:1.0 108:11.0 109:55.0 110:5.0 111:177.0 113:134.0 114:11.0 115:302.0 116:249.0 117:923.0 118:52.0 119:119.0 120:3.0 124:1.0 126:3.0 127:73.0 128:2.0 129:1315.0 130:175.0 131:386.0 132:16.0 133:1076.0 134:110.0 135:82.0 1…
adenine	646247	264	307666	646247	264	307666	85:6141.0 86:2655.0 88:119.0 91:29.0 92:234.0 93:1127.0 94:217.0 95:1003.0 96:232.0 97:903.0 98:987.0 99:6447.0 100:5646.0 101:11.0 102:475.0 106:66.0 108:302.0 109:492.0 110:985.0 111:4481.0 112:594.0 121:464.0 122:476.0 123:1618.0 124:605.0 125:1080.0 126:44.0 127:199.0 128:89.0 130:1786.0 132:356.0 134:2.0 135:302.0 136:444.0 137:987.0 138:1231.0 139:309.0 141:285.0 142:181.0 146:95.0 149:7738…	C00147	190	11961.2	3115.74	8890.84	15561.1	19355.7	27408.3	13222.8	1937.67	1779.61	1176.34	561.916	1284.73	4468.94	8581.67	85:6141.0 86:2655.0 88:119.0 91:29.0 92:234.0 93:1127.0 94:217.0 95:1003.0 96:232.0 97:903.0 98:987.0 99:6447.0 100:5646.0 101:11.0 102:475.0 106:66.0 108:302.0 109:492.0 110:985.0 111:4481.0 112:594.0 121:464.0 122:476.0 123:1618.0 124:605.0 125:1080.0 126:44.0 127:199.0 128:89.0 130:1786.0 132:356.0 134:2.0 135:302.0 136:444.0 137:987.0 138:1231.0 139:309.0 141:285.0 142:181.0 146:95.0 149:7738…
aconitic acid	589666	229	616467	589666	229	616467	85:309.0 86:123.0 87:315.0 88:41.0 89:256.0 93:219.0 94:29.0 95:687.0 96:637.0 97:1607.0 98:275.0 99:271.0 100:135.0 102:6.0 103:200.0 105:14.0 106:44.0 107:341.0 109:23.0 111:247.0 112:143.0 113:368.0 115:140.0 116:470.0 117:699.0 118:7.0 119:344.0 121:108.0 123:67.0 124:5.0 125:116.0 128:148.0 129:35.0 131:814.0 132:53.0 133:3693.0 134:1344.0 135:454.0 136:88.0 139:550.0 140:62.0 141:801.0 142:…	C02341	444212	2080.35	2780.12	1039.14	3080.09	2049.54	2051.24	1809.38	1296.22	1910.4	2740.44	415.434	2075.74	924.177	1397.9	85:309.0 86:123.0 87:315.0 88:41.0 89:256.0 93:219.0 94:29.0 95:687.0 96:637.0 97:1607.0 98:275.0 99:271.0 100:135.0 102:6.0 103:200.0 105:14.0 106:44.0 107:341.0 109:23.0 111:247.0 112:143.0 113:368.0 115:140.0 116:470.0 117:699.0 118:7.0 119:344.0 121:108.0 123:67.0 124:5.0 125:116.0 128:148.0 129:35.0 131:814.0 132:53.0 133:3693.0 134:1344.0 135:454.0 136:88.0 139:550.0 140:62.0 141:801.0 142:…
acetophenone NIST	238719	105	211899	238719	105	211899	89:112.0 91:60.0 102:191.0 105:6347.0 106:446.0 112:1.0 113:11.0 114:6.0 117:4.0 120:1676.0 121:117.0 124:6.0 126:3.0 139:41.0 148:16.0 154:13.0 155:4.0 158:3.0 170:69.0 173:2.0 177:2.0 179:3.0 188:5.0 191:6.0 192:4.0 193:5.0 194:2.0 198:27.0 201:3.0 204:1.0 206:1.0 224:4.0 228:13.0 241:1.0 244:16.0 251:1.0 253:6.0 256:12.0 258:1.0 261:3.0 264:1.0 265:7.0 266:3.0 270:1.0 273:2.0 275:1.0 289:6.0 2…	C07113	7410	70.4378	477.849	874.344	712.563	731.436	642.947	334.668	753.463	1498.73	3708.24	1882.66	313.908	671.218	840.796	89:112.0 91:60.0 102:191.0 105:6347.0 106:446.0 112:1.0 113:11.0 114:6.0 117:4.0 120:1676.0 121:117.0 124:6.0 126:3.0 139:41.0 148:16.0 154:13.0 155:4.0 158:3.0 170:69.0 173:2.0 177:2.0 179:3.0 188:5.0 191:6.0 192:4.0 193:5.0 194:2.0 198:27.0 201:3.0 204:1.0 206:1.0 224:4.0 228:13.0 241:1.0 244:16.0 251:1.0 253:6.0 256:12.0 258:1.0 261:3.0 264:1.0 265:7.0 266:3.0 270:1.0 273:2.0 275:1.0 289:6.0 2…
5'-deoxy-5'-methylthioadenosine	967673	236	213373	967673	236	213373	85:752.0 86:87.0 87:301.0 88:117.0 89:29.0 90:13.0 91:49.0 92:31.0 94:20.0 96:52.0 97:155.0 98:113.0 99:615.0 100:104.0 101:655.0 102:88.0 103:796.0 104:98.0 105:170.0 106:21.0 108:42.0 109:102.0 110:38.0 111:443.0 112:66.0 113:188.0 115:141.0 116:293.0 117:373.0 118:2.0 119:175.0 120:17.0 121:14.0 122:40.0 123:55.0 124:53.0 125:72.0 126:51.0 127:164.0 128:10.0 129:1690.0 130:160.0 131:329.0 132:…	C00170	439176	96.2417	238.413	177.615	275.951	196.116	225.102	172.096	141.358	220.843	244.392	304.972	143.441	110.2	152.124	85:752.0 86:87.0 87:301.0 88:117.0 89:29.0 90:13.0 91:49.0 92:31.0 94:20.0 96:52.0 97:155.0 98:113.0 99:615.0 100:104.0 101:655.0 102:88.0 103:796.0 104:98.0 105:170.0 106:21.0 108:42.0 109:102.0 110:38.0 111:443.0 112:66.0 113:188.0 115:141.0 116:293.0 117:373.0 118:2.0 119:175.0 120:17.0 121:14.0 122:40.0 123:55.0 124:53.0 125:72.0 126:51.0 127:164.0 128:10.0 129:1690.0 130:160.0 131:329.0 132:…
5-hydroxynorvaline NIST	494838	142	200384	494838	142	200384	85:486.0 86:383.0 87:466.0 88:225.0 89:221.0 90:105.0 91:83.0 92:9.0 93:68.0 94:22.0 95:67.0 96:168.0 97:144.0 98:507.0 99:485.0 100:3529.0 101:1027.0 102:417.0 103:1130.0 104:117.0 105:237.0 106:53.0 107:41.0 108:21.0 109:68.0 110:155.0 111:69.0 112:192.0 113:142.0 114:428.0 115:1305.0 116:431.0 117:441.0 118:132.0 119:271.0 120:42.0 121:33.0 122:14.0 123:47.0 124:114.0 125:31.0 126:260.0 127:10…	n/a	95562	2326.54	3356.2	2168.01	2975.96	2042.8	3238.65	2522.26	1486.92	2830.23	2883.82	4466.51	5283.42	5240.34	6814.77	85:486.0 86:383.0 87:466.0 88:225.0 89:221.0 90:105.0 91:83.0 92:9.0 93:68.0 94:22.0 95:67.0 96:168.0 97:144.0 98:507.0 99:485.0 100:3529.0 101:1027.0 102:417.0 103:1130.0 104:117.0 105:237.0 106:53.0 107:41.0 108:21.0 109:68.0 110:155.0 111:69.0 112:192.0 113:142.0 114:428.0 115:1305.0 116:431.0 117:441.0 118:132.0 119:271.0 120:42.0 121:33.0 122:14.0 123:47.0 124:114.0 125:31.0 126:260.0 127:10…
4-hydroxyquinoline-2-carboxylic acid	726417	318	703190	726417	318	703190	85:15.0 86:51.0 87:7.0 88:43.0 89:61.0 91:20.0 92:30.0 93:1.0 94:3.0 95:1.0 96:1.0 97:2.0 98:1.0 99:47.0 100:195.0 101:236.0 102:7.0 103:74.0 105:203.0 108:30.0 109:1.0 110:50.0 111:1.0 112:1.0 113:25.0 114:104.0 115:624.0 116:243.0 117:704.0 118:90.0 119:43.0 121:1.0 122:150.0 124:21.0 126:1.0 127:98.0 128:24.0 129:1864.0 130:264.0 131:65.0 132:6.0 133:70.0 134:6.0 135:2.0 136:4.0 138:3.0 139:4.…	C01717	3845	258.737	310.039	174.869	67.6861	228.1	179.378	183.659	114.686	293.743	270.46	220.924	103.943	69.2924	113.066	85:15.0 86:51.0 87:7.0 88:43.0 89:61.0 91:20.0 92:30.0 93:1.0 94:3.0 95:1.0 96:1.0 97:2.0 98:1.0 99:47.0 100:195.0 101:236.0 102:7.0 103:74.0 105:203.0 108:30.0 109:1.0 110:50.0 111:1.0 112:1.0 113:25.0 114:104.0 115:624.0 116:243.0 117:704.0 118:90.0 119:43.0 121:1.0 122:150.0 124:21.0 126:1.0 127:98.0 128:24.0 129:1864.0 130:264.0 131:65.0 132:6.0 133:70.0 134:6.0 135:2.0 136:4.0 138:3.0 139:4.…
4-hydroxybutyric acid	325197	233	231100	325197	233	231100	85:140387.0 86:506620.0 87:136942.0 88:111933.0 89:35059.0 90:13465.0 91:2886.0 92:1084.0 93:1271.0 94:3111.0 95:2755.0 96:5346.0 97:13141.0 98:8532.0 99:191478.0 100:200287.0 101:249804.0 102:59574.0 103:273855.0 104:26734.0 105:32005.0 106:2506.0 108:912.0 109:52194.0 110:9119.0 111:5231.0 112:10526.0 113:22876.0 114:32591.0 115:127944.0 116:89725.0 117:866248.0 118:93012.0 119:92374.0 120:1043…	C00989	10413	314.529	340.736	259.099	244.711	220.525	197.668	220.391	310.72	373.075	573.506	713.201	330.539	255.463	359.754	85:140387.0 86:506620.0 87:136942.0 88:111933.0 89:35059.0 90:13465.0 91:2886.0 92:1084.0 93:1271.0 94:3111.0 95:2755.0 96:5346.0 97:13141.0 98:8532.0 99:191478.0 100:200287.0 101:249804.0 102:59574.0 103:273855.0 104:26734.0 105:32005.0 106:2506.0 108:912.0 109:52194.0 110:9119.0 111:5231.0 112:10526.0 113:22876.0 114:32591.0 115:127944.0 116:89725.0 117:866248.0 118:93012.0 119:92374.0 120:1043…
4-hydroxybenzoate	538420	223	205107	538420	223	205107	85:207.0 86:37.0 87:116.0 88:17.0 89:645.0 90:199.0 91:799.0 92:454.0 93:259.0 94:11.0 95:106.0 96:57.0 97:57.0 98:7.0 99:14.0 100:5.0 101:13.0 102:14.0 103:231.0 104:259.0 105:265.0 106:53.0 107:127.0 108:9.0 109:49.0 110:15.0 111:49.0 112:9.0 114:3.0 115:61.0 116:9.0 117:51.0 118:65.0 119:131.0 120:76.0 121:166.0 122:92.0 123:52.0 124:9.0 125:7.0 126:903.0 127:112.0 128:1.0 129:6.0 130:14.0 131…	C00156	105001	587.214	822.678	463.265	547.439	450.309	403.073	524.45	325.389	379.508	570.247	288.162	259.857	252.124	353.587	85:207.0 86:37.0 87:116.0 88:17.0 89:645.0 90:199.0 91:799.0 92:454.0 93:259.0 94:11.0 95:106.0 96:57.0 97:57.0 98:7.0 99:14.0 100:5.0 101:13.0 102:14.0 103:231.0 104:259.0 105:265.0 106:53.0 107:127.0 108:9.0 109:49.0 110:15.0 111:49.0 112:9.0 114:3.0 115:61.0 116:9.0 117:51.0 118:65.0 119:131.0 120:76.0 121:166.0 122:92.0 123:52.0 124:9.0 125:7.0 126:903.0 127:112.0 128:1.0 129:6.0 130:14.0 131…
3,6-anhydrogalactose	604554	231	537761	604554	231	537761	85:986.0 86:423.0 87:655.0 88:269.0 89:6094.0 90:621.0 91:314.0 92:105.0 93:539.0 94:440.0 95:8719.0 96:734.0 97:245.0 98:861.0 99:760.0 100:1050.0 101:3310.0 102:645.0 103:9715.0 104:905.0 105:5817.0 106:439.0 107:407.0 108:196.0 109:79.0 110:163.0 111:673.0 112:524.0 113:485.0 114:311.0 115:714.0 116:1135.0 117:5403.0 118:588.0 119:894.0 120:102.0 121:404.0 122:144.0 123:698.0 124:129.0 125:343…	C06474	16069996	179.93	230.227	293.889	190.414	169.181	193.447	183.659	240.041	452.407	407.319	425.039	235.95	197.859	227.159	85:986.0 86:423.0 87:655.0 88:269.0 89:6094.0 90:621.0 91:314.0 92:105.0 93:539.0 94:440.0 95:8719.0 96:734.0 97:245.0 98:861.0 99:760.0 100:1050.0 101:3310.0 102:645.0 103:9715.0 104:905.0 105:5817.0 106:439.0 107:407.0 108:196.0 109:79.0 110:163.0 111:673.0 112:524.0 113:485.0 114:311.0 115:714.0 116:1135.0 117:5403.0 118:588.0 119:894.0 120:102.0 121:404.0 122:144.0 123:698.0 124:129.0 125:343…
3-hydroxypropionic acid	269975	177	232649	269975	177	232649	85:56574.0 89:7785.0 90:2827.0 91:1107.0 92:832.0 93:1560.0 94:868.0 95:4154.0 96:1988.0 97:2352.0 98:19265.0 99:6220.0 101:4161.0 102:930.0 103:9346.0 104:916.0 105:3096.0 106:1491.0 107:5987.0 108:176.0 109:237.0 110:1153.0 112:357.0 114:443.0 115:7238.0 116:4361.0 118:420.0 119:2647.0 120:2467.0 121:2282.0 122:1081.0 123:544.0 124:207.0 125:2615.0 126:4026.0 127:9691.0 129:7.0 133:19223.0 134:…	C01013	68152	577.45	1476.52	386.359	67.6861	369.506	433.321	73.4638	560.096	701.124	834.19	1013.37	584.159	520.11	461.513	85:56574.0 89:7785.0 90:2827.0 91:1107.0 92:832.0 93:1560.0 94:868.0 95:4154.0 96:1988.0 97:2352.0 98:19265.0 99:6220.0 101:4161.0 102:930.0 103:9346.0 104:916.0 105:3096.0 106:1491.0 107:5987.0 108:176.0 109:237.0 110:1153.0 112:357.0 114:443.0 115:7238.0 116:4361.0 118:420.0 119:2647.0 120:2467.0 121:2282.0 122:1081.0 123:544.0 124:207.0 125:2615.0 126:4026.0 127:9691.0 129:7.0 133:19223.0 134:…
3-hydroxy-3-methylglutaric acid	520800	109	368015	520800	109	368015	85:780.0 91:189.0 92:357.0 99:821.0 100:2930.0 101:1618.0 104:8.0 105:1.0 106:194.0 107:2552.0 108:548.0 109:4621.0 110:1460.0 112:192.0 113:541.0 114:1067.0 115:15499.0 116:2981.0 117:2462.0 126:20.0 127:39.0 128:154.0 129:996.0 131:125.0 133:842.0 134:113.0 135:46.0 141:32.0 142:292.0 143:6209.0 144:676.0 145:90.0 147:7992.0 148:952.0 149:1239.0 154:141.0 155:181.0 156:249.0 157:203.0 158:554.0…	C03761	1662	1101.2	2303.29	1293.66	2199.43	638.849	1641.13	1072.03	821.474	2409.98	1101.39	451.454	927.171	1449.3	1231.39	85:780.0 91:189.0 92:357.0 99:821.0 100:2930.0 101:1618.0 104:8.0 105:1.0 106:194.0 107:2552.0 108:548.0 109:4621.0 110:1460.0 112:192.0 113:541.0 114:1067.0 115:15499.0 116:2981.0 117:2462.0 126:20.0 127:39.0 128:154.0 129:996.0 131:125.0 133:842.0 134:113.0 135:46.0 141:32.0 142:292.0 143:6209.0 144:676.0 145:90.0 147:7992.0 148:952.0 149:1239.0 154:141.0 155:181.0 156:249.0 157:203.0 158:554.0…
3-aminoisobutyric acid	452732	174	267806	452732	174	267806	85:15921.0 86:422033.0 87:46834.0 88:18182.0 89:5690.0 90:1528.0 91:815.0 92:96.0 93:131.0 94:280.0 95:1999.0 96:1350.0 97:1767.0 98:2805.0 99:11568.0 100:229163.0 101:31830.0 102:28268.0 103:12809.0 104:2959.0 105:3562.0 106:623.0 107:3066.0 108:467.0 109:248.0 110:2100.0 111:558.0 112:5452.0 113:18941.0 114:24218.0 115:16536.0 116:15974.0 117:31578.0 118:6479.0 119:12353.0 120:1918.0 121:924.0 …	C05145	64956	558.62	591.428	395.515	675.373	491.552	498.741	598.594	209.369	1183.55	1479.38	931.724	914.698	406.571	1997.15	85:15921.0 86:422033.0 87:46834.0 88:18182.0 89:5690.0 90:1528.0 91:815.0 92:96.0 93:131.0 94:280.0 95:1999.0 96:1350.0 97:1767.0 98:2805.0 99:11568.0 100:229163.0 101:31830.0 102:28268.0 103:12809.0 104:2959.0 105:3562.0 106:623.0 107:3066.0 108:467.0 109:248.0 110:2100.0 111:558.0 112:5452.0 113:18941.0 114:24218.0 115:16536.0 116:15974.0 117:31578.0 118:6479.0 119:12353.0 120:1918.0 121:924.0 …
2-phenylpropanol NIST	317377	193	203247	317377	193	203247	85:741.0 86:118.0 87:594.0 89:1022.0 90:119.0 91:6112.0 92:951.0 97:223.0 99:58.0 101:166.0 102:341.0 103:1475.0 104:279.0 105:1256.0 106:237.0 107:98.0 108:16.0 110:6.0 111:135.0 112:1.0 113:11.0 114:4.0 115:838.0 116:61.0 117:1154.0 118:860.0 119:1356.0 120:108.0 121:175.0 122:2.0 123:2.0 126:1.0 133:650.0 134:46.0 135:373.0 136:20.0 137:43.0 138:9.0 139:38.0 144:44.0 145:115.0 147:26.0 148:69.…	n/a	447661	290.12	387.805	429.39	202.314	431.792	181.488	210.188	360.062	634.657	1378.37	780.439	213.083	410.745	372.088	85:741.0 86:118.0 87:594.0 89:1022.0 90:119.0 91:6112.0 92:951.0 97:223.0 99:58.0 101:166.0 102:341.0 103:1475.0 104:279.0 105:1256.0 106:237.0 107:98.0 108:16.0 110:6.0 111:135.0 112:1.0 113:11.0 114:4.0 115:838.0 116:61.0 117:1154.0 118:860.0 119:1356.0 120:108.0 121:175.0 122:2.0 123:2.0 126:1.0 133:650.0 134:46.0 135:373.0 136:20.0 137:43.0 138:9.0 139:38.0 144:44.0 145:115.0 147:26.0 148:69.…
2-ketoadipic acid	331687	100	281453	331687	100	281453	85:1815.0 86:6399.0 88:1108.0 89:89347.0 90:6894.0 91:4204.0 94:95.0 95:782.0 96:2.0 97:3593.0 98:1735.0 99:34768.0 100:122744.0 101:8297.0 103:2002.0 104:1289.0 105:326.0 107:1870.0 109:636.0 111:2258.0 112:708.0 113:580.0 115:1452.0 119:27817.0 120:2471.0 121:1134.0 122:4.0 125:76.0 127:40705.0 128:13073.0 129:7799.0 130:1541.0 131:7105.0 132:674.0 133:1282.0 134:4812.0 135:234.0 136:261.0 137:…	C00322	71	1527.31	1026.3	3824.22	844.96	556.363	3157.05	3060.99	478.749	782.6	580.023	1323.14	860.647	8767.57	2912.98	85:1815.0 86:6399.0 88:1108.0 89:89347.0 90:6894.0 91:4204.0 94:95.0 95:782.0 96:2.0 97:3593.0 98:1735.0 99:34768.0 100:122744.0 101:8297.0 103:2002.0 104:1289.0 105:326.0 107:1870.0 109:636.0 111:2258.0 112:708.0 113:580.0 115:1452.0 119:27817.0 120:2471.0 121:1134.0 122:4.0 125:76.0 127:40705.0 128:13073.0 129:7799.0 130:1541.0 131:7105.0 132:674.0 133:1282.0 134:4812.0 135:234.0 136:261.0 137:…
2-isopropylmalic acid	510153	275	202063	510153	275	202063	85:400.0 86:251.0 87:298.0 88:103.0 89:265.0 90:13.0 91:1706.0 92:132.0 93:96.0 94:41.0 95:961.0 96:168.0 97:937.0 98:75.0 99:584.0 100:118.0 101:336.0 102:104.0 103:462.0 104:43.0 105:201.0 106:29.0 107:1.0 108:31.0 109:31.0 111:133.0 112:41.0 113:1971.0 114:104.0 115:2968.0 116:373.0 117:2191.0 118:225.0 119:366.0 120:20.0 121:5.0 122:11.0 123:241.0 124:22.0 125:57.0 127:158.0 128:15.0 129:1622…	C02504	5280523	106.005	225.111	117.19	386.778	308.903	242.688	258.484	238.708	225.132	384.51	307.373	678.747	420.763	741.093	85:400.0 86:251.0 87:298.0 88:103.0 89:265.0 90:13.0 91:1706.0 92:132.0 93:96.0 94:41.0 95:961.0 96:168.0 97:937.0 98:75.0 99:584.0 100:118.0 101:336.0 102:104.0 103:462.0 104:43.0 105:201.0 106:29.0 107:1.0 108:31.0 109:31.0 111:133.0 112:41.0 113:1971.0 114:104.0 115:2968.0 116:373.0 117:2191.0 118:225.0 119:366.0 120:20.0 121:5.0 122:11.0 123:241.0 124:22.0 125:57.0 127:158.0 128:15.0 129:1622…
2-hydroxyglutaric acid	507692	129	374016	507692	129	374016	85:1418.0 86:74.0 90:2.0 95:84.0 96:37.0 99:22.0 101:60.0 102:20.0 113:65.0 115:122.0 116:373.0 117:22.0 120:375.0 129:5247.0 130:672.0 131:332.0 132:33.0 133:891.0 134:84.0 135:30.0 147:2542.0 148:301.0 149:626.0 150:83.0 151:11.0 155:12.0 156:6.0 157:1293.0 158:215.0 159:188.0 161:4.0 184:18.0 185:79.0 186:3.0 203:870.0 204:200.0 205:22.0 218:41.0 221:32.0 223:67.0 231:369.0 232:66.0 243:61.0 2…	C02630	43	2346.76	3732.75	5008.02	3501.08	2180	4092.63	2730.4	950.83	947.697	1186.11	516.29	1495.74	1606.25	2541.92	85:1418.0 86:74.0 90:2.0 95:84.0 96:37.0 99:22.0 101:60.0 102:20.0 113:65.0 115:122.0 116:373.0 117:22.0 120:375.0 129:5247.0 130:672.0 131:332.0 132:33.0 133:891.0 134:84.0 135:30.0 147:2542.0 148:301.0 149:626.0 150:83.0 151:11.0 155:12.0 156:6.0 157:1293.0 158:215.0 159:188.0 161:4.0 184:18.0 185:79.0 186:3.0 203:870.0 204:200.0 205:22.0 218:41.0 221:32.0 223:67.0 231:369.0 232:66.0 243:61.0 2…
2-hydroxyadipic acid	551682	261	268566	551682	261	268566	86:185.0 94:4.0 99:685.0 101:418.0 107:350.0 109:896.0 110:413.0 112:48.0 114:23.0 120:45.0 124:7.0 126:10.0 128:947.0 129:5950.0 130:904.0 131:187.0 133:243.0 136:22.0 139:201.0 140:31.0 142:33.0 143:167.0 145:3.0 147:1398.0 148:56.0 149:471.0 151:28.0 153:30.0 155:195.0 166:8.0 170:21.0 171:3884.0 172:296.0 176:4.0 177:33.0 179:4.0 180:1.0 182:3.0 183:149.0 184:45.0 185:209.0 186:17.0 187:5.0 1…	C02360	193530	1501.51	1824.42	1221.33	2581.74	1549.57	3218.96	1961.07	660.113	1134.23	941.722	324.182	996.813	893.287	1472.94	86:185.0 94:4.0 99:685.0 101:418.0 107:350.0 109:896.0 110:413.0 112:48.0 114:23.0 120:45.0 124:7.0 126:10.0 128:947.0 129:5950.0 130:904.0 131:187.0 133:243.0 136:22.0 139:201.0 140:31.0 142:33.0 143:167.0 145:3.0 147:1398.0 148:56.0 149:471.0 151:28.0 153:30.0 155:195.0 166:8.0 170:21.0 171:3884.0 172:296.0 176:4.0 177:33.0 179:4.0 180:1.0 182:3.0 183:149.0 184:45.0 185:209.0 186:17.0 187:5.0 1…
2-deoxytetronic acid	432896	233	267848	432896	233	267848	85:37796.0 89:16204.0 94:203.0 96:414.0 97:1934.0 99:2366.0 101:59023.0 103:19361.0 104:2773.0 105:536.0 108:335.0 111:669.0 112:351.0 116:3457.0 117:59758.0 118:13474.0 119:8795.0 120:532.0 121:365.0 123:543.0 125:251.0 129:37808.0 132:1183.0 133:84996.0 134:225.0 135:3961.0 136:113.0 137:146.0 140:305.0 142:628.0 143:3383.0 144:1127.0 145:1112.0 146:66798.0 147:15405.0 148:81555.0 149:14100.0 1…	n/a	150929	207.826	399.06	400.092	376.364	276.919	269.419	251.681	149.359	272.302	518.11	276.155	260.897	222.904	517.018	85:37796.0 89:16204.0 94:203.0 96:414.0 97:1934.0 99:2366.0 101:59023.0 103:19361.0 104:2773.0 105:536.0 108:335.0 111:669.0 112:351.0 116:3457.0 117:59758.0 118:13474.0 119:8795.0 120:532.0 121:365.0 123:543.0 125:251.0 129:37808.0 132:1183.0 133:84996.0 134:225.0 135:3961.0 136:113.0 137:146.0 140:305.0 142:628.0 143:3383.0 144:1127.0 145:1112.0 146:66798.0 147:15405.0 148:81555.0 149:14100.0 1…
2-deoxyerythritol NIST	422939	103	211437	422939	103	211437	90:1.0 96:2.0 103:459.0 104:24.0 105:7.0 119:1.0 129:37.0 131:8.0 133:28.0 147:102.0 148:2.0 149:1.0 155:1.0 156:1.0 189:4.0 203:2.0 208:1.0 219:46.0 220:5.0 221:2.0 225:1.0 236:1.0 245:1.0 258:2.0 291:1.0 297:1.0 306:2.0 333:1.0 335:2.0 336:1.0 345:2.0 370:3.0 374:2.0 377:2.0 414:2.0 425:1.0 446:1.0 447:1.0 454:1.0 483:1.0 494:1.0 497:1.0	n/a	18302	3242.23	4288.36	23997.3	3667.69	3438.34	3631.88	3403.82	5127.55	3867.98	4170.95	5669.59	4648.33	3907.09	5414.81	90:1.0 96:2.0 103:459.0 104:24.0 105:7.0 119:1.0 129:37.0 131:8.0 133:28.0 147:102.0 148:2.0 149:1.0 155:1.0 156:1.0 189:4.0 203:2.0 208:1.0 219:46.0 220:5.0 221:2.0 225:1.0 236:1.0 245:1.0 258:2.0 291:1.0 297:1.0 306:2.0 333:1.0 335:2.0 336:1.0 345:2.0 370:3.0 374:2.0 377:2.0 414:2.0 425:1.0 446:1.0 447:1.0 454:1.0 483:1.0 494:1.0 497:1.0
1,2-anhydro-myo-inositol NIST	652000	318	214408	652000	318	214408	86:1.0 87:16.0 93:24.0 94:6.0 99:10.0 101:80.0 102:5.0 103:424.0 104:22.0 106:1.0 107:2.0 111:40.0 114:6.0 116:73.0 124:1.0 125:8.0 127:60.0 128:11.0 129:1395.0 130:57.0 131:427.0 132:12.0 133:853.0 134:50.0 136:2.0 139:3.0 140:5.0 141:13.0 143:391.0 144:49.0 145:21.0 147:4155.0 148:554.0 149:337.0 150:22.0 151:5.0 153:25.0 154:158.0 155:30.0 156:4.0 158:7.0 159:1.0 161:8.0 162:4.0 169:2.0 175:15…	n/a	119054	2832.85	4275.06	3424.13	3202.82	3723.68	3849.24	4745.21	7956.03	8966.67	5259.31	16295.6	8662.6	9675.05	13072.4	86:1.0 87:16.0 93:24.0 94:6.0 99:10.0 101:80.0 102:5.0 103:424.0 104:22.0 106:1.0 107:2.0 111:40.0 114:6.0 116:73.0 124:1.0 125:8.0 127:60.0 128:11.0 129:1395.0 130:57.0 131:427.0 132:12.0 133:853.0 134:50.0 136:2.0 139:3.0 140:5.0 141:13.0 143:391.0 144:49.0 145:21.0 147:4155.0 148:554.0 149:337.0 150:22.0 151:5.0 153:25.0 154:158.0 155:30.0 156:4.0 158:7.0 159:1.0 161:8.0 162:4.0 169:2.0 175:15…
1-monopalmitin	900928	371	324222	900928	371	324222	85:1538.0 86:4.0 87:73.0 88:24.0 89:743.0 90:129.0 93:56.0 94:107.0 95:1590.0 96:52.0 97:892.0 98:179.0 99:770.0 101:3475.0 102:180.0 103:4550.0 104:227.0 105:313.0 109:863.0 111:639.0 112:46.0 113:399.0 114:177.0 115:873.0 116:1740.0 117:2474.0 118:288.0 119:283.0 121:12.0 123:552.0 124:127.0 125:206.0 126:34.0 127:94.0 128:41.0 129:4065.0 130:257.0 131:1775.0 132:500.0 133:2365.0 134:122.0 136:…	n/a	14900	119.256	277.296	258.183	66.1985	190.224	66.1237	50.3363	288.049	385.94	303.046	194.509	222.438	168.639	268.274	85:1538.0 86:4.0 87:73.0 88:24.0 89:743.0 90:129.0 93:56.0 94:107.0 95:1590.0 96:52.0 97:892.0 98:179.0 99:770.0 101:3475.0 102:180.0 103:4550.0 104:227.0 105:313.0 109:863.0 111:639.0 112:46.0 113:399.0 114:177.0 115:873.0 116:1740.0 117:2474.0 118:288.0 119:283.0 121:12.0 123:552.0 124:127.0 125:206.0 126:34.0 127:94.0 128:41.0 129:4065.0 130:257.0 131:1775.0 132:500.0 133:2365.0 134:122.0 136:…
1-methyl-1-(4-methyl-3-cyclohexene-1-yl)ethoxy NIST	383270	131	208854	383270	131	208854	86:101.0 89:58.0 90:3.0 91:219.0 92:261.0 93:1153.0 94:156.0 95:145.0 98:7.0 100:29.0 101:88.0 104:6.0 105:88.0 106:12.0 107:266.0 108:74.0 109:11.0 110:19.0 114:2.0 115:81.0 117:307.0 118:22.0 119:5.0 121:636.0 122:47.0 123:3.0 127:7.0 128:4.0 130:258.0 131:2556.0 132:278.0 133:30.0 134:304.0 135:56.0 136:596.0 137:21.0 141:3.0 143:179.0 146:5.0 148:4.0 156:34.0 168:3.0 169:4.0 174:60.0 175:4.0 …	n/a		650.677	974.116	2045.32	1868.43	1726.32	1727.66	1201.27	2305.73	4097.4	9189.13	4836.32	2222.3	2300.84	2438.1	86:101.0 89:58.0 90:3.0 91:219.0 92:261.0 93:1153.0 94:156.0 95:145.0 98:7.0 100:29.0 101:88.0 104:6.0 105:88.0 106:12.0 107:266.0 108:74.0 109:11.0 110:19.0 114:2.0 115:81.0 117:307.0 118:22.0 119:5.0 121:636.0 122:47.0 123:3.0 127:7.0 128:4.0 130:258.0 131:2556.0 132:278.0 133:30.0 134:304.0 135:56.0 136:596.0 137:21.0 141:3.0 143:179.0 146:5.0 148:4.0 156:34.0 168:3.0 169:4.0 174:60.0 175:4.0 …
1-desoxypentitol NIST	486861	231	393205	486861	231	393205	85:2699.0 86:404.0 87:3.0 88:3401.0 89:6351.0 90:880.0 91:381.0 92:159.0 93:332.0 94:304.0 95:894.0 96:208.0 97:1913.0 98:11899.0 99:3604.0 101:11816.0 102:1877.0 103:99465.0 104:9571.0 105:5296.0 106:476.0 107:560.0 108:489.0 109:503.0 110:603.0 111:828.0 112:980.0 113:16306.0 114:2068.0 115:9651.0 116:9085.0 117:204219.0 118:21826.0 119:9927.0 120:740.0 121:423.0 122:196.0 123:188.0 124:185.0 1…	n/a	270738	1594.96	2821.05	1745.94	1817.85	1632.05	2586.56	864.56	837.477	1189.98	531.145	1702.56	1997.78	927.516	4382.83	85:2699.0 86:404.0 87:3.0 88:3401.0 89:6351.0 90:880.0 91:381.0 92:159.0 93:332.0 94:304.0 95:894.0 96:208.0 97:1913.0 98:11899.0 99:3604.0 101:11816.0 102:1877.0 103:99465.0 104:9571.0 105:5296.0 106:476.0 107:560.0 108:489.0 109:503.0 110:603.0 111:828.0 112:980.0 113:16306.0 114:2068.0 115:9651.0 116:9085.0 117:204219.0 118:21826.0 119:9927.0 120:740.0 121:423.0 122:196.0 123:188.0 124:185.0 1…
1-deoxyerythritol	356844	117	225848	356844	117	225848	85:1366.0 86:1632.0 87:1854.0 88:3179.0 89:1649.0 90:219.0 91:391.0 92:300.0 93:700.0 94:90.0 98:484.0 99:1799.0 100:3009.0 101:9154.0 102:1087.0 103:13353.0 104:1156.0 105:965.0 107:21879.0 108:730.0 109:149.0 110:14609.0 111:380.0 112:173.0 113:575.0 114:298.0 115:2827.0 116:26172.0 117:73148.0 118:7901.0 119:3601.0 120:477.0 121:112.0 126:820.0 127:7825.0 129:6720.0 130:32725.0 131:7686.0 132:…	n/a	253154	4964.82	9355.4	3674.99	4467.28	2767.51	5835.76	2493.01	7465.28	7922.49	3372.6	13219.4	6094.17	7133.77	7187.88	85:1366.0 86:1632.0 87:1854.0 88:3179.0 89:1649.0 90:219.0 91:391.0 92:300.0 93:700.0 94:90.0 98:484.0 99:1799.0 100:3009.0 101:9154.0 102:1087.0 103:13353.0 104:1156.0 105:965.0 107:21879.0 108:730.0 109:149.0 110:14609.0 111:380.0 112:173.0 113:575.0 114:298.0 115:2827.0 116:26172.0 117:73148.0 118:7901.0 119:3601.0 120:477.0 121:112.0 126:820.0 127:7825.0 129:6720.0 130:32725.0 131:7686.0 132:…
199177 carbohydrate	583891	205	199177	583891	205	199177	85:446.0 86:139.0 88:407.0 89:2950.0 90:295.0 91:451.0 92:260.0 93:142.0 94:17.0 95:119.0 96:52.0 97:40.0 98:105.0 99:361.0 100:182.0 101:1736.0 102:319.0 103:8591.0 104:839.0 105:630.0 106:80.0 107:43.0 108:30.0 110:34.0 111:67.0 112:13.0 113:471.0 114:63.0 115:1063.0 116:600.0 117:14730.0 118:1487.0 119:1200.0 120:90.0 121:27.0 123:1.0 124:10.0 125:61.0 126:16.0 127:313.0 128:113.0 129:4657.0 1…			2739.4	2827.19	2266.88	3509.26	3243.91	4622.33	2118.89	1569.6	1288.61	645.194	2792.77	1242.12	1767.37	1615.81	85:446.0 86:139.0 88:407.0 89:2950.0 90:295.0 91:451.0 92:260.0 93:142.0 94:17.0 95:119.0 96:52.0 97:40.0 98:105.0 99:361.0 100:182.0 101:1736.0 102:319.0 103:8591.0 104:839.0 105:630.0 106:80.0 107:43.0 108:30.0 110:34.0 111:67.0 112:13.0 113:471.0 114:63.0 115:1063.0 116:600.0 117:14730.0 118:1487.0 119:1200.0 120:90.0 121:27.0 123:1.0 124:10.0 125:61.0 126:16.0 127:313.0 128:113.0 129:4657.0 1…
199205	825767	204	199205	825767	204	199205	85:186.0 86:22.0 87:629.0 88:74.0 89:159.0 90:28.0 91:52.0 92:45.0 93:56.0 95:111.0 96:19.0 97:84.0 98:38.0 99:136.0 100:17.0 101:1268.0 102:126.0 103:4632.0 104:411.0 105:219.0 106:10.0 107:14.0 108:3.0 109:13.0 110:8.0 111:64.0 112:1.0 113:84.0 114:11.0 115:208.0 116:432.0 117:796.0 118:55.0 119:107.0 120:16.0 121:9.0 123:13.0 125:20.0 127:43.0 128:20.0 129:1982.0 130:281.0 131:957.0 132:105.0 …			17046.6	17989.4	24130.1	18206.8	10981.6	19806.1	15526	14323.8	25720.8	13200.4	1805.82	11884.8	18258.1	18315.6	85:186.0 86:22.0 87:629.0 88:74.0 89:159.0 90:28.0 91:52.0 92:45.0 93:56.0 95:111.0 96:19.0 97:84.0 98:38.0 99:136.0 100:17.0 101:1268.0 102:126.0 103:4632.0 104:411.0 105:219.0 106:10.0 107:14.0 108:3.0 109:13.0 110:8.0 111:64.0 112:1.0 113:84.0 114:11.0 115:208.0 116:432.0 117:796.0 118:55.0 119:107.0 120:16.0 121:9.0 123:13.0 125:20.0 127:43.0 128:20.0 129:1982.0 130:281.0 131:957.0 132:105.0 …
199215	756511	204	199215	756511	204	199215	89:58.0 91:41.0 92:3.0 93:1.0 100:5.0 101:54.0 103:262.0 105:1.0 114:1.0 116:15.0 117:436.0 118:17.0 119:45.0 124:4.0 126:2.0 128:3.0 129:218.0 130:30.0 131:153.0 132:15.0 133:158.0 134:14.0 138:4.0 143:5.0 145:174.0 146:3.0 147:466.0 148:18.0 149:23.0 150:1.0 152:2.0 155:13.0 156:1.0 157:3.0 160:1.0 161:2.0 165:5.0 169:58.0 170:2.0 171:2.0 186:1.0 189:89.0 190:4.0 191:149.0 192:19.0 193:2.0 203:…			2476.48	6687.84	4189.53	3119.51	3298.62	3743.72	1439.35	1188.2	1052.76	866.776	1131.04	539.464	474.194	1063.84	89:58.0 91:41.0 92:3.0 93:1.0 100:5.0 101:54.0 103:262.0 105:1.0 114:1.0 116:15.0 117:436.0 118:17.0 119:45.0 124:4.0 126:2.0 128:3.0 129:218.0 130:30.0 131:153.0 132:15.0 133:158.0 134:14.0 138:4.0 143:5.0 145:174.0 146:3.0 147:466.0 148:18.0 149:23.0 150:1.0 152:2.0 155:13.0 156:1.0 157:3.0 160:1.0 161:2.0 165:5.0 169:58.0 170:2.0 171:2.0 186:1.0 189:89.0 190:4.0 191:149.0 192:19.0 193:2.0 203:…
199216	996789	297	199216	996789	297	199216	85:62.0 86:7.0 89:22.0 90:5.0 97:7.0 98:2.0 99:21.0 101:178.0 102:15.0 103:159.0 110:5.0 113:28.0 115:73.0 116:21.0 119:53.0 122:5.0 125:11.0 128:3.0 129:153.0 130:12.0 133:27.0 138:3.0 142:3.0 147:235.0 150:9.0 151:10.0 153:2.0 161:9.0 162:3.0 163:22.0 165:18.0 167:10.0 169:11.0 176:5.0 177:57.0 179:40.0 180:2.0 185:1.0 191:17.0 192:36.0 193:126.0 194:32.0 199:1.0 203:1.0 205:28.0 206:32.0 207:8…			1846.72	3370.52	1709.32	2078.93	1589.97	2701.93	1929.78	612.105	1273.6	765.76	943.731	743.192	796.445	711.285	85:62.0 86:7.0 89:22.0 90:5.0 97:7.0 98:2.0 99:21.0 101:178.0 102:15.0 103:159.0 110:5.0 113:28.0 115:73.0 116:21.0 119:53.0 122:5.0 125:11.0 128:3.0 129:153.0 130:12.0 133:27.0 138:3.0 142:3.0 147:235.0 150:9.0 151:10.0 153:2.0 161:9.0 162:3.0 163:22.0 165:18.0 167:10.0 169:11.0 176:5.0 177:57.0 179:40.0 180:2.0 185:1.0 191:17.0 192:36.0 193:126.0 194:32.0 199:1.0 203:1.0 205:28.0 206:32.0 207:8…
199231	939613	204	199231	939613	204	199231	85:21.0 86:3.0 87:9.0 89:67.0 90:17.0 92:26.0 93:43.0 94:5.0 95:17.0 96:13.0 99:7.0 100:3.0 101:9.0 103:238.0 104:3.0 105:7.0 106:25.0 109:16.0 110:11.0 112:3.0 113:16.0 115:10.0 116:9.0 117:6.0 119:27.0 120:1.0 121:13.0 122:1.0 123:9.0 124:5.0 125:5.0 126:1.0 128:3.0 129:149.0 130:32.0 131:41.0 132:2.0 133:24.0 134:41.0 135:4.0 136:4.0 138:1.0 139:17.0 141:13.0 142:4.0 143:8.0 144:3.0 145:4.0 14…			2659.9	4046.88	2292.52	2536.37	3337.34	3540.43	1807.34	1278.89	1957.57	1792.21	533.1	568.568	1255.61	1411.26	85:21.0 86:3.0 87:9.0 89:67.0 90:17.0 92:26.0 93:43.0 94:5.0 95:17.0 96:13.0 99:7.0 100:3.0 101:9.0 103:238.0 104:3.0 105:7.0 106:25.0 109:16.0 110:11.0 112:3.0 113:16.0 115:10.0 116:9.0 117:6.0 119:27.0 120:1.0 121:13.0 122:1.0 123:9.0 124:5.0 125:5.0 126:1.0 128:3.0 129:149.0 130:32.0 131:41.0 132:2.0 133:24.0 134:41.0 135:4.0 136:4.0 138:1.0 139:17.0 141:13.0 142:4.0 143:8.0 144:3.0 145:4.0 14…
199246	999209	105	199246	999209	105	199246	85:28.0 86:2.0 87:14.0 88:7.0 89:59.0 90:24.0 93:7.0 95:5.0 96:104.0 97:9.0 98:2.0 99:35.0 100:1.0 101:293.0 102:11.0 103:173.0 104:43.0 105:2692.0 106:213.0 107:1.0 110:8.0 112:10.0 113:7.0 115:71.0 116:108.0 117:116.0 119:57.0 120:11.0 121:17.0 123:7.0 124:2.0 126:10.0 127:3.0 128:4.0 129:1011.0 130:136.0 131:259.0 133:194.0 134:32.0 135:128.0 136:10.0 137:12.0 138:5.0 141:23.0 142:17.0 143:267…			2381.63	3560.85	1753.27	2895.62	2860.09	3781.01	1901.21	1900.33	2257.75	896.103	276.155	792.045	1617.1	1244.75	85:28.0 86:2.0 87:14.0 88:7.0 89:59.0 90:24.0 93:7.0 95:5.0 96:104.0 97:9.0 98:2.0 99:35.0 100:1.0 101:293.0 102:11.0 103:173.0 104:43.0 105:2692.0 106:213.0 107:1.0 110:8.0 112:10.0 113:7.0 115:71.0 116:108.0 117:116.0 119:57.0 120:11.0 121:17.0 123:7.0 124:2.0 126:10.0 127:3.0 128:4.0 129:1011.0 130:136.0 131:259.0 133:194.0 134:32.0 135:128.0 136:10.0 137:12.0 138:5.0 141:23.0 142:17.0 143:267…
199274	522752	174	199274	522752	174	199274	85:7.0 86:203.0 87:19.0 90:15.0 92:3.0 97:3.0 100:87.0 101:3.0 102:12.0 106:15.0 107:4.0 110:3.0 113:3.0 114:40.0 115:9.0 116:1.0 119:1.0 123:5.0 127:28.0 129:94.0 130:70.0 131:17.0 132:5.0 133:4.0 134:21.0 139:2.0 141:7.0 142:1.0 144:3.0 146:1.0 147:63.0 148:22.0 149:9.0 150:2.0 158:1.0 164:1.0 174:587.0 175:66.0 176:25.0 178:1.0 180:1.0 184:5.0 186:5.0 188:4.0 191:2.0 197:1.0 201:3.0 203:1.0 20…			479.814	479.896	594.188	571.984	588.348	625.361	623.081	452.078	495.29	472.491	648.365	453.191	560.183	559.16	85:7.0 86:203.0 87:19.0 90:15.0 92:3.0 97:3.0 100:87.0 101:3.0 102:12.0 106:15.0 107:4.0 110:3.0 113:3.0 114:40.0 115:9.0 116:1.0 119:1.0 123:5.0 127:28.0 129:94.0 130:70.0 131:17.0 132:5.0 133:4.0 134:21.0 139:2.0 141:7.0 142:1.0 144:3.0 146:1.0 147:63.0 148:22.0 149:9.0 150:2.0 158:1.0 164:1.0 174:587.0 175:66.0 176:25.0 178:1.0 180:1.0 184:5.0 186:5.0 188:4.0 191:2.0 197:1.0 201:3.0 203:1.0 20…
199319	995478	204	199319	995478	204	199319	85:924.0 86:106.0 87:243.0 88:79.0 89:647.0 90:157.0 91:1917.0 92:293.0 93:1326.0 94:312.0 95:4106.0 96:221.0 97:461.0 98:29.0 99:447.0 100:40.0 101:838.0 102:260.0 103:5238.0 104:496.0 105:1907.0 106:292.0 107:2055.0 108:301.0 109:1410.0 110:162.0 111:359.0 112:85.0 113:424.0 114:43.0 115:1177.0 116:778.0 117:5214.0 118:700.0 119:1639.0 120:353.0 121:999.0 122:173.0 123:695.0 124:157.0 125:242.0…			25420.4	42230.8	19011.3	26396.1	31754.8	37447.8	21129	1809.64	2341.37	1003.64	811.656	805.558	1192.16	1259.14	85:924.0 86:106.0 87:243.0 88:79.0 89:647.0 90:157.0 91:1917.0 92:293.0 93:1326.0 94:312.0 95:4106.0 96:221.0 97:461.0 98:29.0 99:447.0 100:40.0 101:838.0 102:260.0 103:5238.0 104:496.0 105:1907.0 106:292.0 107:2055.0 108:301.0 109:1410.0 110:162.0 111:359.0 112:85.0 113:424.0 114:43.0 115:1177.0 116:778.0 117:5214.0 118:700.0 119:1639.0 120:353.0 121:999.0 122:173.0 123:695.0 124:157.0 125:242.0…
199338	684537	217	199338	684537	217	199338	85:1195.0 86:316.0 87:253.0 88:153.0 89:398.0 92:13.0 97:412.0 98:28.0 99:515.0 100:125.0 101:718.0 102:98.0 103:12517.0 104:1082.0 105:448.0 106:2.0 110:18.0 112:29.0 113:445.0 114:51.0 115:237.0 116:190.0 117:2296.0 118:192.0 119:159.0 126:11.0 127:139.0 128:27.0 129:1370.0 130:165.0 131:877.0 132:58.0 133:1790.0 134:214.0 135:81.0 136:4.0 137:1.0 139:1.0 141:98.0 142:1.0 144:24.0 145:41.0 146:…			8563.42	11994.3	12582.3	9246.21	9635.77	13840.9	6428.08	18019.1	23098.5	18606.4	50094.6	15622.6	20983.1	28647.7	85:1195.0 86:316.0 87:253.0 88:153.0 89:398.0 92:13.0 97:412.0 98:28.0 99:515.0 100:125.0 101:718.0 102:98.0 103:12517.0 104:1082.0 105:448.0 106:2.0 110:18.0 112:29.0 113:445.0 114:51.0 115:237.0 116:190.0 117:2296.0 118:192.0 119:159.0 126:11.0 127:139.0 128:27.0 129:1370.0 130:165.0 131:877.0 132:58.0 133:1790.0 134:214.0 135:81.0 136:4.0 137:1.0 139:1.0 141:98.0 142:1.0 144:24.0 145:41.0 146:…
199433	668961	244	199433	668961	244	199433	85:228.0 86:98.0 89:1735.0 90:85.0 91:1295.0 92:545.0 93:38.0 94:41.0 95:58.0 96:45.0 97:143.0 98:200.0 99:91.0 100:189.0 101:436.0 102:85.0 103:2062.0 104:184.0 105:212.0 106:132.0 107:29.0 108:47.0 109:109.0 110:125.0 111:170.0 112:52.0 113:65.0 114:31.0 115:90.0 116:169.0 117:2661.0 118:280.0 119:170.0 120:16.0 122:14.0 123:2.0 124:20.0 125:20.0 126:475.0 127:608.0 128:96.0 129:427.0 130:105.0…			1313.91	1036.53	1400.78	3798.6	1683.4	2474.01	2788.22	5795.66	8790.85	9127.21	16648.6	11396.3	5609.34	6884.66	85:228.0 86:98.0 89:1735.0 90:85.0 91:1295.0 92:545.0 93:38.0 94:41.0 95:58.0 96:45.0 97:143.0 98:200.0 99:91.0 100:189.0 101:436.0 102:85.0 103:2062.0 104:184.0 105:212.0 106:132.0 107:29.0 108:47.0 109:109.0 110:125.0 111:170.0 112:52.0 113:65.0 114:31.0 115:90.0 116:169.0 117:2661.0 118:280.0 119:170.0 120:16.0 122:14.0 123:2.0 124:20.0 125:20.0 126:475.0 127:608.0 128:96.0 129:427.0 130:105.0…
199463	1010535	204	199463	1010535	204	199463	85:665.0 86:56.0 87:6056.0 88:510.0 89:242.0 92:70.0 93:91.0 94:36.0 95:352.0 96:408.0 97:1070.0 98:569.0 99:99.0 100:51.0 101:529.0 102:41.0 103:1374.0 104:26.0 105:75.0 106:106.0 107:138.0 108:26.0 109:280.0 110:100.0 111:409.0 112:92.0 113:37.0 114:75.0 115:155.0 116:205.0 117:241.0 118:54.0 119:155.0 120:31.0 121:103.0 122:68.0 123:111.0 124:15.0 125:99.0 127:53.0 128:15.0 129:1309.0 130:258.…			832.7	1386.48	758.07	960.993	1168.28	480.452	867.28	569.431	754.727	413.837	381.815	185.018	516.771	577.662	85:665.0 86:56.0 87:6056.0 88:510.0 89:242.0 92:70.0 93:91.0 94:36.0 95:352.0 96:408.0 97:1070.0 98:569.0 99:99.0 100:51.0 101:529.0 102:41.0 103:1374.0 104:26.0 105:75.0 106:106.0 107:138.0 108:26.0 109:280.0 110:100.0 111:409.0 112:92.0 113:37.0 114:75.0 115:155.0 116:205.0 117:241.0 118:54.0 119:155.0 120:31.0 121:103.0 122:68.0 123:111.0 124:15.0 125:99.0 127:53.0 128:15.0 129:1309.0 130:258.…
199553	594210	292	199553	594210	292	199553	85:8464.0 86:322.0 87:274.0 88:50.0 89:2319.0 90:201.0 91:91.0 92:403.0 93:26.0 95:210.0 97:521.0 98:249.0 99:3034.0 100:292.0 101:5847.0 102:1886.0 103:14236.0 104:1317.0 105:546.0 106:24.0 107:45.0 108:30.0 109:3.0 110:227.0 111:514.0 112:222.0 113:1659.0 114:143.0 115:1086.0 116:1104.0 117:3489.0 118:302.0 119:362.0 120:27.0 122:11.0 123:152.0 124:11.0 125:298.0 126:218.0 127:1047.0 128:236.0 …			361.952	1488.8	3904.79	2957.36	1759.99	2044.91	1835.91	3987.35	5347.41	4874.8	13937.4	6292.7	5466.58	6143.57	85:8464.0 86:322.0 87:274.0 88:50.0 89:2319.0 90:201.0 91:91.0 92:403.0 93:26.0 95:210.0 97:521.0 98:249.0 99:3034.0 100:292.0 101:5847.0 102:1886.0 103:14236.0 104:1317.0 105:546.0 106:24.0 107:45.0 108:30.0 109:3.0 110:227.0 111:514.0 112:222.0 113:1659.0 114:143.0 115:1086.0 116:1104.0 117:3489.0 118:302.0 119:362.0 120:27.0 122:11.0 123:152.0 124:11.0 125:298.0 126:218.0 127:1047.0 128:236.0 …
199562	605731	217	199562	605731	217	199562	85:1368.0 86:1839.0 87:1084.0 88:647.0 89:37045.0 90:3042.0 91:1752.0 92:250.0 93:238.0 94:161.0 95:271.0 96:1063.0 97:226.0 98:1065.0 99:1102.0 100:2849.0 101:8069.0 102:1258.0 103:10114.0 104:1061.0 105:2914.0 106:324.0 107:308.0 108:190.0 109:136.0 110:2094.0 111:387.0 112:1104.0 113:1034.0 114:1982.0 115:1917.0 116:2860.0 117:8532.0 118:1047.0 119:1455.0 120:230.0 121:270.0 122:93.0 123:79.0 …			2213.56	602.683	2234.84	2896.37	1935.07	3496.82	1737.28	3611.29	4605.55	2763.25	7782.78	230.753	3993.08	6600.97	85:1368.0 86:1839.0 87:1084.0 88:647.0 89:37045.0 90:3042.0 91:1752.0 92:250.0 93:238.0 94:161.0 95:271.0 96:1063.0 97:226.0 98:1065.0 99:1102.0 100:2849.0 101:8069.0 102:1258.0 103:10114.0 104:1061.0 105:2914.0 106:324.0 107:308.0 108:190.0 109:136.0 110:2094.0 111:387.0 112:1104.0 113:1034.0 114:1982.0 115:1917.0 116:2860.0 117:8532.0 118:1047.0 119:1455.0 120:230.0 121:270.0 122:93.0 123:79.0 …
199596	246426	85	199596	246426	85	199596	85:23022.0 86:1166.0 89:53.0 91:38.0 92:26.0 94:12.0 95:19.0 98:4618.0 99:4120.0 100:151.0 101:56.0 102:55.0 105:14.0 107:182.0 108:2.0 109:54.0 110:108.0 112:1849.0 113:2524.0 114:164.0 115:265.0 117:699.0 118:122.0 119:9.0 120:7.0 121:132.0 122:1.0 123:19.0 125:40.0 126:711.0 127:1373.0 128:136.0 129:15.0 130:249.0 131:31.0 132:131.0 133:20.0 134:219.0 135:39.0 137:17.0 141:34.0 143:27.0 144:3.…			1956.22	3718.42	1745.94	1836.45	1648.05	1611.59	1383.57	2436.42	3936.59	7996.49	3858.97	1959.32	1284.83	2404.18	85:23022.0 86:1166.0 89:53.0 91:38.0 92:26.0 94:12.0 95:19.0 98:4618.0 99:4120.0 100:151.0 101:56.0 102:55.0 105:14.0 107:182.0 108:2.0 109:54.0 110:108.0 112:1849.0 113:2524.0 114:164.0 115:265.0 117:699.0 118:122.0 119:9.0 120:7.0 121:132.0 122:1.0 123:19.0 125:40.0 126:711.0 127:1373.0 128:136.0 129:15.0 130:249.0 131:31.0 132:131.0 133:20.0 134:219.0 135:39.0 137:17.0 141:34.0 143:27.0 144:3.…
199806	701060	204	199806	701060	204	199806	85:2.0 86:13.0 87:13.0 88:8.0 89:391.0 90:11.0 92:14.0 94:3.0 97:6.0 99:6.0 100:201.0 101:93.0 102:45.0 103:373.0 104:20.0 105:32.0 106:5.0 107:10.0 108:4.0 109:4.0 110:3.0 111:6.0 112:1.0 113:18.0 114:21.0 115:35.0 116:31.0 117:173.0 118:9.0 119:14.0 120:2.0 121:9.0 122:10.0 124:2.0 126:6.0 128:11.0 129:218.0 130:48.0 131:61.0 132:28.0 133:128.0 134:18.0 136:1.0 137:1.0 138:3.0 139:6.0 140:3.0 1…			3024.64	9544.7	5914.41	6326.79	9854.61	10605.8	11869.8	13264.9	4373.99	2232.11	19532.6	18449.9	19906.9	6248.41	85:2.0 86:13.0 87:13.0 88:8.0 89:391.0 90:11.0 92:14.0 94:3.0 97:6.0 99:6.0 100:201.0 101:93.0 102:45.0 103:373.0 104:20.0 105:32.0 106:5.0 107:10.0 108:4.0 109:4.0 110:3.0 111:6.0 112:1.0 113:18.0 114:21.0 115:35.0 116:31.0 117:173.0 118:9.0 119:14.0 120:2.0 121:9.0 122:10.0 124:2.0 126:6.0 128:11.0 129:218.0 130:48.0 131:61.0 132:28.0 133:128.0 134:18.0 136:1.0 137:1.0 138:3.0 139:6.0 140:3.0 1…
199942	431285	104	199942	431285	104	199942	85:450.0 86:79.0 87:265.0 88:146.0 89:13.0 90:4.0 92:5.0 93:3.0 94:5.0 97:9.0 98:1.0 100:37.0 101:52.0 102:28.0 103:58.0 104:1853.0 105:123.0 106:37.0 107:42.0 108:15.0 109:6.0 110:30.0 111:2.0 113:11.0 114:37.0 116:269.0 117:1.0 118:12.0 121:2.0 122:3.0 124:2.0 126:39.0 128:3.0 130:329.0 131:445.0 132:47.0 133:11.0 135:93.0 137:15.0 138:1.0 142:1.0 143:10.0 144:19.0 145:7.0 146:50.0 149:50.0 151…			4975.97	5835.49	3986.27	13410.8	7893.45	12248.4	11241.3	5867.67	6385.16	6569.25	6149.86	4716.93	4042.33	6404.65	85:450.0 86:79.0 87:265.0 88:146.0 89:13.0 90:4.0 92:5.0 93:3.0 94:5.0 97:9.0 98:1.0 100:37.0 101:52.0 102:28.0 103:58.0 104:1853.0 105:123.0 106:37.0 107:42.0 108:15.0 109:6.0 110:30.0 111:2.0 113:11.0 114:37.0 116:269.0 117:1.0 118:12.0 121:2.0 122:3.0 124:2.0 126:39.0 128:3.0 130:329.0 131:445.0 132:47.0 133:11.0 135:93.0 137:15.0 138:1.0 142:1.0 143:10.0 144:19.0 145:7.0 146:50.0 149:50.0 151…
200392	722075	204	200392	722075	204	200392	85:269.0 86:26.0 87:320.0 88:72.0 89:531.0 90:31.0 91:36.0 93:27.0 94:1.0 95:35.0 97:75.0 98:21.0 99:211.0 100:15.0 101:1014.0 102:137.0 103:2697.0 104:209.0 105:144.0 106:3.0 108:2.0 109:35.0 110:3.0 111:125.0 112:13.0 113:192.0 114:12.0 115:548.0 116:363.0 117:1258.0 118:105.0 119:200.0 123:10.0 125:7.0 126:3.0 127:65.0 128:9.0 129:2146.0 130:358.0 131:5551.0 132:532.0 133:1672.0 134:173.0 135:…			551.646	750.029	332.342	516.943	369.506	453.017	252.362	340.058	310.896	290.011	348.196	161.112	337.279	217.908	85:269.0 86:26.0 87:320.0 88:72.0 89:531.0 90:31.0 91:36.0 93:27.0 94:1.0 95:35.0 97:75.0 98:21.0 99:211.0 100:15.0 101:1014.0 102:137.0 103:2697.0 104:209.0 105:144.0 106:3.0 108:2.0 109:35.0 110:3.0 111:125.0 112:13.0 113:192.0 114:12.0 115:548.0 116:363.0 117:1258.0 118:105.0 119:200.0 123:10.0 125:7.0 126:3.0 127:65.0 128:9.0 129:2146.0 130:358.0 131:5551.0 132:532.0 133:1672.0 134:173.0 135:…
200394	538807	116	200394	538807	116	200394	86:257.0 87:39.0 88:78.0 89:25.0 90:19.0 91:19.0 94:8.0 98:11.0 99:11.0 100:465.0 101:55.0 102:138.0 104:30.0 106:7.0 110:1.0 112:10.0 113:3.0 114:124.0 116:7597.0 117:844.0 118:746.0 119:31.0 124:2.0 125:2.0 127:31.0 128:118.0 131:4.0 132:12.0 140:8.0 142:38.0 143:219.0 144:17.0 147:23.0 148:3.0 152:2.0 155:4.0 156:44.0 157:129.0 158:6.0 159:10.0 160:30.0 167:3.0 171:10.0 174:15.0 176:22.0 177:7…			1774.19	3718.42	805.678	3250.42	2166.53	4602.63	4356.81	649.445	1425.83	684.297	559.515	621.579	1421.75	802.765	86:257.0 87:39.0 88:78.0 89:25.0 90:19.0 91:19.0 94:8.0 98:11.0 99:11.0 100:465.0 101:55.0 102:138.0 104:30.0 106:7.0 110:1.0 112:10.0 113:3.0 114:124.0 116:7597.0 117:844.0 118:746.0 119:31.0 124:2.0 125:2.0 127:31.0 128:118.0 131:4.0 132:12.0 140:8.0 142:38.0 143:219.0 144:17.0 147:23.0 148:3.0 152:2.0 155:4.0 156:44.0 157:129.0 158:6.0 159:10.0 160:30.0 167:3.0 171:10.0 174:15.0 176:22.0 177:7…
200411	595016	116	200411	595016	116	200411	85:73.0 86:32.0 87:930.0 88:807.0 89:746.0 90:87.0 91:70.0 92:51.0 94:8.0 95:63.0 96:6.0 97:4.0 98:23.0 99:167.0 100:40.0 101:2362.0 102:298.0 103:4271.0 104:348.0 105:300.0 106:8.0 107:8.0 109:24.0 110:3.0 111:31.0 112:1.0 113:207.0 114:29.0 115:254.0 116:3685.0 117:7428.0 118:844.0 119:549.0 120:17.0 121:5.0 122:12.0 124:7.0 125:9.0 126:3.0 127:60.0 128:45.0 129:598.0 130:97.0 131:509.0 132:69.…			932.429	1837.72	355.231	339.174	1303.79	894.076	404.731	1357.57	3503.48	1873.67	2917.64	1307.6	1309.88	874.716	85:73.0 86:32.0 87:930.0 88:807.0 89:746.0 90:87.0 91:70.0 92:51.0 94:8.0 95:63.0 96:6.0 97:4.0 98:23.0 99:167.0 100:40.0 101:2362.0 102:298.0 103:4271.0 104:348.0 105:300.0 106:8.0 107:8.0 109:24.0 110:3.0 111:31.0 112:1.0 113:207.0 114:29.0 115:254.0 116:3685.0 117:7428.0 118:844.0 119:549.0 120:17.0 121:5.0 122:12.0 124:7.0 125:9.0 126:3.0 127:60.0 128:45.0 129:598.0 130:97.0 131:509.0 132:69.…
200414	472678	143	200414	472678	143	200414	85:3.0 87:166.0 88:145.0 89:36.0 90:19.0 93:19.0 94:4.0 95:43.0 97:26.0 98:2.0 99:49.0 100:2.0 101:619.0 102:81.0 103:336.0 104:34.0 105:25.0 106:27.0 107:15.0 109:8.0 112:1.0 115:102.0 116:672.0 117:822.0 118:100.0 119:72.0 120:15.0 121:16.0 122:11.0 123:8.0 124:16.0 127:25.0 129:46.0 130:28.0 131:193.0 133:506.0 134:61.0 135:40.0 136:22.0 142:9.0 143:2996.0 144:321.0 145:231.0 146:14.0 147:927.…			4842.77	6265.25	7781.2	4354.22	3160.58	4988.12	2324.31	2667.12	2129.1	3102.14	3669.26	2894.81	3641.61	3518.39	85:3.0 87:166.0 88:145.0 89:36.0 90:19.0 93:19.0 94:4.0 95:43.0 97:26.0 98:2.0 99:49.0 100:2.0 101:619.0 102:81.0 103:336.0 104:34.0 105:25.0 106:27.0 107:15.0 109:8.0 112:1.0 115:102.0 116:672.0 117:822.0 118:100.0 119:72.0 120:15.0 121:16.0 122:11.0 123:8.0 124:16.0 127:25.0 129:46.0 130:28.0 131:193.0 133:506.0 134:61.0 135:40.0 136:22.0 142:9.0 143:2996.0 144:321.0 145:231.0 146:14.0 147:927.…
200420	511375	117	200420	511375	117	200420	85:43.0 86:4.0 87:89.0 88:62.0 89:329.0 90:34.0 93:4.0 95:9.0 97:48.0 98:1.0 99:34.0 100:3.0 101:342.0 102:54.0 103:846.0 104:69.0 105:44.0 106:5.0 107:2.0 110:1.0 113:57.0 114:15.0 115:240.0 116:775.0 117:3370.0 118:342.0 119:185.0 120:11.0 121:6.0 122:3.0 123:4.0 124:5.0 125:3.0 127:8.0 128:10.0 129:76.0 130:14.0 131:238.0 132:29.0 133:743.0 134:79.0 135:49.0 136:5.0 137:7.0 138:2.0 139:20.0 14…			1599.15	2531.47	2744.8	2822.73	2699.33	2938.28	2523.62	5889.01	8186.22	6275.98	33695.7	13910.7	9338.61	12503	85:43.0 86:4.0 87:89.0 88:62.0 89:329.0 90:34.0 93:4.0 95:9.0 97:48.0 98:1.0 99:34.0 100:3.0 101:342.0 102:54.0 103:846.0 104:69.0 105:44.0 106:5.0 107:2.0 110:1.0 113:57.0 114:15.0 115:240.0 116:775.0 117:3370.0 118:342.0 119:185.0 120:11.0 121:6.0 122:3.0 123:4.0 124:5.0 125:3.0 127:8.0 128:10.0 129:76.0 130:14.0 131:238.0 132:29.0 133:743.0 134:79.0 135:49.0 136:5.0 137:7.0 138:2.0 139:20.0 14…
200421	324479	100	200421	324479	100	200421	85:134.0 86:524.0 88:67.0 89:2786.0 90:210.0 91:203.0 92:23.0 93:72.0 94:7.0 95:33.0 96:19.0 98:82.0 99:23.0 100:2666.0 101:234.0 102:137.0 103:74.0 104:14.0 105:31.0 106:5.0 107:17.0 108:6.0 109:1.0 111:11.0 113:3.0 114:33.0 115:38.0 116:128.0 117:104.0 118:2.0 119:14.0 126:11.0 127:26.0 128:25.0 130:7.0 131:129.0 132:40.0 133:135.0 134:9.0 135:2.0 136:2.0 138:4.0 139:13.0 140:1.0 143:6.0 145:1.…			145513	117337	73187.6	18641.2	30986.3	29793.6	26317.7	8884.19	14537.1	23940.6	14751.5	5559.91	5910.72	5895.85	85:134.0 86:524.0 88:67.0 89:2786.0 90:210.0 91:203.0 92:23.0 93:72.0 94:7.0 95:33.0 96:19.0 98:82.0 99:23.0 100:2666.0 101:234.0 102:137.0 103:74.0 104:14.0 105:31.0 106:5.0 107:17.0 108:6.0 109:1.0 111:11.0 113:3.0 114:33.0 115:38.0 116:128.0 117:104.0 118:2.0 119:14.0 126:11.0 127:26.0 128:25.0 130:7.0 131:129.0 132:40.0 133:135.0 134:9.0 135:2.0 136:2.0 138:4.0 139:13.0 140:1.0 143:6.0 145:1.…
200426	614393	117	200426	614393	117	200426	87:14.0 89:2.0 100:2.0 101:160.0 102:170.0 103:200.0 105:12.0 106:1.0 108:3.0 109:4.0 115:59.0 116:12.0 117:2781.0 118:281.0 119:140.0 120:4.0 122:1.0 127:7.0 128:5.0 129:310.0 130:125.0 131:307.0 132:30.0 133:411.0 134:28.0 135:23.0 136:7.0 137:7.0 139:4.0 141:4.0 142:2.0 143:250.0 144:55.0 145:7.0 147:1270.0 148:162.0 149:78.0 150:8.0 151:1.0 153:6.0 154:6.0 155:28.0 156:4.0 157:5.0 161:3.0 166…			40811.4	53531.4	35148.6	56521.6	32932.3	44542	42764.7	39834.8	55791.9	39578.4	87474	39904.7	55850.5	41114.7	87:14.0 89:2.0 100:2.0 101:160.0 102:170.0 103:200.0 105:12.0 106:1.0 108:3.0 109:4.0 115:59.0 116:12.0 117:2781.0 118:281.0 119:140.0 120:4.0 122:1.0 127:7.0 128:5.0 129:310.0 130:125.0 131:307.0 132:30.0 133:411.0 134:28.0 135:23.0 136:7.0 137:7.0 139:4.0 141:4.0 142:2.0 143:250.0 144:55.0 145:7.0 147:1270.0 148:162.0 149:78.0 150:8.0 151:1.0 153:6.0 154:6.0 155:28.0 156:4.0 157:5.0 161:3.0 166…
200450	894304	267	200450	894304	267	200450	85:91.0 87:187.0 88:55.0 89:280.0 90:30.0 91:289.0 92:220.0 93:37.0 95:15.0 96:2.0 97:29.0 98:25.0 99:94.0 100:1.0 101:376.0 102:62.0 103:1965.0 104:178.0 105:157.0 106:4.0 109:132.0 110:6.0 111:87.0 112:1.0 113:130.0 114:2.0 115:142.0 116:145.0 117:661.0 118:74.0 119:93.0 120:204.0 121:245.0 122:5.0 124:2.0 125:6.0 127:42.0 128:7.0 129:1718.0 130:192.0 131:485.0 132:49.0 133:815.0 134:107.0 135:…			334.056	483.988	272.832	223.885	209.583	391.818	98.6319	101.351	169.385	224.84	268.951	70.6812	63.4484	95.5917	85:91.0 87:187.0 88:55.0 89:280.0 90:30.0 91:289.0 92:220.0 93:37.0 95:15.0 96:2.0 97:29.0 98:25.0 99:94.0 100:1.0 101:376.0 102:62.0 103:1965.0 104:178.0 105:157.0 106:4.0 109:132.0 110:6.0 111:87.0 112:1.0 113:130.0 114:2.0 115:142.0 116:145.0 117:661.0 118:74.0 119:93.0 120:204.0 121:245.0 122:5.0 124:2.0 125:6.0 127:42.0 128:7.0 129:1718.0 130:192.0 131:485.0 132:49.0 133:815.0 134:107.0 135:…
200457	839895	204	200457	839895	204	200457	87:10.0 89:4.0 93:18.0 95:1.0 99:9.0 101:32.0 102:3.0 103:151.0 117:19.0 129:102.0 131:11.0 132:1.0 133:21.0 143:19.0 147:288.0 148:2.0 149:17.0 157:2.0 159:406.0 160:27.0 161:11.0 163:9.0 179:2.0 182:1.0 189:9.0 191:10.0 204:664.0 205:92.0 206:21.0 209:5.0 217:104.0 218:6.0 221:8.0 224:3.0 226:1.0 233:51.0 234:1.0 267:1.0 271:2.0 281:2.0 291:2.0 297:1.0 303:3.0 312:3.0 323:1.0 329:1.0 334:2.0 36…			1528.01	2670.63	1641.57	1871.41	903.143	1767.05	1221.67	1248.21	2124.81	1378.37	739.616	1031.11	1320.73	1300.25	87:10.0 89:4.0 93:18.0 95:1.0 99:9.0 101:32.0 102:3.0 103:151.0 117:19.0 129:102.0 131:11.0 132:1.0 133:21.0 143:19.0 147:288.0 148:2.0 149:17.0 157:2.0 159:406.0 160:27.0 161:11.0 163:9.0 179:2.0 182:1.0 189:9.0 191:10.0 204:664.0 205:92.0 206:21.0 209:5.0 217:104.0 218:6.0 221:8.0 224:3.0 226:1.0 233:51.0 234:1.0 267:1.0 271:2.0 281:2.0 291:2.0 297:1.0 303:3.0 312:3.0 323:1.0 329:1.0 334:2.0 36…
200462	661929	242	200462	661929	242	200462	85:133.0 86:10.0 87:182.0 88:39.0 89:1559.0 90:119.0 91:31.0 93:2.0 94:6.0 95:5.0 96:1.0 98:69.0 99:278.0 100:99.0 101:268.0 102:263.0 103:1330.0 104:102.0 105:64.0 106:1.0 107:5.0 109:1.0 111:1.0 112:62.0 113:81.0 114:53.0 115:62.0 116:70.0 117:174.0 118:4.0 119:28.0 120:1.0 124:1.0 126:48.0 127:291.0 128:118.0 129:71.0 130:122.0 131:205.0 132:3.0 133:505.0 134:24.0 135:10.0 136:5.0 137:2.0 140:…			469.353	644.636	233.464	1759.84	903.985	1114.96	1566.55	1022.84	857.644	612.608	1339.95	1073.73	1182.14	521.129	85:133.0 86:10.0 87:182.0 88:39.0 89:1559.0 90:119.0 91:31.0 93:2.0 94:6.0 95:5.0 96:1.0 98:69.0 99:278.0 100:99.0 101:268.0 102:263.0 103:1330.0 104:102.0 105:64.0 106:1.0 107:5.0 109:1.0 111:1.0 112:62.0 113:81.0 114:53.0 115:62.0 116:70.0 117:174.0 118:4.0 119:28.0 120:1.0 124:1.0 126:48.0 127:291.0 128:118.0 129:71.0 130:122.0 131:205.0 132:3.0 133:505.0 134:24.0 135:10.0 136:5.0 137:2.0 140:…
200476	423795	85	200476	423795	85	200476	85:1556.0 86:166.0 87:5.0 88:5.0 90:7.0 92:5.0 93:29.0 95:5.0 96:10.0 97:126.0 98:207.0 99:349.0 100:227.0 101:36.0 102:7.0 105:1.0 106:4.0 107:2.0 108:3.0 109:7.0 110:179.0 111:47.0 112:157.0 113:160.0 114:30.0 115:6.0 116:13.0 117:7.0 118:6.0 120:3.0 121:1.0 122:11.0 123:3.0 124:7.0 125:7.0 126:56.0 127:101.0 128:3.0 131:1.0 137:24.0 138:1.0 139:5.0 140:87.0 141:75.0 142:4.0 144:1.0 146:13.0 14…			371.019	544.359	536.508	398.678	354.355	391.818	275.489	356.061	864.077	2075.7	1037.38	358.603	428.277	548.882	85:1556.0 86:166.0 87:5.0 88:5.0 90:7.0 92:5.0 93:29.0 95:5.0 96:10.0 97:126.0 98:207.0 99:349.0 100:227.0 101:36.0 102:7.0 105:1.0 106:4.0 107:2.0 108:3.0 109:7.0 110:179.0 111:47.0 112:157.0 113:160.0 114:30.0 115:6.0 116:13.0 117:7.0 118:6.0 120:3.0 121:1.0 122:11.0 123:3.0 124:7.0 125:7.0 126:56.0 127:101.0 128:3.0 131:1.0 137:24.0 138:1.0 139:5.0 140:87.0 141:75.0 142:4.0 144:1.0 146:13.0 14…
200478	658429	244	200478	658429	244	200478	85:664.0 86:290.0 87:448.0 88:279.0 89:4736.0 90:365.0 91:158.0 92:48.0 93:12.0 94:3.0 95:41.0 96:22.0 97:124.0 98:216.0 99:335.0 100:425.0 101:1485.0 102:187.0 103:2418.0 104:268.0 105:225.0 106:25.0 107:16.0 110:74.0 111:249.0 112:337.0 113:183.0 114:84.0 115:294.0 116:322.0 117:9101.0 118:846.0 119:544.0 120:4.0 121:22.0 123:7.0 124:15.0 125:65.0 126:782.0 127:109.0 128:83.0 129:575.0 130:133.…			483.998	779.702	513.62	890.332	701.135	1085.41	1447.51	1593.61	2427.13	2919.67	14444.1	4546.46	2143.89	2677.6	85:664.0 86:290.0 87:448.0 88:279.0 89:4736.0 90:365.0 91:158.0 92:48.0 93:12.0 94:3.0 95:41.0 96:22.0 97:124.0 98:216.0 99:335.0 100:425.0 101:1485.0 102:187.0 103:2418.0 104:268.0 105:225.0 106:25.0 107:16.0 110:74.0 111:249.0 112:337.0 113:183.0 114:84.0 115:294.0 116:322.0 117:9101.0 118:846.0 119:544.0 120:4.0 121:22.0 123:7.0 124:15.0 125:65.0 126:782.0 127:109.0 128:83.0 129:575.0 130:133.…
200482	350368	85	200482	350368	85	200482	85:2262.0 86:225.0 87:49.0 88:484.0 89:298.0 90:54.0 91:84.0 92:61.0 93:39.0 94:30.0 95:26.0 96:17.0 97:65.0 98:77.0 99:255.0 100:104.0 101:666.0 102:136.0 103:1525.0 104:113.0 105:86.0 106:14.0 107:3.0 108:13.0 109:1.0 110:89.0 111:54.0 112:159.0 113:319.0 114:132.0 116:146.0 117:80.0 120:11.0 122:5.0 123:12.0 124:19.0 125:14.0 126:45.0 127:13.0 128:42.0 129:92.0 130:59.0 131:32.0 132:6.0 138:8.…			354.281	831.887	650.951	650.084	619.49	820.918	521.729	536.092	701.124	1319.71	773.235	936.526	829.839	1022.73	85:2262.0 86:225.0 87:49.0 88:484.0 89:298.0 90:54.0 91:84.0 92:61.0 93:39.0 94:30.0 95:26.0 96:17.0 97:65.0 98:77.0 99:255.0 100:104.0 101:666.0 102:136.0 103:1525.0 104:113.0 105:86.0 106:14.0 107:3.0 108:13.0 109:1.0 110:89.0 111:54.0 112:159.0 113:319.0 114:132.0 116:146.0 117:80.0 120:11.0 122:5.0 123:12.0 124:19.0 125:14.0 126:45.0 127:13.0 128:42.0 129:92.0 130:59.0 131:32.0 132:6.0 138:8.…
200489	795850	290	200489	795850	290	200489	85:66.0 86:8.0 87:61.0 88:17.0 89:799.0 90:80.0 91:91.0 93:53.0 94:48.0 95:179.0 96:27.0 97:42.0 98:65.0 99:104.0 100:33.0 101:396.0 102:24.0 103:1506.0 104:120.0 105:93.0 106:2.0 107:32.0 108:8.0 109:1.0 110:10.0 111:12.0 112:32.0 113:53.0 114:4.0 115:41.0 116:123.0 117:1115.0 118:91.0 119:56.0 120:6.0 121:20.0 122:5.0 124:1.0 125:16.0 126:219.0 127:54.0 128:28.0 129:632.0 130:129.0 131:248.0 13…			12081.1	10636.5	12056.8	12446.8	9582.74	14528.2	12020.8	5933.02	9193.95	4376.24	1887.46	7536.9	10357.1	7382.15	85:66.0 86:8.0 87:61.0 88:17.0 89:799.0 90:80.0 91:91.0 93:53.0 94:48.0 95:179.0 96:27.0 97:42.0 98:65.0 99:104.0 100:33.0 101:396.0 102:24.0 103:1506.0 104:120.0 105:93.0 106:2.0 107:32.0 108:8.0 109:1.0 110:10.0 111:12.0 112:32.0 113:53.0 114:4.0 115:41.0 116:123.0 117:1115.0 118:91.0 119:56.0 120:6.0 121:20.0 122:5.0 124:1.0 125:16.0 126:219.0 127:54.0 128:28.0 129:632.0 130:129.0 131:248.0 13…
200490	741114	319	200490	741114	319	200490	85:2.0 86:3.0 87:15.0 88:13.0 89:334.0 90:24.0 91:2.0 92:1.0 93:16.0 94:6.0 95:9.0 97:13.0 99:5.0 100:71.0 101:99.0 102:7.0 103:1697.0 104:127.0 105:25.0 106:9.0 108:5.0 111:3.0 113:13.0 114:54.0 115:12.0 116:12.0 117:618.0 118:47.0 119:52.0 123:5.0 125:1.0 126:1.0 127:2.0 129:560.0 130:79.0 131:115.0 132:16.0 133:432.0 134:17.0 135:5.0 138:8.0 140:7.0 141:1.0 142:5.0 143:45.0 144:2.0 145:9.0 146…			497.946	1697.54	872.513	376.364	780.255	695.705	229.234	754.796	906.959	550.696	1380.78	695.378	638.659	895.273	85:2.0 86:3.0 87:15.0 88:13.0 89:334.0 90:24.0 91:2.0 92:1.0 93:16.0 94:6.0 95:9.0 97:13.0 99:5.0 100:71.0 101:99.0 102:7.0 103:1697.0 104:127.0 105:25.0 106:9.0 108:5.0 111:3.0 113:13.0 114:54.0 115:12.0 116:12.0 117:618.0 118:47.0 119:52.0 123:5.0 125:1.0 126:1.0 127:2.0 129:560.0 130:79.0 131:115.0 132:16.0 133:432.0 134:17.0 135:5.0 138:8.0 140:7.0 141:1.0 142:5.0 143:45.0 144:2.0 145:9.0 146…
200505	593597	204	200505	593597	204	200505	85:122.0 86:56.0 87:88.0 88:24.0 89:172.0 90:20.0 92:46.0 93:12.0 94:20.0 95:11.0 96:1.0 97:181.0 98:56.0 99:204.0 100:43.0 101:1428.0 102:212.0 103:1031.0 104:122.0 105:142.0 106:43.0 107:54.0 108:13.0 109:25.0 110:14.0 111:86.0 112:40.0 113:107.0 114:30.0 115:244.0 116:695.0 118:34.0 119:197.0 120:43.0 121:25.0 122:24.0 123:24.0 124:32.0 125:37.0 126:8.0 127:109.0 128:28.0 129:1071.0 130:90.0 1…			3319.64	8498.96	1853.97	1787.36	1404.8	1807.15	988.36	993.504	1571.63	1603.21	3426.73	1510.29	1281.49	1499.66	85:122.0 86:56.0 87:88.0 88:24.0 89:172.0 90:20.0 92:46.0 93:12.0 94:20.0 95:11.0 96:1.0 97:181.0 98:56.0 99:204.0 100:43.0 101:1428.0 102:212.0 103:1031.0 104:122.0 105:142.0 106:43.0 107:54.0 108:13.0 109:25.0 110:14.0 111:86.0 112:40.0 113:107.0 114:30.0 115:244.0 116:695.0 118:34.0 119:197.0 120:43.0 121:25.0 122:24.0 123:24.0 124:32.0 125:37.0 126:8.0 127:109.0 128:28.0 129:1071.0 130:90.0 1…
200511	719282	204	200511	719282	204	200511	85:53.0 86:10.0 87:14.0 88:24.0 89:133.0 90:10.0 91:53.0 92:26.0 93:17.0 94:25.0 95:34.0 96:1.0 97:39.0 99:23.0 100:17.0 101:247.0 102:40.0 103:1265.0 104:71.0 105:51.0 106:3.0 107:6.0 108:6.0 109:7.0 110:11.0 111:37.0 112:4.0 113:47.0 114:36.0 115:24.0 116:64.0 117:460.0 118:30.0 119:78.0 120:6.0 121:1.0 122:4.0 123:3.0 124:7.0 125:9.0 126:36.0 127:25.0 128:4.0 129:911.0 130:121.0 131:285.0 132:…			1743.51	6940.58	1702.91	4106.54	1349.24	2645.65	1729.12	1076.18	2538.63	713.624	422.638	327.42	1000.98	461.513	85:53.0 86:10.0 87:14.0 88:24.0 89:133.0 90:10.0 91:53.0 92:26.0 93:17.0 94:25.0 95:34.0 96:1.0 97:39.0 99:23.0 100:17.0 101:247.0 102:40.0 103:1265.0 104:71.0 105:51.0 106:3.0 107:6.0 108:6.0 109:7.0 110:11.0 111:37.0 112:4.0 113:47.0 114:36.0 115:24.0 116:64.0 117:460.0 118:30.0 119:78.0 120:6.0 121:1.0 122:4.0 123:3.0 124:7.0 125:9.0 126:36.0 127:25.0 128:4.0 129:911.0 130:121.0 131:285.0 132:…
200521	790167	204	200521	790167	204	200521	85:5.0 86:12.0 87:8.0 88:19.0 89:14.0 90:1.0 91:8.0 93:15.0 94:6.0 96:3.0 97:27.0 98:6.0 99:9.0 101:89.0 102:6.0 103:607.0 104:32.0 105:22.0 106:11.0 108:3.0 111:12.0 112:2.0 113:5.0 114:1.0 115:15.0 116:10.0 117:208.0 118:21.0 119:9.0 120:7.0 122:4.0 126:24.0 127:1.0 129:192.0 130:6.0 131:136.0 132:22.0 133:217.0 134:18.0 135:3.0 136:3.0 137:4.0 138:8.0 139:5.0 140:4.0 141:29.0 143:78.0 147:1178…			790.856	2127.3	498.971	1498.76	603.498	1278.86	661.174	341.392	645.377	394.285	230.53	87.3121	308.059	175.765	85:5.0 86:12.0 87:8.0 88:19.0 89:14.0 90:1.0 91:8.0 93:15.0 94:6.0 96:3.0 97:27.0 98:6.0 99:9.0 101:89.0 102:6.0 103:607.0 104:32.0 105:22.0 106:11.0 108:3.0 111:12.0 112:2.0 113:5.0 114:1.0 115:15.0 116:10.0 117:208.0 118:21.0 119:9.0 120:7.0 122:4.0 126:24.0 127:1.0 129:192.0 130:6.0 131:136.0 132:22.0 133:217.0 134:18.0 135:3.0 136:3.0 137:4.0 138:8.0 139:5.0 140:4.0 141:29.0 143:78.0 147:1178…
200522	877601	217	200522	877601	217	200522	85:55.0 86:18.0 87:5.0 88:2.0 89:504.0 90:11.0 91:2.0 93:16.0 96:15.0 97:9.0 99:11.0 100:35.0 101:369.0 102:29.0 103:580.0 104:19.0 105:42.0 106:5.0 108:4.0 110:16.0 113:26.0 114:304.0 115:42.0 116:82.0 117:229.0 118:1.0 119:28.0 121:7.0 122:2.0 125:2.0 126:5.0 127:15.0 128:7.0 129:508.0 130:71.0 131:78.0 132:1.0 133:296.0 134:17.0 135:22.0 137:2.0 141:5.0 142:20.0 143:114.0 144:2.0 145:7.0 146:1…			669.507	1073.37	926.53	6003.23	1454.46	3605.85	5064.24	1149.53	2294.2	309.563	302.57	288.961	1864.22	454.318	85:55.0 86:18.0 87:5.0 88:2.0 89:504.0 90:11.0 91:2.0 93:16.0 96:15.0 97:9.0 99:11.0 100:35.0 101:369.0 102:29.0 103:580.0 104:19.0 105:42.0 106:5.0 108:4.0 110:16.0 113:26.0 114:304.0 115:42.0 116:82.0 117:229.0 118:1.0 119:28.0 121:7.0 122:2.0 125:2.0 126:5.0 127:15.0 128:7.0 129:508.0 130:71.0 131:78.0 132:1.0 133:296.0 134:17.0 135:22.0 137:2.0 141:5.0 142:20.0 143:114.0 144:2.0 145:7.0 146:1…
200534	736994	290	200534	736994	290	200534	85:51.0 86:25.0 87:8.0 89:430.0 90:39.0 91:5.0 92:13.0 93:38.0 94:44.0 95:31.0 96:30.0 97:21.0 98:59.0 99:63.0 100:42.0 101:198.0 102:94.0 103:176.0 104:18.0 105:12.0 106:27.0 107:7.0 108:15.0 109:18.0 110:9.0 111:8.0 112:9.0 113:49.0 114:15.0 115:42.0 116:35.0 117:154.0 118:11.0 119:25.0 120:20.0 121:9.0 122:16.0 123:22.0 124:13.0 125:13.0 126:117.0 127:19.0 128:23.0 129:209.0 130:43.0 131:174.0…			5429.29	3864.74	7832.47	5179.84	3775.86	7142.06	4766.98	2456.42	4003.05	1612.98	230.53	2282.59	2793.4	2888.31	85:51.0 86:25.0 87:8.0 89:430.0 90:39.0 91:5.0 92:13.0 93:38.0 94:44.0 95:31.0 96:30.0 97:21.0 98:59.0 99:63.0 100:42.0 101:198.0 102:94.0 103:176.0 104:18.0 105:12.0 106:27.0 107:7.0 108:15.0 109:18.0 110:9.0 111:8.0 112:9.0 113:49.0 114:15.0 115:42.0 116:35.0 117:154.0 118:11.0 119:25.0 120:20.0 121:9.0 122:16.0 123:22.0 124:13.0 125:13.0 126:117.0 127:19.0 128:23.0 129:209.0 130:43.0 131:174.0…
200540	949963	217	200540	949963	217	200540	85:4.0 86:49.0 88:70.0 89:656.0 92:10.0 94:4.0 97:50.0 98:32.0 99:61.0 100:244.0 101:395.0 102:176.0 103:1997.0 104:172.0 105:426.0 106:66.0 109:40.0 110:12.0 111:72.0 112:18.0 113:64.0 114:75.0 115:94.0 116:216.0 117:743.0 118:35.0 119:50.0 120:35.0 122:18.0 124:11.0 125:19.0 127:82.0 128:2.0 129:1209.0 130:205.0 131:342.0 132:71.0 133:722.0 134:11.0 135:31.0 136:41.0 137:4.0 138:2.0 139:40.0 14…			3113.91	2028.04	2495.77	1627.44	1115.25	2957.28	1832.51	870.816	994.867	1019.93	1138.24	683.944	873.251	1002.17	85:4.0 86:49.0 88:70.0 89:656.0 92:10.0 94:4.0 97:50.0 98:32.0 99:61.0 100:244.0 101:395.0 102:176.0 103:1997.0 104:172.0 105:426.0 106:66.0 109:40.0 110:12.0 111:72.0 112:18.0 113:64.0 114:75.0 115:94.0 116:216.0 117:743.0 118:35.0 119:50.0 120:35.0 122:18.0 124:11.0 125:19.0 127:82.0 128:2.0 129:1209.0 130:205.0 131:342.0 132:71.0 133:722.0 134:11.0 135:31.0 136:41.0 137:4.0 138:2.0 139:40.0 14…
200543	895449	204	200543	895449	204	200543	85:8.0 86:11.0 88:6.0 89:16.0 90:9.0 92:11.0 94:4.0 95:13.0 96:18.0 97:6.0 99:40.0 100:1.0 101:331.0 102:8.0 103:595.0 104:26.0 105:26.0 108:2.0 109:31.0 111:34.0 113:32.0 114:10.0 115:27.0 116:93.0 117:510.0 118:26.0 119:22.0 122:1.0 124:2.0 126:7.0 127:10.0 128:2.0 129:948.0 130:118.0 131:109.0 132:21.0 133:321.0 134:14.0 135:34.0 136:1.0 139:4.0 140:3.0 141:3.0 142:28.0 143:134.0 144:8.0 145:4…			1866.25	2511.01	1843.9	1567.94	963.745	1720.62	931.221	685.451	1009.88	599.574	273.754	587.278	622.796	544.77	85:8.0 86:11.0 88:6.0 89:16.0 90:9.0 92:11.0 94:4.0 95:13.0 96:18.0 97:6.0 99:40.0 100:1.0 101:331.0 102:8.0 103:595.0 104:26.0 105:26.0 108:2.0 109:31.0 111:34.0 113:32.0 114:10.0 115:27.0 116:93.0 117:510.0 118:26.0 119:22.0 122:1.0 124:2.0 126:7.0 127:10.0 128:2.0 129:948.0 130:118.0 131:109.0 132:21.0 133:321.0 134:14.0 135:34.0 136:1.0 139:4.0 140:3.0 141:3.0 142:28.0 143:134.0 144:8.0 145:4…
200547	726539	204	200547	726539	204	200547	85:2.0 86:12.0 87:12.0 88:3.0 89:289.0 91:18.0 95:3.0 96:1.0 99:22.0 100:159.0 101:22.0 102:17.0 103:63.0 104:5.0 105:25.0 107:12.0 113:15.0 114:2.0 115:3.0 116:7.0 117:60.0 118:7.0 124:1.0 128:1.0 129:124.0 131:32.0 132:11.0 133:59.0 134:35.0 135:1.0 139:2.0 145:2.0 146:3.0 147:408.0 148:61.0 149:13.0 150:3.0 151:3.0 152:2.0 153:11.0 157:57.0 158:2.0 163:7.0 164:1.0 166:1.0 168:3.0 169:16.0 172:…			401.704	735.703	189.517	443.307	485.66	33.7653	508.124	528.091	422.39	524.627	833.269	737.995	752.198	500.572	85:2.0 86:12.0 87:12.0 88:3.0 89:289.0 91:18.0 95:3.0 96:1.0 99:22.0 100:159.0 101:22.0 102:17.0 103:63.0 104:5.0 105:25.0 107:12.0 113:15.0 114:2.0 115:3.0 116:7.0 117:60.0 118:7.0 124:1.0 128:1.0 129:124.0 131:32.0 132:11.0 133:59.0 134:35.0 135:1.0 139:2.0 145:2.0 146:3.0 147:408.0 148:61.0 149:13.0 150:3.0 151:3.0 152:2.0 153:11.0 157:57.0 158:2.0 163:7.0 164:1.0 166:1.0 168:3.0 169:16.0 172:…
200556	611269	437	200556	611269	437	200556	85:14488.0 86:3095.0 87:17454.0 88:26775.0 89:45911.0 90:5314.0 91:3679.0 92:1462.0 93:835.0 94:1342.0 95:3143.0 96:1301.0 97:6288.0 98:3597.0 99:23367.0 100:3986.0 101:56401.0 102:22271.0 103:295289.0 104:28998.0 105:19661.0 106:1781.0 107:1376.0 108:587.0 109:11023.0 110:1156.0 111:21515.0 112:3946.0 113:36197.0 114:5939.0 115:26351.0 116:14905.0 117:129810.0 118:14591.0 119:26860.0 120:3323.0 …			82.991	155.531	83.3144	138.347	74.9112	103.406	80.9462	113.353	216.555	179.221	146.482	85.2332	119.383	101.759	85:14488.0 86:3095.0 87:17454.0 88:26775.0 89:45911.0 90:5314.0 91:3679.0 92:1462.0 93:835.0 94:1342.0 95:3143.0 96:1301.0 97:6288.0 98:3597.0 99:23367.0 100:3986.0 101:56401.0 102:22271.0 103:295289.0 104:28998.0 105:19661.0 106:1781.0 107:1376.0 108:587.0 109:11023.0 110:1156.0 111:21515.0 112:3946.0 113:36197.0 114:5939.0 115:26351.0 116:14905.0 117:129810.0 118:14591.0 119:26860.0 120:3323.0 …
200615	402806	219	200615	402806	219	200615	85:501.0 87:28.0 91:95.0 92:5.0 94:22.0 95:4.0 96:9.0 99:293.0 101:676.0 102:89.0 103:12310.0 104:1157.0 105:390.0 106:56.0 107:40.0 108:20.0 109:1.0 110:221.0 111:35.0 112:42.0 113:49.0 115:851.0 116:125.0 117:3660.0 118:253.0 119:164.0 121:3.0 122:5.0 123:3.0 129:1129.0 130:4.0 131:393.0 133:1110.0 134:70.0 136:8.0 143:149.0 145:58.0 147:423.0 148:79.0 149:442.0 150:56.0 151:2.0 152:3.0 154:20.…			152.034	218.972	245.366	165.124	128.78	209.626	50.3363	344.059	495.29	348.665	132.074	223.477	113.539	306.305	85:501.0 87:28.0 91:95.0 92:5.0 94:22.0 95:4.0 96:9.0 99:293.0 101:676.0 102:89.0 103:12310.0 104:1157.0 105:390.0 106:56.0 107:40.0 108:20.0 109:1.0 110:221.0 111:35.0 112:42.0 113:49.0 115:851.0 116:125.0 117:3660.0 118:253.0 119:164.0 121:3.0 122:5.0 123:3.0 129:1129.0 130:4.0 131:393.0 133:1110.0 134:70.0 136:8.0 143:149.0 145:58.0 147:423.0 148:79.0 149:442.0 150:56.0 151:2.0 152:3.0 154:20.…
200625	1073915	217	200625	1073915	217	200625	85:14.0 86:11.0 87:13.0 88:8.0 89:81.0 90:17.0 91:7.0 93:7.0 94:6.0 95:9.0 98:8.0 99:50.0 100:20.0 101:367.0 102:97.0 103:1500.0 104:167.0 105:5.0 106:22.0 107:24.0 109:43.0 110:25.0 111:3.0 112:11.0 113:34.0 114:25.0 115:31.0 116:53.0 117:441.0 118:43.0 119:46.0 121:4.0 122:3.0 125:1.0 126:37.0 127:50.0 129:1418.0 130:47.0 131:101.0 133:383.0 134:52.0 135:29.0 137:4.0 138:7.0 139:3.0 140:15.0 14…			2413.71	3700	1384.3	238.761	3406.36	3750.76	3226.96	2948.51	2705.87	433.388	252.142	539.464	3108.14	1323.89	85:14.0 86:11.0 87:13.0 88:8.0 89:81.0 90:17.0 91:7.0 93:7.0 94:6.0 95:9.0 98:8.0 99:50.0 100:20.0 101:367.0 102:97.0 103:1500.0 104:167.0 105:5.0 106:22.0 107:24.0 109:43.0 110:25.0 111:3.0 112:11.0 113:34.0 114:25.0 115:31.0 116:53.0 117:441.0 118:43.0 119:46.0 121:4.0 122:3.0 125:1.0 126:37.0 127:50.0 129:1418.0 130:47.0 131:101.0 133:383.0 134:52.0 135:29.0 137:4.0 138:7.0 139:3.0 140:15.0 14…
200648	530107	204	200648	530107	204	200648	85:92.0 88:34.0 95:25.0 96:23.0 97:153.0 98:103.0 99:141.0 101:482.0 102:92.0 103:147.0 105:52.0 106:24.0 110:16.0 111:81.0 113:143.0 115:985.0 116:125.0 117:293.0 118:32.0 119:163.0 120:8.0 121:10.0 122:7.0 123:6.0 127:145.0 128:95.0 129:840.0 130:929.0 131:716.0 133:992.0 134:71.0 135:109.0 136:32.0 137:12.0 138:12.0 143:306.0 145:40.0 150:71.0 152:11.0 155:27.0 156:77.0 159:126.0 163:2.0 165:1…			590.701	1055.97	1122.46	502.811	677.568	75.2684	63.2605	672.115	1138.52	1042.74	254.543	1231.72	803.124	1701.12	85:92.0 88:34.0 95:25.0 96:23.0 97:153.0 98:103.0 99:141.0 101:482.0 102:92.0 103:147.0 105:52.0 106:24.0 110:16.0 111:81.0 113:143.0 115:985.0 116:125.0 117:293.0 118:32.0 119:163.0 120:8.0 121:10.0 122:7.0 123:6.0 127:145.0 128:95.0 129:840.0 130:929.0 131:716.0 133:992.0 134:71.0 135:109.0 136:32.0 137:12.0 138:12.0 143:306.0 145:40.0 150:71.0 152:11.0 155:27.0 156:77.0 159:126.0 163:2.0 165:1…
200675	819793	204	200675	819793	204	200675	85:155.0 89:693.0 90:121.0 91:1537.0 92:312.0 93:3.0 96:29.0 98:116.0 99:155.0 100:54.0 101:503.0 102:322.0 103:6388.0 104:603.0 105:364.0 106:52.0 107:83.0 109:107.0 110:4.0 111:47.0 112:54.0 113:210.0 115:174.0 116:177.0 117:1935.0 118:210.0 119:246.0 120:6.0 121:30.0 122:16.0 124:9.0 125:25.0 126:92.0 127:96.0 128:30.0 129:1686.0 130:237.0 131:1089.0 132:134.0 133:1831.0 134:172.0 135:213.0 13…			1326.46	1228.9	884.415	1648.27	1513.37	1762.83	1303.98	561.43	814.762	364.958	477.869	297.277	358.15	560.188	85:155.0 89:693.0 90:121.0 91:1537.0 92:312.0 93:3.0 96:29.0 98:116.0 99:155.0 100:54.0 101:503.0 102:322.0 103:6388.0 104:603.0 105:364.0 106:52.0 107:83.0 109:107.0 110:4.0 111:47.0 112:54.0 113:210.0 115:174.0 116:177.0 117:1935.0 118:210.0 119:246.0 120:6.0 121:30.0 122:16.0 124:9.0 125:25.0 126:92.0 127:96.0 128:30.0 129:1686.0 130:237.0 131:1089.0 132:134.0 133:1831.0 134:172.0 135:213.0 13…
200845	587366	204	200845	587366	204	200845	85:4.0 86:178.0 100:41.0 103:2.0 110:5.0 115:36.0 127:7.0 129:14.0 130:64.0 131:20.0 133:3.0 134:4.0 135:1.0 142:4.0 144:3.0 145:13.0 147:81.0 151:1.0 152:1.0 156:1.0 158:3.0 166:2.0 167:6.0 169:2.0 171:1.0 172:10.0 173:1.0 174:345.0 175:50.0 176:12.0 178:1.0 179:3.0 181:2.0 184:2.0 186:2.0 188:1.0 189:47.0 190:5.0 191:117.0 192:12.0 193:4.0 195:4.0 200:11.0 202:2.0 204:897.0 205:109.0 206:33.0 2…			233.63	460.454	388.19	1720.42	180.965	1527.18	921.018	466.747	827.627	765.76	790.044	518.675	440.8	489.265	85:4.0 86:178.0 100:41.0 103:2.0 110:5.0 115:36.0 127:7.0 129:14.0 130:64.0 131:20.0 133:3.0 134:4.0 135:1.0 142:4.0 144:3.0 145:13.0 147:81.0 151:1.0 152:1.0 156:1.0 158:3.0 166:2.0 167:6.0 169:2.0 171:1.0 172:10.0 173:1.0 174:345.0 175:50.0 176:12.0 178:1.0 179:3.0 181:2.0 184:2.0 186:2.0 188:1.0 189:47.0 190:5.0 191:117.0 192:12.0 193:4.0 195:4.0 200:11.0 202:2.0 204:897.0 205:109.0 206:33.0 2…
200900	315691	170	200900	315691	170	200900	85:589.0 86:400.0 87:87.0 90:6.0 94:333.0 95:330.0 96:320.0 97:261.0 98:3740.0 99:3967.0 100:645.0 101:281.0 102:346.0 103:311.0 104:31.0 108:60.0 109:29.0 110:43.0 111:117.0 112:150.0 113:3559.0 114:479.0 115:307.0 116:1526.0 117:241.0 118:31.0 119:59.0 120:48.0 121:10.0 122:2.0 124:704.0 125:78.0 126:1840.0 127:159.0 128:74.0 129:175.0 131:160.0 132:81.0 133:86.0 136:119.0 138:31.0 139:123.0 14…			740.643	865.654	313.116	723.72	1000.78	706.96	819.665	1073.52	692.548	843.966	165.693	492.689	1299.86	710.257	85:589.0 86:400.0 87:87.0 90:6.0 94:333.0 95:330.0 96:320.0 97:261.0 98:3740.0 99:3967.0 100:645.0 101:281.0 102:346.0 103:311.0 104:31.0 108:60.0 109:29.0 110:43.0 111:117.0 112:150.0 113:3559.0 114:479.0 115:307.0 116:1526.0 117:241.0 118:31.0 119:59.0 120:48.0 121:10.0 122:2.0 124:704.0 125:78.0 126:1840.0 127:159.0 128:74.0 129:175.0 131:160.0 132:81.0 133:86.0 136:119.0 138:31.0 139:123.0 14…
200902	785786	174	200902	785786	174	200902	85:6.0 86:3960.0 87:272.0 88:78.0 90:3.0 91:5.0 92:25.0 100:1873.0 101:346.0 102:295.0 103:58.0 104:1.0 115:56.0 116:13.0 130:624.0 143:16.0 144:63.0 145:72.0 146:177.0 147:8.0 156:5.0 158:47.0 160:32.0 170:20.0 172:89.0 173:66.0 174:10557.0 175:1902.0 176:649.0 177:37.0 179:12.0 186:59.0 187:7.0 188:8.0 199:3.0 200:36.0 202:300.0 203:41.0 215:2.0 216:2.0 217:6.0 273:165.0 274:7.0 275:2.0 287:5.0…			2696.16	4230.04	789.198	2035.04	2205.25	1471.6	1989.64	324.056	589.63	465.973	398.624	134.086	255.463	241.549	85:6.0 86:3960.0 87:272.0 88:78.0 90:3.0 91:5.0 92:25.0 100:1873.0 101:346.0 102:295.0 103:58.0 104:1.0 115:56.0 116:13.0 130:624.0 143:16.0 144:63.0 145:72.0 146:177.0 147:8.0 156:5.0 158:47.0 160:32.0 170:20.0 172:89.0 173:66.0 174:10557.0 175:1902.0 176:649.0 177:37.0 179:12.0 186:59.0 187:7.0 188:8.0 199:3.0 200:36.0 202:300.0 203:41.0 215:2.0 216:2.0 217:6.0 273:165.0 274:7.0 275:2.0 287:5.0…
200905	320458	156	200905	320458	156	200905	85:120.0 94:30.0 99:50.0 100:478.0 108:18.0 121:8.0 122:4.0 123:10.0 124:73.0 125:2.0 138:7.0 139:9.0 140:28.0 141:47.0 150:7.0 153:3.0 154:8.0 156:6762.0 157:902.0 158:216.0 162:3.0 166:2.0 168:8.0 169:2.0 170:86.0 171:79.0 172:51.0 173:6.0 176:1.0 181:1.0 186:2.0 187:1.0 197:1.0 209:1.0 217:50.0 227:1.0 230:1.0 247:2.0 252:2.0 256:2.0 258:1.0 259:2.0 266:2.0 267:2.0 268:3.0 271:3.0 274:1.0 276:…			1048.89	831.887	1810.94	418.761	584.981	529.693	555.059	997.504	1745.31	2724.15	597.936	1182.87	964.249	1276.61	85:120.0 94:30.0 99:50.0 100:478.0 108:18.0 121:8.0 122:4.0 123:10.0 124:73.0 125:2.0 138:7.0 139:9.0 140:28.0 141:47.0 150:7.0 153:3.0 154:8.0 156:6762.0 157:902.0 158:216.0 162:3.0 166:2.0 168:8.0 169:2.0 170:86.0 171:79.0 172:51.0 173:6.0 176:1.0 181:1.0 186:2.0 187:1.0 197:1.0 209:1.0 217:50.0 227:1.0 230:1.0 247:2.0 252:2.0 256:2.0 258:1.0 259:2.0 266:2.0 267:2.0 268:3.0 271:3.0 274:1.0 276:…
200909	865849	204	200909	865849	204	200909	85:49.0 86:43.0 87:76.0 88:93.0 89:259.0 90:48.0 93:5.0 94:10.0 95:29.0 96:12.0 97:22.0 98:8.0 99:34.0 101:837.0 102:99.0 103:1018.0 104:99.0 105:32.0 106:29.0 107:19.0 108:9.0 109:24.0 110:19.0 111:35.0 112:12.0 113:45.0 114:9.0 115:96.0 116:350.0 117:1287.0 118:182.0 119:65.0 120:8.0 121:4.0 122:9.0 123:11.0 124:10.0 125:7.0 126:18.0 127:36.0 128:5.0 129:980.0 130:157.0 131:223.0 132:71.0 133:5…			1016.12	1454.01	902.726	1396.12	1213.73	1498.33	1039.38	886.819	1260.74	583.281	778.038	720.324	1030.2	783.236	85:49.0 86:43.0 87:76.0 88:93.0 89:259.0 90:48.0 93:5.0 94:10.0 95:29.0 96:12.0 97:22.0 98:8.0 99:34.0 101:837.0 102:99.0 103:1018.0 104:99.0 105:32.0 106:29.0 107:19.0 108:9.0 109:24.0 110:19.0 111:35.0 112:12.0 113:45.0 114:9.0 115:96.0 116:350.0 117:1287.0 118:182.0 119:65.0 120:8.0 121:4.0 122:9.0 123:11.0 124:10.0 125:7.0 126:18.0 127:36.0 128:5.0 129:980.0 130:157.0 131:223.0 132:71.0 133:5…
200914	550216	275	200914	550216	275	200914	85:159.0 86:476.0 87:79.0 88:81.0 89:2779.0 90:307.0 92:2.0 93:61.0 94:31.0 95:78.0 96:68.0 97:107.0 98:276.0 99:161.0 100:2236.0 101:479.0 102:1376.0 103:233.0 104:129.0 105:102.0 106:47.0 107:483.0 108:70.0 109:43.0 110:1.0 111:46.0 112:278.0 113:276.0 114:740.0 115:426.0 116:476.0 117:377.0 118:77.0 119:122.0 120:22.0 121:12.0 122:20.0 123:7.0 124:3.0 126:201.0 127:1057.0 128:1967.0 129:632.0 …			124.138	147.345	203.251	125.703	118.68	116.068	138.085	165.362	375.219	280.236	319.38	491.65	310.563	807.904	85:159.0 86:476.0 87:79.0 88:81.0 89:2779.0 90:307.0 92:2.0 93:61.0 94:31.0 95:78.0 96:68.0 97:107.0 98:276.0 99:161.0 100:2236.0 101:479.0 102:1376.0 103:233.0 104:129.0 105:102.0 106:47.0 107:483.0 108:70.0 109:43.0 110:1.0 111:46.0 112:278.0 113:276.0 114:740.0 115:426.0 116:476.0 117:377.0 118:77.0 119:122.0 120:22.0 121:12.0 122:20.0 123:7.0 124:3.0 126:201.0 127:1057.0 128:1967.0 129:632.0 …
201005	580107	227	201005	580107	227	201005	85:5236.0 86:7101.0 87:5226.0 88:1425.0 89:1624.0 90:621.0 91:24.0 92:19.0 93:448.0 94:1219.0 95:686.0 96:1407.0 97:1443.0 98:6160.0 99:3773.0 100:37529.0 101:10731.0 102:6150.0 103:11532.0 104:1548.0 105:3556.0 106:509.0 107:604.0 108:286.0 109:557.0 110:1501.0 111:1447.0 112:19087.0 113:19798.0 114:13669.0 115:15301.0 116:9420.0 117:10321.0 118:2521.0 119:3492.0 120:516.0 121:381.0 122:112.0 12…			3826.65	775.609	337.835	1849.84	1010.88	2186.3	3342.6	850.813	4075.95	9006.65	345.794	23588.8	9505.58	33065.5	85:5236.0 86:7101.0 87:5226.0 88:1425.0 89:1624.0 90:621.0 91:24.0 92:19.0 93:448.0 94:1219.0 95:686.0 96:1407.0 97:1443.0 98:6160.0 99:3773.0 100:37529.0 101:10731.0 102:6150.0 103:11532.0 104:1548.0 105:3556.0 106:509.0 107:604.0 108:286.0 109:557.0 110:1501.0 111:1447.0 112:19087.0 113:19798.0 114:13669.0 115:15301.0 116:9420.0 117:10321.0 118:2521.0 119:3492.0 120:516.0 121:381.0 122:112.0 12…
201009	732808	245	201009	732808	245	201009	87:27.0 95:24.0 97:4.0 101:63.0 102:149.0 109:6.0 111:5.0 113:15.0 115:5.0 120:2.0 129:119.0 131:103.0 133:132.0 141:2.0 143:125.0 144:1.0 147:1118.0 148:184.0 149:86.0 150:1.0 161:4.0 163:18.0 169:24.0 174:1.0 181:16.0 182:5.0 184:16.0 189:50.0 190:8.0 201:2.0 203:13.0 204:41.0 207:11.0 219:45.0 221:55.0 230:2.0 240:1.0 243:2.0 245:897.0 246:129.0 247:26.0 257:188.0 258:32.0 259:9.0 266:1.0 267:…			2343.28	1703.68	2072.79	2783.31	2213.67	2936.88	2284.18	2336.4	4365.41	1453.32	1486.44	1941.65	3160.73	2727.96	87:27.0 95:24.0 97:4.0 101:63.0 102:149.0 109:6.0 111:5.0 113:15.0 115:5.0 120:2.0 129:119.0 131:103.0 133:132.0 141:2.0 143:125.0 144:1.0 147:1118.0 148:184.0 149:86.0 150:1.0 161:4.0 163:18.0 169:24.0 174:1.0 181:16.0 182:5.0 184:16.0 189:50.0 190:8.0 201:2.0 203:13.0 204:41.0 207:11.0 219:45.0 221:55.0 230:2.0 240:1.0 243:2.0 245:897.0 246:129.0 247:26.0 257:188.0 258:32.0 259:9.0 266:1.0 267:…
201029	713845	143	201029	713845	143	201029	85:1295.0 86:329.0 87:408.0 88:181.0 89:676.0 90:104.0 91:377.0 92:77.0 93:607.0 94:136.0 95:1802.0 96:213.0 97:1055.0 98:954.0 99:1283.0 100:241.0 101:632.0 102:162.0 103:591.0 104:79.0 105:723.0 106:62.0 107:702.0 108:109.0 109:368.0 110:115.0 111:628.0 112:224.0 113:253.0 114:72.0 115:469.0 116:1235.0 117:18978.0 118:1841.0 119:1009.0 120:88.0 121:193.0 122:30.0 123:572.0 124:81.0 125:325.0 12…			390370	405078	441687	435.868	291634	472.714	309301	233451	215174	33885.7	1832.23	3172.34	210676	6308.03	85:1295.0 86:329.0 87:408.0 88:181.0 89:676.0 90:104.0 91:377.0 92:77.0 93:607.0 94:136.0 95:1802.0 96:213.0 97:1055.0 98:954.0 99:1283.0 100:241.0 101:632.0 102:162.0 103:591.0 104:79.0 105:723.0 106:62.0 107:702.0 108:109.0 109:368.0 110:115.0 111:628.0 112:224.0 113:253.0 114:72.0 115:469.0 116:1235.0 117:18978.0 118:1841.0 119:1009.0 120:88.0 121:193.0 122:30.0 123:572.0 124:81.0 125:325.0 12…
201039	1140254	117	201039	1140254	117	201039	85:236.0 86:25.0 87:10.0 88:4.0 89:69.0 90:12.0 91:20.0 92:9.0 93:44.0 94:6.0 95:147.0 96:41.0 97:269.0 98:146.0 99:54.0 100:6.0 101:23.0 102:4.0 103:48.0 104:1.0 105:30.0 106:3.0 107:22.0 108:8.0 109:73.0 110:6.0 111:103.0 112:32.0 113:21.0 115:29.0 116:71.0 117:1951.0 118:146.0 119:57.0 120:11.0 121:46.0 122:3.0 123:22.0 124:11.0 125:29.0 126:13.0 127:21.0 128:4.0 129:890.0 130:102.0 131:203.0 …			181.325	187.251	301.214	187.438	317.32	187.116	172.776	265.379	596.063	1006.89	453.855	203.728	303.885	278.552	85:236.0 86:25.0 87:10.0 88:4.0 89:69.0 90:12.0 91:20.0 92:9.0 93:44.0 94:6.0 95:147.0 96:41.0 97:269.0 98:146.0 99:54.0 100:6.0 101:23.0 102:4.0 103:48.0 104:1.0 105:30.0 106:3.0 107:22.0 108:8.0 109:73.0 110:6.0 111:103.0 112:32.0 113:21.0 115:29.0 116:71.0 117:1951.0 118:146.0 119:57.0 120:11.0 121:46.0 122:3.0 123:22.0 124:11.0 125:29.0 126:13.0 127:21.0 128:4.0 129:890.0 130:102.0 131:203.0 …
201040	508598	117	201040	508598	117	201040	85:100.0 86:57.0 87:30.0 88:24.0 89:419.0 90:20.0 91:18.0 92:15.0 93:27.0 94:9.0 95:7.0 98:18.0 99:44.0 100:54.0 101:95.0 102:40.0 103:332.0 104:35.0 105:29.0 106:5.0 107:13.0 108:16.0 109:9.0 113:50.0 114:81.0 115:123.0 116:306.0 117:1575.0 118:146.0 119:84.0 120:4.0 121:16.0 122:13.0 123:8.0 124:7.0 125:5.0 126:26.0 127:21.0 128:11.0 129:90.0 130:31.0 131:142.0 132:37.0 133:316.0 134:35.0 135:2…			1051.68	1511.31	1393.46	1639.34	1018.46	1476.53	1090.39	1821.65	2154.83	3128.21	10791.7	4281.41	2800.91	3772.28	85:100.0 86:57.0 87:30.0 88:24.0 89:419.0 90:20.0 91:18.0 92:15.0 93:27.0 94:9.0 95:7.0 98:18.0 99:44.0 100:54.0 101:95.0 102:40.0 103:332.0 104:35.0 105:29.0 106:5.0 107:13.0 108:16.0 109:9.0 113:50.0 114:81.0 115:123.0 116:306.0 117:1575.0 118:146.0 119:84.0 120:4.0 121:16.0 122:13.0 123:8.0 124:7.0 125:5.0 126:26.0 127:21.0 128:11.0 129:90.0 130:31.0 131:142.0 132:37.0 133:316.0 134:35.0 135:2…
201042	298036	132	201042	298036	132	201042	86:79.0 87:6.0 88:13.0 89:425.0 90:29.0 91:59.0 93:7.0 94:1.0 95:6.0 96:12.0 98:11.0 99:8.0 100:16.0 101:8.0 102:25.0 103:43.0 104:160.0 105:3.0 107:1.0 109:3.0 111:5.0 112:2.0 113:18.0 114:2.0 115:25.0 116:79.0 117:2.0 118:1.0 123:6.0 124:1.0 125:1.0 128:8.0 130:15.0 131:23.0 132:808.0 133:60.0 134:14.0 137:14.0 138:5.0 143:3.0 144:3.0 145:2.0 149:1.0 154:2.0 156:8.0 168:1.0 169:4.0 171:3.0 174:…			1893.45	2441.43	1048.3	1144.71	826.548	1129.73	1050.94	757.463	3276.2	5751.35	1664.14	894.949	603.595	956.945	86:79.0 87:6.0 88:13.0 89:425.0 90:29.0 91:59.0 93:7.0 94:1.0 95:6.0 96:12.0 98:11.0 99:8.0 100:16.0 101:8.0 102:25.0 103:43.0 104:160.0 105:3.0 107:1.0 109:3.0 111:5.0 112:2.0 113:18.0 114:2.0 115:25.0 116:79.0 117:2.0 118:1.0 123:6.0 124:1.0 125:1.0 128:8.0 130:15.0 131:23.0 132:808.0 133:60.0 134:14.0 137:14.0 138:5.0 143:3.0 144:3.0 145:2.0 149:1.0 154:2.0 156:8.0 168:1.0 169:4.0 171:3.0 174:…
201060	517693	103	201060	517693	103	201060	85:59.0 86:3.0 87:13.0 88:11.0 89:32.0 91:16.0 92:2.0 93:5.0 95:1.0 96:2.0 98:1.0 99:17.0 100:2.0 101:62.0 102:6.0 103:1386.0 104:82.0 105:23.0 107:2.0 108:2.0 110:3.0 112:3.0 113:5.0 114:1.0 115:69.0 116:66.0 117:66.0 119:2.0 120:2.0 121:3.0 126:4.0 127:6.0 128:1.0 129:133.0 130:9.0 131:91.0 132:4.0 133:99.0 134:2.0 137:2.0 139:6.0 140:5.0 141:3.0 142:2.0 143:3.0 145:3.0 147:724.0 148:114.0 149:…			10412.2	20215	14705.5	11558	11899.9	14102.6	7405.55	11147.2	11878.4	10137.4	22606.3	10827.7	9205.87	13251.3	85:59.0 86:3.0 87:13.0 88:11.0 89:32.0 91:16.0 92:2.0 93:5.0 95:1.0 96:2.0 98:1.0 99:17.0 100:2.0 101:62.0 102:6.0 103:1386.0 104:82.0 105:23.0 107:2.0 108:2.0 110:3.0 112:3.0 113:5.0 114:1.0 115:69.0 116:66.0 117:66.0 119:2.0 120:2.0 121:3.0 126:4.0 127:6.0 128:1.0 129:133.0 130:9.0 131:91.0 132:4.0 133:99.0 134:2.0 137:2.0 139:6.0 140:5.0 141:3.0 142:2.0 143:3.0 145:3.0 147:724.0 148:114.0 149:…
201829	922149	284	201829	922149	284	201829	85:112.0 86:56.0 87:172.0 88:323.0 89:1038.0 90:154.0 91:142.0 92:37.0 93:80.0 94:22.0 95:77.0 96:44.0 97:61.0 98:5.0 99:266.0 100:6.0 101:851.0 102:152.0 103:700.0 104:45.0 105:83.0 106:3.0 107:3.0 108:2.0 110:6.0 111:104.0 112:37.0 113:81.0 114:22.0 115:263.0 116:202.0 117:419.0 118:57.0 119:119.0 120:10.0 121:7.0 122:3.0 125:9.0 127:70.0 128:22.0 129:300.0 130:68.0 131:289.0 133:1020.0 134:114…			2243.55	3422.71	1874.12	2729.76	2040.28	2435.32	1724.36	901.488	1395.82	925.43	1726.57	767.099	836.517	935.36	85:112.0 86:56.0 87:172.0 88:323.0 89:1038.0 90:154.0 91:142.0 92:37.0 93:80.0 94:22.0 95:77.0 96:44.0 97:61.0 98:5.0 99:266.0 100:6.0 101:851.0 102:152.0 103:700.0 104:45.0 105:83.0 106:3.0 107:3.0 108:2.0 110:6.0 111:104.0 112:37.0 113:81.0 114:22.0 115:263.0 116:202.0 117:419.0 118:57.0 119:119.0 120:10.0 121:7.0 122:3.0 125:9.0 127:70.0 128:22.0 129:300.0 130:68.0 131:289.0 133:1020.0 134:114…
201862	1134655	441	201862	1134655	441	201862	85:39.0 86:32.0 87:92.0 88:175.0 89:624.0 90:232.0 91:10610.0 92:1499.0 93:665.0 94:84.0 95:401.0 96:139.0 97:43.0 98:27.0 99:35.0 100:1.0 101:132.0 102:335.0 103:2032.0 104:869.0 105:5259.0 106:551.0 107:1858.0 108:191.0 109:317.0 110:24.0 111:31.0 113:66.0 114:58.0 115:2929.0 116:1304.0 117:4143.0 118:677.0 119:3833.0 120:443.0 121:1385.0 122:134.0 123:134.0 125:10.0 126:131.0 127:543.0 128:146…			89.2677	193.391	258.183	223.885	143.931	132.951	127.881	373.397	613.216	413.837	465.862	217.241	255.463	227.159	85:39.0 86:32.0 87:92.0 88:175.0 89:624.0 90:232.0 91:10610.0 92:1499.0 93:665.0 94:84.0 95:401.0 96:139.0 97:43.0 98:27.0 99:35.0 100:1.0 101:132.0 102:335.0 103:2032.0 104:869.0 105:5259.0 106:551.0 107:1858.0 108:191.0 109:317.0 110:24.0 111:31.0 113:66.0 114:58.0 115:2929.0 116:1304.0 117:4143.0 118:677.0 119:3833.0 120:443.0 121:1385.0 122:134.0 123:134.0 125:10.0 126:131.0 127:543.0 128:146…
201878	1160334	361	201878	1160334	361	201878	86:6.0 88:109.0 89:62.0 90:16.0 91:141.0 92:147.0 93:7.0 95:27.0 98:12.0 99:48.0 100:32.0 101:30.0 102:15.0 103:1983.0 104:69.0 105:14.0 106:10.0 108:1.0 109:64.0 110:2.0 111:62.0 113:50.0 114:12.0 115:76.0 116:34.0 117:576.0 118:47.0 119:24.0 121:17.0 122:3.0 124:2.0 125:14.0 126:45.0 127:14.0 128:1.0 129:2155.0 130:162.0 131:185.0 132:21.0 133:133.0 135:79.0 136:3.0 137:3.0 139:18.0 140:1.0 141…			62.0689	87.9979	92.4699	59.5042	74.9112	93.5579	89.1088	118.687	186.538	257.426	170.496	85.2332	77.6408	56.5328	86:6.0 88:109.0 89:62.0 90:16.0 91:141.0 92:147.0 93:7.0 95:27.0 98:12.0 99:48.0 100:32.0 101:30.0 102:15.0 103:1983.0 104:69.0 105:14.0 106:10.0 108:1.0 109:64.0 110:2.0 111:62.0 113:50.0 114:12.0 115:76.0 116:34.0 117:576.0 118:47.0 119:24.0 121:17.0 122:3.0 124:2.0 125:14.0 126:45.0 127:14.0 128:1.0 129:2155.0 130:162.0 131:185.0 132:21.0 133:133.0 135:79.0 136:3.0 137:3.0 139:18.0 140:1.0 141…
201887	1200427	316	201887	1200427	316	201887	85:2.0 86:8.0 87:5.0 89:34.0 91:1089.0 92:53.0 93:14.0 94:6.0 95:132.0 96:11.0 97:18.0 98:5.0 99:78.0 101:26.0 102:59.0 103:656.0 104:27.0 105:785.0 106:33.0 107:359.0 108:59.0 109:63.0 113:13.0 115:819.0 116:203.0 117:475.0 118:86.0 119:616.0 120:70.0 121:131.0 122:4.0 123:3.0 124:5.0 125:19.0 126:10.0 127:76.0 128:431.0 129:878.0 130:64.0 131:539.0 132:190.0 133:81.0 134:21.0 135:154.0 136:1.0 …			288.725	379.619	287.481	172.562	258.402	249.019	236.717	354.728	512.442	726.658	389.019	178.782	265.482	272.385	85:2.0 86:8.0 87:5.0 89:34.0 91:1089.0 92:53.0 93:14.0 94:6.0 95:132.0 96:11.0 97:18.0 98:5.0 99:78.0 101:26.0 102:59.0 103:656.0 104:27.0 105:785.0 106:33.0 107:359.0 108:59.0 109:63.0 113:13.0 115:819.0 116:203.0 117:475.0 118:86.0 119:616.0 120:70.0 121:131.0 122:4.0 123:3.0 124:5.0 125:19.0 126:10.0 127:76.0 128:431.0 129:878.0 130:64.0 131:539.0 132:190.0 133:81.0 134:21.0 135:154.0 136:1.0 …
202081	902673	169	202081	902673	169	202081	85:7.0 86:170.0 87:10.0 89:585.0 90:6.0 92:6.0 94:1.0 95:3.0 96:3.0 98:2.0 99:12.0 100:396.0 101:191.0 102:104.0 103:1352.0 104:72.0 105:213.0 106:4.0 110:3.0 111:70.0 112:1.0 113:40.0 114:46.0 115:50.0 116:133.0 117:284.0 119:4.0 126:45.0 129:1007.0 130:17.0 131:215.0 132:43.0 133:445.0 141:45.0 142:39.0 143:739.0 144:26.0 145:57.0 146:4.0 147:2255.0 148:283.0 149:186.0 150:1.0 151:3.0 152:2.0 1…			64.1611	236.366	253.605	53.5538	228.1	102.703	104.074	178.697	192.97	306.304	196.911	113.298	103.521	142.874	85:7.0 86:170.0 87:10.0 89:585.0 90:6.0 92:6.0 94:1.0 95:3.0 96:3.0 98:2.0 99:12.0 100:396.0 101:191.0 102:104.0 103:1352.0 104:72.0 105:213.0 106:4.0 110:3.0 111:70.0 112:1.0 113:40.0 114:46.0 115:50.0 116:133.0 117:284.0 119:4.0 126:45.0 129:1007.0 130:17.0 131:215.0 132:43.0 133:445.0 141:45.0 142:39.0 143:739.0 144:26.0 145:57.0 146:4.0 147:2255.0 148:283.0 149:186.0 150:1.0 151:3.0 152:2.0 1…
202083	884869	204	202083	884869	204	202083	87:2.0 88:5.0 89:91.0 90:4.0 91:18.0 92:10.0 99:4.0 100:19.0 101:188.0 103:1466.0 104:111.0 105:22.0 106:1.0 109:4.0 111:12.0 113:19.0 115:659.0 116:183.0 117:1807.0 118:197.0 119:93.0 120:3.0 126:13.0 127:13.0 129:1066.0 130:367.0 131:590.0 132:79.0 133:290.0 134:29.0 135:5.0 136:4.0 141:21.0 142:6.0 143:469.0 144:10.0 145:36.0 146:14.0 147:2168.0 148:343.0 149:184.0 150:4.0 151:10.0 153:11.0 15…			72882.2	97191.6	82753.2	87303.9	48808.4	82458.3	56416.8	27807.4	52037.6	23556.1	69881.7	32763.9	30381.8	39032.3	87:2.0 88:5.0 89:91.0 90:4.0 91:18.0 92:10.0 99:4.0 100:19.0 101:188.0 103:1466.0 104:111.0 105:22.0 106:1.0 109:4.0 111:12.0 113:19.0 115:659.0 116:183.0 117:1807.0 118:197.0 119:93.0 120:3.0 126:13.0 127:13.0 129:1066.0 130:367.0 131:590.0 132:79.0 133:290.0 134:29.0 135:5.0 136:4.0 141:21.0 142:6.0 143:469.0 144:10.0 145:36.0 146:14.0 147:2168.0 148:343.0 149:184.0 150:4.0 151:10.0 153:11.0 15…
202178	642502	275	202178	642502	275	202178	85:2730.0 86:397.0 87:709.0 88:657.0 89:11201.0 90:981.0 91:642.0 92:15.0 93:68.0 94:74.0 95:284.0 96:166.0 97:412.0 98:190.0 99:1505.0 100:695.0 101:2543.0 102:1463.0 103:21628.0 104:2755.0 105:1822.0 106:199.0 107:114.0 108:37.0 109:51.0 110:216.0 111:801.0 112:60.0 113:1733.0 114:937.0 115:743.0 116:3576.0 117:9008.0 118:1089.0 119:1172.0 120:87.0 121:69.0 122:4.0 123:31.0 124:45.0 125:38.0 12…			7223.71	10039.9	7663.1	12103.2	7681.34	14643.6	11505.2	9289.59	15291.8	8534.16	16586.1	13359.8	22789.7	13875.2	85:2730.0 86:397.0 87:709.0 88:657.0 89:11201.0 90:981.0 91:642.0 92:15.0 93:68.0 94:74.0 95:284.0 96:166.0 97:412.0 98:190.0 99:1505.0 100:695.0 101:2543.0 102:1463.0 103:21628.0 104:2755.0 105:1822.0 106:199.0 107:114.0 108:37.0 109:51.0 110:216.0 111:801.0 112:60.0 113:1733.0 114:937.0 115:743.0 116:3576.0 117:9008.0 118:1089.0 119:1172.0 120:87.0 121:69.0 122:4.0 123:31.0 124:45.0 125:38.0 12…
202571 carbohydrate	648828	204	202571	648828	204	202571	85:4686.0 86:1274.0 87:6539.0 88:2466.0 89:24486.0 90:2202.0 91:1348.0 92:139.0 93:176.0 94:310.0 95:607.0 96:220.0 97:2138.0 98:834.0 99:5459.0 100:831.0 101:24539.0 102:4585.0 103:73167.0 104:7200.0 105:5436.0 106:471.0 107:367.0 108:155.0 109:3332.0 110:293.0 111:4307.0 112:595.0 113:6290.0 114:1351.0 115:7581.0 116:10936.0 117:56537.0 118:6105.0 119:8640.0 120:959.0 121:632.0 122:120.0 123:14…			35864	74504.5	34037.1	39139.7	46094	61652.6	58516.6	87445.7	51383.6	26905.9	146718	87613.5	71014.7	53619.8	85:4686.0 86:1274.0 87:6539.0 88:2466.0 89:24486.0 90:2202.0 91:1348.0 92:139.0 93:176.0 94:310.0 95:607.0 96:220.0 97:2138.0 98:834.0 99:5459.0 100:831.0 101:24539.0 102:4585.0 103:73167.0 104:7200.0 105:5436.0 106:471.0 107:367.0 108:155.0 109:3332.0 110:293.0 111:4307.0 112:595.0 113:6290.0 114:1351.0 115:7581.0 116:10936.0 117:56537.0 118:6105.0 119:8640.0 120:959.0 121:632.0 122:120.0 123:14…
202654	907145	204	202654	907145	204	202654	85:234.0 86:4.0 87:1.0 89:6.0 93:13.0 95:8.0 98:2.0 101:27.0 103:115.0 109:4.0 110:5.0 113:5.0 115:26.0 116:10.0 117:54.0 120:1.0 123:8.0 128:3.0 129:78.0 130:16.0 131:1.0 132:6.0 138:2.0 142:6.0 143:31.0 147:395.0 148:36.0 149:21.0 155:3.0 157:177.0 158:10.0 159:2.0 161:1.0 164:1.0 165:2.0 169:15.0 175:2.0 176:1.0 185:3.0 189:29.0 190:11.0 191:37.0 194:2.0 203:2.0 204:1304.0 205:206.0 206:88.0 2…			1138.16	1624.89	1084.92	1629.67	916.61	1359.76	901.972	1408.24	2763.76	1094.87	737.215	1254.59	1349.11	1592.17	85:234.0 86:4.0 87:1.0 89:6.0 93:13.0 95:8.0 98:2.0 101:27.0 103:115.0 109:4.0 110:5.0 113:5.0 115:26.0 116:10.0 117:54.0 120:1.0 123:8.0 128:3.0 129:78.0 130:16.0 131:1.0 132:6.0 138:2.0 142:6.0 143:31.0 147:395.0 148:36.0 149:21.0 155:3.0 157:177.0 158:10.0 159:2.0 161:1.0 164:1.0 165:2.0 169:15.0 175:2.0 176:1.0 185:3.0 189:29.0 190:11.0 191:37.0 194:2.0 203:2.0 204:1304.0 205:206.0 206:88.0 2…
202655	1016037	327	202655	1016037	327	202655	85:2.0 88:8.0 89:5.0 90:5.0 91:2.0 92:3.0 93:7.0 96:40.0 97:2.0 98:1.0 100:2.0 101:2.0 102:2.0 103:210.0 105:9.0 109:3.0 113:1.0 114:5.0 116:1.0 117:15.0 118:3.0 119:3.0 120:6.0 121:10.0 123:2.0 126:1.0 127:2.0 129:63.0 130:3.0 131:10.0 133:58.0 134:1.0 138:1.0 144:1.0 147:213.0 148:32.0 149:2.0 150:5.0 151:1.0 152:4.0 154:4.0 161:1.0 165:6.0 166:6.0 168:2.0 169:28.0 173:1.0 174:9.0 175:9.0 177:2…			764.354	2548.87	1373.31	882.15	684.301	1095.26	644.848	365.396	398.805	286.753	295.366	211.004	257.133	107.926	85:2.0 88:8.0 89:5.0 90:5.0 91:2.0 92:3.0 93:7.0 96:40.0 97:2.0 98:1.0 100:2.0 101:2.0 102:2.0 103:210.0 105:9.0 109:3.0 113:1.0 114:5.0 116:1.0 117:15.0 118:3.0 119:3.0 120:6.0 121:10.0 123:2.0 126:1.0 127:2.0 129:63.0 130:3.0 131:10.0 133:58.0 134:1.0 138:1.0 144:1.0 147:213.0 148:32.0 149:2.0 150:5.0 151:1.0 152:4.0 154:4.0 161:1.0 165:6.0 166:6.0 168:2.0 169:28.0 173:1.0 174:9.0 175:9.0 177:2…
202664	353284	85	202664	353284	85	202664	85:1203.0 86:71.0 88:5.0 89:94.0 90:1.0 91:61.0 93:4.0 95:35.0 96:370.0 97:54.0 98:31.0 99:232.0 100:13.0 103:3.0 107:32.0 109:18.0 110:29.0 111:44.0 112:48.0 113:196.0 114:14.0 117:4.0 118:1.0 119:18.0 125:18.0 126:21.0 127:88.0 128:32.0 129:5.0 130:16.0 142:56.0 143:172.0 144:22.0 147:18.0 148:1.0 151:1.0 155:63.0 156:29.0 157:38.0 158:2.0 162:4.0 169:3.0 170:182.0 171:7.0 182:1.0 183:10.0 184:…			3408.21	5782.28	2972.77	2642.73	2288.58	2630.88	1965.16	2909.83	5476.06	8657.98	6358.78	2848.04	2393.51	3231.62	85:1203.0 86:71.0 88:5.0 89:94.0 90:1.0 91:61.0 93:4.0 95:35.0 96:370.0 97:54.0 98:31.0 99:232.0 100:13.0 103:3.0 107:32.0 109:18.0 110:29.0 111:44.0 112:48.0 113:196.0 114:14.0 117:4.0 118:1.0 119:18.0 125:18.0 126:21.0 127:88.0 128:32.0 129:5.0 130:16.0 142:56.0 143:172.0 144:22.0 147:18.0 148:1.0 151:1.0 155:63.0 156:29.0 157:38.0 158:2.0 162:4.0 169:3.0 170:182.0 171:7.0 182:1.0 183:10.0 184:…
202667	1096793	174	202667	1096793	174	202667	86:218.0 87:21.0 88:11.0 89:7.0 91:3.0 92:1.0 95:2.0 96:16.0 97:5.0 99:6.0 100:87.0 101:13.0 102:22.0 103:234.0 104:5.0 106:27.0 109:2.0 112:9.0 113:7.0 114:1.0 115:7.0 116:13.0 119:8.0 121:1.0 122:5.0 123:1.0 124:2.0 125:4.0 127:5.0 128:1.0 129:147.0 130:30.0 131:24.0 132:6.0 134:11.0 135:27.0 136:1.0 137:4.0 138:1.0 139:5.0 140:3.0 141:7.0 142:1.0 143:9.0 146:11.0 147:203.0 148:11.0 149:6.0 150…			115.769	236.366	107.119	121.24	166.656	134.358	243.519	212.036	317.328	465.973	213.72	192.294	318.912	266.218	86:218.0 87:21.0 88:11.0 89:7.0 91:3.0 92:1.0 95:2.0 96:16.0 97:5.0 99:6.0 100:87.0 101:13.0 102:22.0 103:234.0 104:5.0 106:27.0 109:2.0 112:9.0 113:7.0 114:1.0 115:7.0 116:13.0 119:8.0 121:1.0 122:5.0 123:1.0 124:2.0 125:4.0 127:5.0 128:1.0 129:147.0 130:30.0 131:24.0 132:6.0 134:11.0 135:27.0 136:1.0 137:4.0 138:1.0 139:5.0 140:3.0 141:7.0 142:1.0 143:9.0 146:11.0 147:203.0 148:11.0 149:6.0 150…
202690	451672	232	202690	451672	232	202690	85:178.0 86:857.0 87:117.0 88:69.0 89:271.0 90:59.0 91:138.0 92:20.0 93:10.0 94:18.0 95:65.0 96:23.0 97:69.0 98:160.0 99:83.0 100:630.0 101:150.0 102:283.0 103:1002.0 104:115.0 105:116.0 106:18.0 107:7.0 108:16.0 110:57.0 111:20.0 112:54.0 113:35.0 114:191.0 115:144.0 116:84.0 117:844.0 118:102.0 119:36.0 120:11.0 121:16.0 122:14.0 123:18.0 124:45.0 125:35.0 126:95.0 127:4.0 128:198.0 129:316.0 1…			22.3169	136.09	116.274	80.3307	75.7529	80.896	64.6209	116.02	130.791	423.612	256.944	155.914	109.365	150.069	85:178.0 86:857.0 87:117.0 88:69.0 89:271.0 90:59.0 91:138.0 92:20.0 93:10.0 94:18.0 95:65.0 96:23.0 97:69.0 98:160.0 99:83.0 100:630.0 101:150.0 102:283.0 103:1002.0 104:115.0 105:116.0 106:18.0 107:7.0 108:16.0 110:57.0 111:20.0 112:54.0 113:35.0 114:191.0 115:144.0 116:84.0 117:844.0 118:102.0 119:36.0 120:11.0 121:16.0 122:14.0 123:18.0 124:45.0 125:35.0 126:95.0 127:4.0 128:198.0 129:316.0 1…
202737	877716	204	202737	877716	204	202737	85:184.0 86:12.0 88:91.0 89:601.0 90:7.0 92:12.0 97:146.0 99:136.0 100:11.0 101:730.0 102:76.0 103:5935.0 104:616.0 105:288.0 108:1.0 109:55.0 111:52.0 112:3.0 113:305.0 114:42.0 115:175.0 116:338.0 117:2853.0 118:285.0 119:187.0 120:1.0 126:1.0 127:37.0 128:8.0 129:6969.0 130:766.0 131:910.0 132:205.0 133:1307.0 134:117.0 135:110.0 136:3.0 137:1.0 139:2.0 140:9.0 141:60.0 142:61.0 143:657.0 144:…			315.924	823.701	652.782	2991.58	515.12	1806.44	2441.99	794.803	1260.74	355.183	497.08	294.158	968.423	412.175	85:184.0 86:12.0 88:91.0 89:601.0 90:7.0 92:12.0 97:146.0 99:136.0 100:11.0 101:730.0 102:76.0 103:5935.0 104:616.0 105:288.0 108:1.0 109:55.0 111:52.0 112:3.0 113:305.0 114:42.0 115:175.0 116:338.0 117:2853.0 118:285.0 119:187.0 120:1.0 126:1.0 127:37.0 128:8.0 129:6969.0 130:766.0 131:910.0 132:205.0 133:1307.0 134:117.0 135:110.0 136:3.0 137:1.0 139:2.0 140:9.0 141:60.0 142:61.0 143:657.0 144:…
202832 disaccharide	986168	204	202832	986168	204	202832	85:319.0 86:103.0 87:332.0 88:240.0 89:1262.0 90:121.0 94:4.0 95:147.0 97:403.0 98:61.0 99:365.0 100:35.0 101:2459.0 102:461.0 103:11874.0 104:1118.0 105:389.0 108:8.0 109:276.0 110:9.0 111:354.0 112:59.0 113:617.0 114:79.0 115:469.0 116:1222.0 117:6964.0 118:760.0 119:411.0 120:30.0 121:1.0 123:8.0 124:11.0 125:55.0 126:5.0 127:137.0 128:48.0 129:7347.0 130:932.0 131:1523.0 132:275.0 133:2655.0 …			1196.74	2856.86	2954.46	3071.91	1820.59	3123.29	1844.08	3693.97	8044.7	2948.99	6053.8	3524.7	3629.08	5868.1	85:319.0 86:103.0 87:332.0 88:240.0 89:1262.0 90:121.0 94:4.0 95:147.0 97:403.0 98:61.0 99:365.0 100:35.0 101:2459.0 102:461.0 103:11874.0 104:1118.0 105:389.0 108:8.0 109:276.0 110:9.0 111:354.0 112:59.0 113:617.0 114:79.0 115:469.0 116:1222.0 117:6964.0 118:760.0 119:411.0 120:30.0 121:1.0 123:8.0 124:11.0 125:55.0 126:5.0 127:137.0 128:48.0 129:7347.0 130:932.0 131:1523.0 132:275.0 133:2655.0 …
202856	758573	235	202856	758573	235	202856	85:9.0 87:134.0 88:72.0 89:182.0 90:1.0 94:21.0 99:18.0 101:642.0 102:136.0 103:1440.0 104:138.0 105:33.0 109:9.0 110:1.0 111:35.0 113:75.0 115:86.0 116:320.0 117:2013.0 118:218.0 119:165.0 120:6.0 127:13.0 129:1078.0 130:69.0 131:211.0 133:793.0 134:13.0 135:53.0 139:3.0 141:1.0 142:5.0 143:337.0 144:27.0 145:131.0 147:3014.0 148:390.0 149:272.0 150:25.0 151:13.0 155:48.0 157:109.0 159:9.0 161:2…			120.651	221.018	89.7232	135.372	98.4788	116.772	97.2714	166.695	150.088	257.426	213.72	141.362	106.026	123.344	85:9.0 87:134.0 88:72.0 89:182.0 90:1.0 94:21.0 99:18.0 101:642.0 102:136.0 103:1440.0 104:138.0 105:33.0 109:9.0 110:1.0 111:35.0 113:75.0 115:86.0 116:320.0 117:2013.0 118:218.0 119:165.0 120:6.0 127:13.0 129:1078.0 130:69.0 131:211.0 133:793.0 134:13.0 135:53.0 139:3.0 141:1.0 142:5.0 143:337.0 144:27.0 145:131.0 147:3014.0 148:390.0 149:272.0 150:25.0 151:13.0 155:48.0 157:109.0 159:9.0 161:2…
202893	801827	245	202893	801827	245	202893	86:6.0 89:88.0 90:2.0 92:17.0 93:14.0 94:4.0 95:2.0 99:2.0 101:105.0 102:77.0 103:960.0 104:95.0 105:35.0 106:6.0 108:7.0 113:30.0 115:17.0 117:606.0 118:59.0 119:41.0 123:7.0 127:5.0 129:427.0 130:34.0 131:144.0 133:248.0 134:21.0 136:2.0 138:1.0 140:2.0 141:2.0 142:24.0 143:98.0 145:8.0 147:2379.0 148:337.0 149:186.0 150:3.0 151:21.0 153:19.0 156:1.0 157:361.0 158:5.0 160:7.0 161:10.0 162:1.0 1…			614.413	509.569	564.89	513.224	392.232	550.796	433.98	297.384	358.067	537.662	434.644	259.857	266.316	256.967	86:6.0 89:88.0 90:2.0 92:17.0 93:14.0 94:4.0 95:2.0 99:2.0 101:105.0 102:77.0 103:960.0 104:95.0 105:35.0 106:6.0 108:7.0 113:30.0 115:17.0 117:606.0 118:59.0 119:41.0 123:7.0 127:5.0 129:427.0 130:34.0 131:144.0 133:248.0 134:21.0 136:2.0 138:1.0 140:2.0 141:2.0 142:24.0 143:98.0 145:8.0 147:2379.0 148:337.0 149:186.0 150:3.0 151:21.0 153:19.0 156:1.0 157:361.0 158:5.0 160:7.0 161:10.0 162:1.0 1…
203142	350026	186	203142	350026	186	203142	85:4358.0 86:334.0 87:29.0 88:168.0 89:52.0 90:43.0 92:65.0 93:86.0 94:39.0 95:1.0 96:21.0 97:35.0 98:121.0 99:142.0 100:111.0 101:95.0 102:79.0 103:3526.0 104:306.0 105:151.0 106:35.0 107:99.0 108:39.0 109:6.0 110:151.0 111:28.0 112:147.0 113:128.0 114:50.0 115:17.0 116:237.0 117:111.0 120:16.0 122:2.0 124:51.0 126:107.0 127:43.0 128:80.0 129:204.0 130:634.0 131:46.0 132:65.0 134:232.0 135:24.0 …			233.63	325.388	271.001	257.356	230.625	279.267	182.979	316.054	313.04	391.027	674.779	444.876	316.407	557.105	85:4358.0 86:334.0 87:29.0 88:168.0 89:52.0 90:43.0 92:65.0 93:86.0 94:39.0 95:1.0 96:21.0 97:35.0 98:121.0 99:142.0 100:111.0 101:95.0 102:79.0 103:3526.0 104:306.0 105:151.0 106:35.0 107:99.0 108:39.0 109:6.0 110:151.0 111:28.0 112:147.0 113:128.0 114:50.0 115:17.0 116:237.0 117:111.0 120:16.0 122:2.0 124:51.0 126:107.0 127:43.0 128:80.0 129:204.0 130:634.0 131:46.0 132:65.0 134:232.0 135:24.0 …
203235	670010	374	203235	670010	374	203235	85:79.0 86:256.0 89:657.0 90:30.0 92:164.0 98:187.0 99:469.0 100:1079.0 101:11.0 102:168.0 103:1325.0 104:65.0 105:131.0 106:46.0 107:27.0 108:37.0 110:18.0 111:6.0 112:50.0 113:430.0 114:125.0 115:345.0 116:110.0 117:512.0 118:33.0 119:190.0 120:17.0 122:13.0 124:44.0 126:169.0 127:415.0 128:274.0 129:314.0 130:178.0 131:977.0 132:157.0 133:1784.0 134:326.0 135:156.0 136:19.0 138:11.0 139:17.0 1…			1762.34	3352.11	1218.59	10573.9	5965.96	7433.28	9329.9	7285.25	5235.92	3310.69	1123.83	8170.95	7219.76	5087.95	85:79.0 86:256.0 89:657.0 90:30.0 92:164.0 98:187.0 99:469.0 100:1079.0 101:11.0 102:168.0 103:1325.0 104:65.0 105:131.0 106:46.0 107:27.0 108:37.0 110:18.0 111:6.0 112:50.0 113:430.0 114:125.0 115:345.0 116:110.0 117:512.0 118:33.0 119:190.0 120:17.0 122:13.0 124:44.0 126:169.0 127:415.0 128:274.0 129:314.0 130:178.0 131:977.0 132:157.0 133:1784.0 134:326.0 135:156.0 136:19.0 138:11.0 139:17.0 1…
203592	592345	85	203592	592345	85	203592	85:1625.0 86:59.0 91:8.0 93:3.0 97:31.0 98:31.0 99:564.0 100:13.0 106:5.0 110:5.0 111:102.0 112:44.0 113:322.0 114:1.0 125:30.0 126:19.0 127:168.0 139:2.0 141:58.0 147:11.0 153:7.0 155:68.0 169:10.0 185:2.0 197:1.0 217:12.0 292:4.0 319:1.0 369:1.0 376:1.0 486:1.0			2108.25	2842.54	1915.32	1910.09	1642.15	1536.32	1335.27	2059.02	3587.1	5806.75	4862.73	2569.47	2087.95	2361.01	85:1625.0 86:59.0 91:8.0 93:3.0 97:31.0 98:31.0 99:564.0 100:13.0 106:5.0 110:5.0 111:102.0 112:44.0 113:322.0 114:1.0 125:30.0 126:19.0 127:168.0 139:2.0 141:58.0 147:11.0 153:7.0 155:68.0 169:10.0 185:2.0 197:1.0 217:12.0 292:4.0 319:1.0 369:1.0 376:1.0 486:1.0
204157	451314	103	204157	451314	103	204157	85:124.0 86:431.0 87:94.0 88:118.0 89:1468.0 90:121.0 91:52.0 92:24.0 93:9.0 94:12.0 95:9.0 96:7.0 97:34.0 98:60.0 99:45.0 100:416.0 101:296.0 102:151.0 103:2884.0 104:251.0 105:286.0 106:32.0 107:6.0 109:5.0 110:7.0 111:14.0 112:30.0 113:36.0 114:246.0 115:122.0 116:162.0 117:904.0 118:97.0 119:111.0 120:25.0 121:10.0 122:5.0 125:12.0 126:51.0 127:12.0 128:382.0 129:107.0 130:232.0 131:380.0 132…			472.84	355.061	732.435	1355.21	568.988	675.305	781.573	597.436	750.439	1303.42	773.235	496.847	633.649	529.352	85:124.0 86:431.0 87:94.0 88:118.0 89:1468.0 90:121.0 91:52.0 92:24.0 93:9.0 94:12.0 95:9.0 96:7.0 97:34.0 98:60.0 99:45.0 100:416.0 101:296.0 102:151.0 103:2884.0 104:251.0 105:286.0 106:32.0 107:6.0 109:5.0 110:7.0 111:14.0 112:30.0 113:36.0 114:246.0 115:122.0 116:162.0 117:904.0 118:97.0 119:111.0 120:25.0 121:10.0 122:5.0 125:12.0 126:51.0 127:12.0 128:382.0 129:107.0 130:232.0 131:380.0 132…
204344	246354	147	204344	246354	147	204344	86:308.0 87:101.0 88:30.0 89:47.0 90:3.0 91:6.0 92:4.0 94:7.0 99:46.0 100:172.0 101:45.0 102:40.0 103:28.0 105:5.0 108:4.0 110:8.0 113:22.0 114:3.0 115:74.0 117:193.0 118:2.0 119:41.0 125:24.0 128:183.0 129:12.0 130:40.0 131:202.0 132:62.0 133:110.0 134:12.0 137:18.0 142:6.0 143:28.0 144:17.0 146:21.0 147:3162.0 148:481.0 149:247.0 150:17.0 151:5.0 152:1.0 154:3.0 155:20.0 156:13.0 160:2.0 165:1.…			9849.43	12123.2	5022.67	4690.42	9489.31	3629.06	4781.27	11267.3	9933.67	17638.6	19859.2	9314.33	12890.9	14059.2	86:308.0 87:101.0 88:30.0 89:47.0 90:3.0 91:6.0 92:4.0 94:7.0 99:46.0 100:172.0 101:45.0 102:40.0 103:28.0 105:5.0 108:4.0 110:8.0 113:22.0 114:3.0 115:74.0 117:193.0 118:2.0 119:41.0 125:24.0 128:183.0 129:12.0 130:40.0 131:202.0 132:62.0 133:110.0 134:12.0 137:18.0 142:6.0 143:28.0 144:17.0 146:21.0 147:3162.0 148:481.0 149:247.0 150:17.0 151:5.0 152:1.0 154:3.0 155:20.0 156:13.0 160:2.0 165:1.…
204426	479219	155	204426	479219	155	204426	85:100.0 88:2.0 89:94.0 90:1.0 91:84.0 92:10.0 93:38.0 94:2.0 101:431.0 103:63.0 104:13.0 105:32.0 106:7.0 107:138.0 108:7.0 109:131.0 110:7.0 114:10.0 116:528.0 117:333.0 118:25.0 121:228.0 122:10.0 123:478.0 124:14.0 125:201.0 129:57.0 131:22.0 134:13.0 137:215.0 138:158.0 139:296.0 140:287.0 141:28.0 142:29.0 143:122.0 146:3.0 148:5.0 152:7.0 153:458.0 154:85.0 155:9270.0 156:870.0 157:981.0 1…			1735.84	8947.14	5765.18	9646.38	347.622	325.694	957.069	1468.25	21782	17990.5	535.501	2299.22	399.057	4637.74	85:100.0 88:2.0 89:94.0 90:1.0 91:84.0 92:10.0 93:38.0 94:2.0 101:431.0 103:63.0 104:13.0 105:32.0 106:7.0 107:138.0 108:7.0 109:131.0 110:7.0 114:10.0 116:528.0 117:333.0 118:25.0 121:228.0 122:10.0 123:478.0 124:14.0 125:201.0 129:57.0 131:22.0 134:13.0 137:215.0 138:158.0 139:296.0 140:287.0 141:28.0 142:29.0 143:122.0 146:3.0 148:5.0 152:7.0 153:458.0 154:85.0 155:9270.0 156:870.0 157:981.0 1…
204994	839934	191	204994	839934	191	204994	85:130.0 86:72.0 87:167.0 88:124.0 89:1212.0 90:130.0 91:27.0 93:5.0 94:17.0 95:28.0 96:6.0 97:704.0 98:105.0 99:109.0 100:292.0 101:266.0 102:82.0 103:7896.0 104:806.0 105:318.0 106:31.0 107:21.0 108:39.0 109:49.0 110:61.0 111:111.0 112:10.0 113:154.0 114:174.0 115:45.0 116:107.0 117:2071.0 118:127.0 119:97.0 120:31.0 121:32.0 122:11.0 123:13.0 125:11.0 126:60.0 127:21.0 128:53.0 129:911.0 130:1…			592.096	581.195	549.326	620.332	345.097	765.346	389.086	442.743	943.409	270.46	1119.03	773.335	753.868	846.963	85:130.0 86:72.0 87:167.0 88:124.0 89:1212.0 90:130.0 91:27.0 93:5.0 94:17.0 95:28.0 96:6.0 97:704.0 98:105.0 99:109.0 100:292.0 101:266.0 102:82.0 103:7896.0 104:806.0 105:318.0 106:31.0 107:21.0 108:39.0 109:49.0 110:61.0 111:111.0 112:10.0 113:154.0 114:174.0 115:45.0 116:107.0 117:2071.0 118:127.0 119:97.0 120:31.0 121:32.0 122:11.0 123:13.0 125:11.0 126:60.0 127:21.0 128:53.0 129:911.0 130:1…
205670	540152	245	205670	540152	245	205670	85:76.0 87:97.0 88:28.0 89:334.0 90:79.0 91:251.0 92:80.0 93:8.0 94:27.0 95:13.0 96:3.0 97:501.0 98:43.0 99:49.0 101:311.0 102:88.0 103:623.0 104:92.0 105:57.0 107:9.0 110:4.0 111:5.0 112:4.0 113:31.0 114:8.0 115:119.0 116:72.0 117:744.0 118:67.0 119:99.0 120:39.0 121:12.0 123:15.0 124:2.0 126:18.0 127:45.0 128:15.0 129:380.0 130:18.0 131:343.0 132:38.0 133:791.0 134:94.0 135:31.0 137:2.0 138:3.0…			230.841	306.969	473.336	306.447	271.027	298.26	312.901	641.443	997.012	628.901	1613.71	861.687	826.499	976.475	85:76.0 87:97.0 88:28.0 89:334.0 90:79.0 91:251.0 92:80.0 93:8.0 94:27.0 95:13.0 96:3.0 97:501.0 98:43.0 99:49.0 101:311.0 102:88.0 103:623.0 104:92.0 105:57.0 107:9.0 110:4.0 111:5.0 112:4.0 113:31.0 114:8.0 115:119.0 116:72.0 117:744.0 118:67.0 119:99.0 120:39.0 121:12.0 123:15.0 124:2.0 126:18.0 127:45.0 128:15.0 129:380.0 130:18.0 131:343.0 132:38.0 133:791.0 134:94.0 135:31.0 137:2.0 138:3.0…
205675	446039	243	205675	446039	243	205675	85:74.0 86:75.0 87:21.0 90:1.0 91:4.0 92:3.0 93:9.0 94:10.0 95:7.0 96:11.0 98:1.0 99:25.0 100:30.0 101:4.0 107:3.0 109:1.0 110:12.0 111:10.0 112:3.0 113:23.0 114:12.0 115:24.0 116:6.0 117:2.0 118:3.0 119:15.0 121:5.0 124:2.0 125:14.0 127:50.0 128:4.0 129:17.0 130:4.0 131:30.0 133:51.0 134:6.0 137:20.0 139:6.0 141:6.0 142:17.0 143:5.0 145:1.0 146:1.0 147:8.0 148:11.0 149:6.0 150:3.0 153:14.0 154:4…			173.653	73.6727	77.8212	133.885	120.363	73.8615	138.085	114.686	199.402	1176.34	247.339	92.5092	194.52	170.626	85:74.0 86:75.0 87:21.0 90:1.0 91:4.0 92:3.0 93:9.0 94:10.0 95:7.0 96:11.0 98:1.0 99:25.0 100:30.0 101:4.0 107:3.0 109:1.0 110:12.0 111:10.0 112:3.0 113:23.0 114:12.0 115:24.0 116:6.0 117:2.0 118:3.0 119:15.0 121:5.0 124:2.0 125:14.0 127:50.0 128:4.0 129:17.0 130:4.0 131:30.0 133:51.0 134:6.0 137:20.0 139:6.0 141:6.0 142:17.0 143:5.0 145:1.0 146:1.0 147:8.0 148:11.0 149:6.0 150:3.0 153:14.0 154:4…
205857	971902	217	205857	971902	217	205857	85:30.0 87:34.0 88:9.0 89:10.0 90:6.0 92:11.0 93:14.0 94:2.0 95:2.0 96:1.0 98:3.0 99:30.0 100:14.0 101:59.0 102:13.0 103:503.0 104:32.0 105:6.0 107:7.0 108:6.0 109:16.0 111:2.0 112:1.0 113:5.0 114:12.0 115:7.0 116:14.0 117:101.0 118:6.0 119:18.0 120:2.0 121:6.0 123:7.0 126:11.0 127:3.0 128:11.0 129:676.0 130:74.0 131:103.0 132:9.0 133:175.0 135:6.0 137:7.0 138:1.0 140:8.0 141:8.0 142:6.0 143:145.…			205.734	322.318	515.451	332.48	1176.7	526.879	890.408	1281.55	645.377	1749.84	1971.51	259.857	1397.54	372.088	85:30.0 87:34.0 88:9.0 89:10.0 90:6.0 92:11.0 93:14.0 94:2.0 95:2.0 96:1.0 98:3.0 99:30.0 100:14.0 101:59.0 102:13.0 103:503.0 104:32.0 105:6.0 107:7.0 108:6.0 109:16.0 111:2.0 112:1.0 113:5.0 114:12.0 115:7.0 116:14.0 117:101.0 118:6.0 119:18.0 120:2.0 121:6.0 123:7.0 126:11.0 127:3.0 128:11.0 129:676.0 130:74.0 131:103.0 132:9.0 133:175.0 135:6.0 137:7.0 138:1.0 140:8.0 141:8.0 142:6.0 143:145.…
206309	222307	190	206309	222307	190	206309	86:44.0 87:47.0 88:45.0 89:32.0 90:2.0 91:17.0 92:4.0 93:10.0 94:16.0 95:18.0 98:141.0 99:81.0 100:1650.0 101:136.0 102:104.0 103:30.0 104:8.0 105:32.0 106:10.0 107:15.0 108:12.0 109:23.0 110:72.0 111:2.0 115:91.0 116:32.0 117:50.0 118:9.0 120:4.0 121:4.0 122:9.0 123:11.0 125:2.0 128:3.0 129:15.0 130:34.0 131:393.0 132:80.0 133:43.0 134:69.0 135:10.0 136:6.0 137:1.0 138:5.0 140:4.0 141:6.0 142:4.…			307.555	96.1837	497.14	421.736	444.417	370.011	462.55	522.756	1029.17	1231.73	561.916	1081.01	304.719	1507.88	86:44.0 87:47.0 88:45.0 89:32.0 90:2.0 91:17.0 92:4.0 93:10.0 94:16.0 95:18.0 98:141.0 99:81.0 100:1650.0 101:136.0 102:104.0 103:30.0 104:8.0 105:32.0 106:10.0 107:15.0 108:12.0 109:23.0 110:72.0 111:2.0 115:91.0 116:32.0 117:50.0 118:9.0 120:4.0 121:4.0 122:9.0 123:11.0 125:2.0 128:3.0 129:15.0 130:34.0 131:393.0 132:80.0 133:43.0 134:69.0 135:10.0 136:6.0 137:1.0 138:5.0 140:4.0 141:6.0 142:4.…
206556	424318	85	206556	424318	85	206556	85:1141.0 86:63.0 89:5.0 91:2.0 92:6.0 93:3.0 94:2.0 95:1.0 96:9.0 97:73.0 98:90.0 99:246.0 100:723.0 101:183.0 102:33.0 103:12.0 105:3.0 110:7.0 111:18.0 112:56.0 113:66.0 114:34.0 115:34.0 116:39.0 117:57.0 118:2.0 119:3.0 120:1.0 122:3.0 123:1.0 124:5.0 125:4.0 126:25.0 127:52.0 128:2.0 129:5.0 130:2.0 131:7.0 134:2.0 139:3.0 140:33.0 141:37.0 142:7.0 144:5.0 146:2.0 147:26.0 148:1.0 149:1.0 1…			371.019	544.359	517.282	266.281	167.498	391.818	233.996	618.773	864.077	2075.7	1037.38	542.582	349.801	448.151	85:1141.0 86:63.0 89:5.0 91:2.0 92:6.0 93:3.0 94:2.0 95:1.0 96:9.0 97:73.0 98:90.0 99:246.0 100:723.0 101:183.0 102:33.0 103:12.0 105:3.0 110:7.0 111:18.0 112:56.0 113:66.0 114:34.0 115:34.0 116:39.0 117:57.0 118:2.0 119:3.0 120:1.0 122:3.0 123:1.0 124:5.0 125:4.0 126:25.0 127:52.0 128:2.0 129:5.0 130:2.0 131:7.0 134:2.0 139:3.0 140:33.0 141:37.0 142:7.0 144:5.0 146:2.0 147:26.0 148:1.0 149:1.0 1…
207188	708415	333	207188	708415	333	207188	85:11.0 87:73.0 88:3.0 89:21.0 91:35.0 94:9.0 95:16.0 96:2.0 97:2.0 98:10.0 99:19.0 101:22.0 102:148.0 103:144.0 104:16.0 108:3.0 113:47.0 114:6.0 115:18.0 116:18.0 118:4.0 119:21.0 122:6.0 123:1.0 124:42.0 125:17.0 126:1.0 127:29.0 128:7.0 130:1.0 131:238.0 132:21.0 133:477.0 134:55.0 135:34.0 136:1.0 137:7.0 138:4.0 141:6.0 143:781.0 144:89.0 145:20.0 146:4.0 147:2764.0 148:458.0 149:274.0 150:…		607	16686.8	12507	31686.9	10344.8	10235.1	12786.5	5156.07	3040.52	7054.12	3551.83	2067.56	1732.73	2421.06	3793.86	85:11.0 87:73.0 88:3.0 89:21.0 91:35.0 94:9.0 95:16.0 96:2.0 97:2.0 98:10.0 99:19.0 101:22.0 102:148.0 103:144.0 104:16.0 108:3.0 113:47.0 114:6.0 115:18.0 116:18.0 118:4.0 119:21.0 122:6.0 123:1.0 124:42.0 125:17.0 126:1.0 127:29.0 128:7.0 130:1.0 131:238.0 132:21.0 133:477.0 134:55.0 135:34.0 136:1.0 137:7.0 138:4.0 141:6.0 143:781.0 144:89.0 145:20.0 146:4.0 147:2764.0 148:458.0 149:274.0 150:…
208394	762800	204	208394	762800	204	208394	85:4.0 87:18.0 88:10.0 91:17.0 92:1.0 93:34.0 95:5.0 97:14.0 98:24.0 99:31.0 100:5.0 101:63.0 102:24.0 103:261.0 104:22.0 106:12.0 107:10.0 108:6.0 109:17.0 111:4.0 112:40.0 113:8.0 115:22.0 116:67.0 118:19.0 119:18.0 121:3.0 123:7.0 125:10.0 126:7.0 127:9.0 128:19.0 129:267.0 131:149.0 132:29.0 133:194.0 137:7.0 138:5.0 139:1.0 140:15.0 141:11.0 142:11.0 143:157.0 144:54.0 146:12.0 147:467.0 148…			751.104	1523.59	707.715	1159.59	906.51	1198.67	757.765	424.073	596.063	257.426	475.467	249.463	309.729	521.129	85:4.0 87:18.0 88:10.0 91:17.0 92:1.0 93:34.0 95:5.0 97:14.0 98:24.0 99:31.0 100:5.0 101:63.0 102:24.0 103:261.0 104:22.0 106:12.0 107:10.0 108:6.0 109:17.0 111:4.0 112:40.0 113:8.0 115:22.0 116:67.0 118:19.0 119:18.0 121:3.0 123:7.0 125:10.0 126:7.0 127:9.0 128:19.0 129:267.0 131:149.0 132:29.0 133:194.0 137:7.0 138:5.0 139:1.0 140:15.0 141:11.0 142:11.0 143:157.0 144:54.0 146:12.0 147:467.0 148…
208397	1049988	191	208397	1049988	191	208397	85:21.0 87:18.0 89:6.0 91:6.0 92:6.0 94:1.0 95:11.0 96:4.0 97:2.0 99:21.0 101:54.0 102:8.0 103:642.0 104:25.0 105:10.0 106:3.0 107:7.0 109:2.0 111:15.0 113:17.0 114:5.0 115:11.0 116:29.0 117:50.0 119:2.0 121:5.0 122:8.0 123:7.0 125:1.0 127:15.0 128:7.0 129:495.0 130:37.0 131:110.0 132:8.0 133:387.0 134:18.0 135:8.0 141:13.0 142:8.0 143:250.0 144:22.0 145:18.0 146:1.0 147:1846.0 148:228.0 149:137.…			395.428	319.248	236.21	344.381	347.622	522.658	396.568	709.455	628.224	980.825	482.671	701.615	387.369	551.965	85:21.0 87:18.0 89:6.0 91:6.0 92:6.0 94:1.0 95:11.0 96:4.0 97:2.0 99:21.0 101:54.0 102:8.0 103:642.0 104:25.0 105:10.0 106:3.0 107:7.0 109:2.0 111:15.0 113:17.0 114:5.0 115:11.0 116:29.0 117:50.0 119:2.0 121:5.0 122:8.0 123:7.0 125:1.0 127:15.0 128:7.0 129:495.0 130:37.0 131:110.0 132:8.0 133:387.0 134:18.0 135:8.0 141:13.0 142:8.0 143:250.0 144:22.0 145:18.0 146:1.0 147:1846.0 148:228.0 149:137.…
208557	294136	172	208557	294136	172	208557	85:592.0 86:1871.0 87:449.0 88:511.0 89:313.0 90:42.0 93:212.0 94:99.0 95:238.0 96:754.0 97:244.0 98:1335.0 99:1002.0 100:1063.0 101:644.0 102:708.0 103:37035.0 104:3162.0 105:2902.0 106:469.0 107:1477.0 108:130.0 109:200.0 110:476.0 112:46.0 113:339.0 114:252.0 115:503.0 116:476.0 117:865.0 118:260.0 119:571.0 120:33.0 121:2.0 122:1.0 124:141.0 125:76.0 126:865.0 127:448.0 128:244.0 129:578.0 13…			10532.2	25936.9	5886.94	17400.5	18814.5	18661.6	20014.8	24266.8	12751	8814.39	28069.4	25730	23261.4	36223.1	85:592.0 86:1871.0 87:449.0 88:511.0 89:313.0 90:42.0 93:212.0 94:99.0 95:238.0 96:754.0 97:244.0 98:1335.0 99:1002.0 100:1063.0 101:644.0 102:708.0 103:37035.0 104:3162.0 105:2902.0 106:469.0 107:1477.0 108:130.0 109:200.0 110:476.0 112:46.0 113:339.0 114:252.0 115:503.0 116:476.0 117:865.0 118:260.0 119:571.0 120:33.0 121:2.0 122:1.0 124:141.0 125:76.0 126:865.0 127:448.0 128:244.0 129:578.0 13…
208647	870858	105	208647	870858	105	208647	85:109.0 86:29.0 87:80.0 88:13.0 89:64.0 90:22.0 92:14.0 93:48.0 94:3.0 95:85.0 97:7.0 98:12.0 99:95.0 100:50.0 101:291.0 102:185.0 103:245.0 104:114.0 105:11265.0 106:946.0 107:75.0 108:13.0 109:14.0 110:5.0 111:30.0 112:8.0 113:36.0 114:4.0 115:71.0 116:54.0 117:312.0 118:42.0 119:78.0 120:6.0 121:13.0 122:4.0 123:6.0 124:1.0 125:20.0 126:7.0 127:39.0 128:10.0 129:392.0 130:100.0 131:305.0 132:…			679.271	1038.58	473.336	604.712	824.023	518.438	445.544	1474.92	1554.48	1388.14	1582.49	772.296	936.699	1501.72	85:109.0 86:29.0 87:80.0 88:13.0 89:64.0 90:22.0 92:14.0 93:48.0 94:3.0 95:85.0 97:7.0 98:12.0 99:95.0 100:50.0 101:291.0 102:185.0 103:245.0 104:114.0 105:11265.0 106:946.0 107:75.0 108:13.0 109:14.0 110:5.0 111:30.0 112:8.0 113:36.0 114:4.0 115:71.0 116:54.0 117:312.0 118:42.0 119:78.0 120:6.0 121:13.0 122:4.0 123:6.0 124:1.0 125:20.0 126:7.0 127:39.0 128:10.0 129:392.0 130:100.0 131:305.0 132:…
208651	834421	91	208651	834421	91	208651	85:123.0 86:71.0 87:106.0 88:66.0 89:588.0 90:209.0 91:12018.0 92:1004.0 93:41.0 97:59.0 99:57.0 100:8.0 101:645.0 102:89.0 103:2021.0 104:205.0 105:1678.0 106:174.0 107:129.0 108:60.0 109:10.0 110:4.0 111:48.0 112:10.0 113:78.0 114:8.0 115:110.0 116:259.0 117:907.0 118:124.0 119:131.0 120:7.0 121:8.0 125:5.0 127:45.0 128:5.0 129:1329.0 130:129.0 131:523.0 132:62.0 133:831.0 134:110.0 135:352.0 1…			10051	14190.2	7719.86	11018.7	10620.6	12953.2	6867.5	6523.79	8587.16	4030.83	14559.4	5457	5296.27	7002.87	85:123.0 86:71.0 87:106.0 88:66.0 89:588.0 90:209.0 91:12018.0 92:1004.0 93:41.0 97:59.0 99:57.0 100:8.0 101:645.0 102:89.0 103:2021.0 104:205.0 105:1678.0 106:174.0 107:129.0 108:60.0 109:10.0 110:4.0 111:48.0 112:10.0 113:78.0 114:8.0 115:110.0 116:259.0 117:907.0 118:124.0 119:131.0 120:7.0 121:8.0 125:5.0 127:45.0 128:5.0 129:1329.0 130:129.0 131:523.0 132:62.0 133:831.0 134:110.0 135:352.0 1…
208658 carbohydrate	934603	204	208658	934603	204	208658	85:102.0 86:53.0 87:62.0 88:13.0 89:322.0 90:68.0 93:1.0 94:3.0 95:13.0 97:76.0 98:30.0 99:131.0 100:61.0 101:220.0 102:96.0 103:211.0 104:16.0 105:145.0 106:10.0 109:49.0 111:34.0 112:8.0 113:63.0 114:25.0 115:133.0 116:169.0 117:657.0 118:74.0 119:81.0 120:1.0 121:9.0 122:3.0 125:4.0 126:11.0 127:14.0 128:11.0 129:856.0 130:131.0 131:172.0 132:35.0 133:355.0 134:75.0 135:23.0 136:5.0 137:5.0 13…			2171.02	3760.38	2671.55	2331.82	2203.57	3159.87	2180.1	1068.18	2026.18	687.555	838.071	671.471	1377.5	1285.86	85:102.0 86:53.0 87:62.0 88:13.0 89:322.0 90:68.0 93:1.0 94:3.0 95:13.0 97:76.0 98:30.0 99:131.0 100:61.0 101:220.0 102:96.0 103:211.0 104:16.0 105:145.0 106:10.0 109:49.0 111:34.0 112:8.0 113:63.0 114:25.0 115:133.0 116:169.0 117:657.0 118:74.0 119:81.0 120:1.0 121:9.0 122:3.0 125:4.0 126:11.0 127:14.0 128:11.0 129:856.0 130:131.0 131:172.0 132:35.0 133:355.0 134:75.0 135:23.0 136:5.0 137:5.0 13…
208662	706216	174	208662	706216	174	208662	86:557.0 87:4.0 89:7.0 91:24.0 93:5.0 94:1.0 95:4.0 100:142.0 102:1.0 104:7.0 107:15.0 108:4.0 110:4.0 114:24.0 115:12.0 116:12.0 117:14.0 118:1.0 119:3.0 120:4.0 129:16.0 130:20.0 131:12.0 132:13.0 133:38.0 134:3.0 135:7.0 136:3.0 146:2.0 147:76.0 148:1.0 149:13.0 154:1.0 155:1.0 160:10.0 161:1.0 164:11.0 174:1749.0 175:235.0 176:77.0 177:5.0 179:57.0 188:2.0 189:4.0 191:4.0 193:10.0 195:1.0 204…			562389	924570	562592	337263	282795	458395	208038	150167	156398	40839.5	155185	61805.5	101334	81786.4	86:557.0 87:4.0 89:7.0 91:24.0 93:5.0 94:1.0 95:4.0 100:142.0 102:1.0 104:7.0 107:15.0 108:4.0 110:4.0 114:24.0 115:12.0 116:12.0 117:14.0 118:1.0 119:3.0 120:4.0 129:16.0 130:20.0 131:12.0 132:13.0 133:38.0 134:3.0 135:7.0 136:3.0 146:2.0 147:76.0 148:1.0 149:13.0 154:1.0 155:1.0 160:10.0 161:1.0 164:11.0 174:1749.0 175:235.0 176:77.0 177:5.0 179:57.0 188:2.0 189:4.0 191:4.0 193:10.0 195:1.0 204…
208664	505151	140	208664	505151	140	208664	90:150.0 91:13.0 92:8.0 97:39.0 100:9.0 103:43.0 105:11.0 107:20.0 112:5.0 117:18.0 127:5.0 131:14.0 134:6.0 140:1342.0 141:28.0 142:1.0 143:33.0 146:6.0 147:2.0 166:1088.0 167:36.0 184:183.0 200:18.0 209:383.0 210:9.0 223:13.0 301:1.0 313:1.0 370:3.0 409:1.0 461:1.0			124.835	252.738	170.291	290.827	275.236	106.923	259.164	518.756	954.129	1352.3	1460.02	513.478	207.877	495.432	90:150.0 91:13.0 92:8.0 97:39.0 100:9.0 103:43.0 105:11.0 107:20.0 112:5.0 117:18.0 127:5.0 131:14.0 134:6.0 140:1342.0 141:28.0 142:1.0 143:33.0 146:6.0 147:2.0 166:1088.0 167:36.0 184:183.0 200:18.0 209:383.0 210:9.0 223:13.0 301:1.0 313:1.0 370:3.0 409:1.0 461:1.0
208686	558511	103	208686	558511	103	208686	85:77.0 86:87.0 87:55.0 88:97.0 89:879.0 90:75.0 92:40.0 95:9.0 96:24.0 97:3.0 98:11.0 99:36.0 100:312.0 101:301.0 102:56.0 103:5542.0 104:557.0 105:354.0 106:47.0 107:26.0 108:30.0 109:3.0 110:27.0 111:4.0 112:17.0 113:53.0 114:259.0 115:194.0 116:59.0 117:812.0 118:97.0 119:71.0 120:7.0 122:1.0 124:8.0 125:5.0 126:56.0 127:36.0 128:26.0 129:435.0 130:106.0 131:297.0 132:74.0 133:829.0 134:124.0…			7635.17	7666.05	5298.25	5123.31	2780.13	5635.99	4176.55	4962.18	11441	7155.79	11293.6	6667.94	5606.84	5816.71	85:77.0 86:87.0 87:55.0 88:97.0 89:879.0 90:75.0 92:40.0 95:9.0 96:24.0 97:3.0 98:11.0 99:36.0 100:312.0 101:301.0 102:56.0 103:5542.0 104:557.0 105:354.0 106:47.0 107:26.0 108:30.0 109:3.0 110:27.0 111:4.0 112:17.0 113:53.0 114:259.0 115:194.0 116:59.0 117:812.0 118:97.0 119:71.0 120:7.0 122:1.0 124:8.0 125:5.0 126:56.0 127:36.0 128:26.0 129:435.0 130:106.0 131:297.0 132:74.0 133:829.0 134:124.0…
208690	522131	129	208690	522131	129	208690	85:15.0 86:70.0 87:7.0 88:23.0 90:8.0 91:49.0 92:30.0 97:52.0 98:4.0 99:12.0 100:108.0 101:36.0 102:60.0 103:410.0 104:25.0 105:7.0 106:6.0 107:1.0 113:12.0 114:11.0 115:2.0 116:328.0 117:68.0 118:24.0 119:8.0 120:1.0 125:1.0 126:98.0 127:1.0 128:15.0 129:2488.0 130:535.0 131:262.0 132:73.0 133:274.0 134:25.0 135:24.0 138:1.0 140:10.0 141:9.0 143:54.0 144:21.0 146:4.0 147:982.0 148:141.0 149:78.0…			6334.52	14072.5	10077.4	7353.98	4246.37	7554.28	4096.28	9205.58	11359.5	13132	36659	13728.8	11839.8	20950	85:15.0 86:70.0 87:7.0 88:23.0 90:8.0 91:49.0 92:30.0 97:52.0 98:4.0 99:12.0 100:108.0 101:36.0 102:60.0 103:410.0 104:25.0 105:7.0 106:6.0 107:1.0 113:12.0 114:11.0 115:2.0 116:328.0 117:68.0 118:24.0 119:8.0 120:1.0 125:1.0 126:98.0 127:1.0 128:15.0 129:2488.0 130:535.0 131:262.0 132:73.0 133:274.0 134:25.0 135:24.0 138:1.0 140:10.0 141:9.0 143:54.0 144:21.0 146:4.0 147:982.0 148:141.0 149:78.0…
208759	392319	167	208759	392319	167	208759	85:224.0 86:296.0 87:9.0 88:41.0 89:1912.0 90:131.0 91:232.0 92:557.0 93:338.0 94:165.0 95:30.0 96:257.0 97:408.0 98:310.0 99:147.0 100:254.0 101:54.0 102:95.0 103:12.0 104:7.0 105:98.0 106:15.0 107:95.0 108:498.0 109:539.0 110:476.0 111:224.0 112:886.0 113:217.0 114:190.0 115:26.0 116:1.0 118:5.0 121:1.0 122:11.0 123:393.0 124:168.0 125:33.0 126:91.0 127:48.0 128:49.0 130:39.0 132:10.0 133:145.0…			69.7404	92.0908	86.0611	188.182	153.189	91.4476	170.055	234.707	430.966	547.437	1460.02	938.605	470.854	581.773	85:224.0 86:296.0 87:9.0 88:41.0 89:1912.0 90:131.0 91:232.0 92:557.0 93:338.0 94:165.0 95:30.0 96:257.0 97:408.0 98:310.0 99:147.0 100:254.0 101:54.0 102:95.0 103:12.0 104:7.0 105:98.0 106:15.0 107:95.0 108:498.0 109:539.0 110:476.0 111:224.0 112:886.0 113:217.0 114:190.0 115:26.0 116:1.0 118:5.0 121:1.0 122:11.0 123:393.0 124:168.0 125:33.0 126:91.0 127:48.0 128:49.0 130:39.0 132:10.0 133:145.0…
208766	405555	89	208766	405555	89	208766	85:126.0 86:165.0 87:6.0 88:21.0 89:1845.0 90:165.0 91:291.0 92:556.0 93:125.0 94:73.0 95:19.0 96:167.0 97:193.0 98:163.0 99:65.0 100:112.0 101:6.0 102:61.0 103:2.0 104:23.0 105:133.0 106:7.0 107:55.0 108:316.0 109:244.0 110:211.0 111:138.0 112:214.0 113:127.0 114:74.0 115:10.0 118:6.0 119:12.0 120:1.0 121:2.0 122:15.0 123:234.0 124:94.0 125:31.0 126:46.0 127:14.0 128:16.0 130:50.0 132:38.0 133:9…			216.195	212.832	164.798	423.224	173.39	322.88	322.424	613.439	1312.2	1466.35	2382.14	1294.09	749.693	816.127	85:126.0 86:165.0 87:6.0 88:21.0 89:1845.0 90:165.0 91:291.0 92:556.0 93:125.0 94:73.0 95:19.0 96:167.0 97:193.0 98:163.0 99:65.0 100:112.0 101:6.0 102:61.0 103:2.0 104:23.0 105:133.0 106:7.0 107:55.0 108:316.0 109:244.0 110:211.0 111:138.0 112:214.0 113:127.0 114:74.0 115:10.0 118:6.0 119:12.0 120:1.0 121:2.0 122:15.0 123:234.0 124:94.0 125:31.0 126:46.0 127:14.0 128:16.0 130:50.0 132:38.0 133:9…
208790	483843	217	208790	483843	217	208790	86:36.0 87:66.0 88:26.0 89:153.0 90:30.0 97:3.0 98:4.0 99:55.0 101:39.0 103:1852.0 104:186.0 105:38.0 106:13.0 107:24.0 108:18.0 112:2.0 113:29.0 114:33.0 115:87.0 116:19.0 122:4.0 124:2.0 125:8.0 126:8.0 128:11.0 129:194.0 130:334.0 131:250.0 132:18.0 133:400.0 135:5.0 136:9.0 137:3.0 139:1.0 140:87.0 143:300.0 144:12.0 145:14.0 146:1.0 147:1932.0 148:278.0 149:171.0 150:3.0 152:1.0 154:1.0 157:…			636.729	931.141	1574.73	1275.62	717.127	1368.2	787.014	705.454	1314.34	749.468	2636.68	1400.11	1648.82	1595.25	86:36.0 87:66.0 88:26.0 89:153.0 90:30.0 97:3.0 98:4.0 99:55.0 101:39.0 103:1852.0 104:186.0 105:38.0 106:13.0 107:24.0 108:18.0 112:2.0 113:29.0 114:33.0 115:87.0 116:19.0 122:4.0 124:2.0 125:8.0 126:8.0 128:11.0 129:194.0 130:334.0 131:250.0 132:18.0 133:400.0 135:5.0 136:9.0 137:3.0 139:1.0 140:87.0 143:300.0 144:12.0 145:14.0 146:1.0 147:1932.0 148:278.0 149:171.0 150:3.0 152:1.0 154:1.0 157:…
208850	534073	328	208850	534073	328	208850	85:1.0 88:3.0 92:20.0 93:4.0 94:21.0 95:9.0 98:29.0 106:3.0 107:12.0 108:35.0 109:22.0 110:17.0 111:3.0 127:6.0 132:22.0 133:222.0 135:4.0 136:15.0 141:93.0 143:68.0 157:43.0 166:56.0 168:3.0 169:4.0 180:27.0 181:56.0 182:46.0 183:5.0 184:47.0 196:19.0 198:1.0 207:7.0 209:1.0 210:9.0 212:15.0 221:1.0 224:1.0 239:1.0 240:48.0 254:259.0 255:88.0 256:21.0 270:1.0 275:2.0 284:14.0 286:3.0 327:10.0 32…			567.686	609.846	502.633	729.671	849.274	740.726	837.351	1253.55	1039.89	922.171	1207.88	2033.12	1304.87	3387.85	85:1.0 88:3.0 92:20.0 93:4.0 94:21.0 95:9.0 98:29.0 106:3.0 107:12.0 108:35.0 109:22.0 110:17.0 111:3.0 127:6.0 132:22.0 133:222.0 135:4.0 136:15.0 141:93.0 143:68.0 157:43.0 166:56.0 168:3.0 169:4.0 180:27.0 181:56.0 182:46.0 183:5.0 184:47.0 196:19.0 198:1.0 207:7.0 209:1.0 210:9.0 212:15.0 221:1.0 224:1.0 239:1.0 240:48.0 254:259.0 255:88.0 256:21.0 270:1.0 275:2.0 284:14.0 286:3.0 327:10.0 32…
210215	1021932	204	210215	1021932	204	210215	85:5.0 86:5.0 87:4.0 88:10.0 89:1.0 90:9.0 92:8.0 93:2.0 94:5.0 95:9.0 96:2.0 97:6.0 98:3.0 100:1.0 101:89.0 102:10.0 103:80.0 104:27.0 105:8.0 106:18.0 108:7.0 109:1.0 111:2.0 113:2.0 114:4.0 115:25.0 116:42.0 117:64.0 119:43.0 120:1.0 121:6.0 123:2.0 124:1.0 127:3.0 129:200.0 130:32.0 132:7.0 133:26.0 134:42.0 135:12.0 140:2.0 141:2.0 142:13.0 143:12.0 144:3.0 145:3.0 146:2.0 148:6.0 150:5.0 15…			397.52	658.961	384.528	390.497	612.757	627.471	355.755	304.052	182.249	270.46	158.489	150.717	154.447	237.438	85:5.0 86:5.0 87:4.0 88:10.0 89:1.0 90:9.0 92:8.0 93:2.0 94:5.0 95:9.0 96:2.0 97:6.0 98:3.0 100:1.0 101:89.0 102:10.0 103:80.0 104:27.0 105:8.0 106:18.0 108:7.0 109:1.0 111:2.0 113:2.0 114:4.0 115:25.0 116:42.0 117:64.0 119:43.0 120:1.0 121:6.0 123:2.0 124:1.0 127:3.0 129:200.0 130:32.0 132:7.0 133:26.0 134:42.0 135:12.0 140:2.0 141:2.0 142:13.0 143:12.0 144:3.0 145:3.0 146:2.0 148:6.0 150:5.0 15…
210403	940468	85	210403	940468	85	210403	85:1429.0 86:36.0 92:7.0 95:3.0 96:42.0 97:199.0 98:59.0 99:340.0 100:7.0 103:33.0 104:1.0 110:13.0 111:97.0 112:22.0 113:176.0 114:5.0 124:7.0 125:17.0 126:22.0 127:154.0 128:3.0 133:9.0 138:9.0 139:7.0 140:12.0 141:48.0 148:1.0 154:11.0 155:34.0 160:5.0 163:3.0 168:9.0 169:17.0 177:3.0 181:5.0 182:11.0 183:12.0 184:1.0 188:1.0 191:1.0 193:3.0 194:1.0 197:19.0 204:3.0 209:1.0 211:5.0 212:6.0 217…			1142.35	1505.17	1429.16	1263.72	1290.32	1321.07	1141.41	2329.73	3524.92	4265.45	3186.59	1492.62	960.91	1720.65	85:1429.0 86:36.0 92:7.0 95:3.0 96:42.0 97:199.0 98:59.0 99:340.0 100:7.0 103:33.0 104:1.0 110:13.0 111:97.0 112:22.0 113:176.0 114:5.0 124:7.0 125:17.0 126:22.0 127:154.0 128:3.0 133:9.0 138:9.0 139:7.0 140:12.0 141:48.0 148:1.0 154:11.0 155:34.0 160:5.0 163:3.0 168:9.0 169:17.0 177:3.0 181:5.0 182:11.0 183:12.0 184:1.0 188:1.0 191:1.0 193:3.0 194:1.0 197:19.0 204:3.0 209:1.0 211:5.0 212:6.0 217…
210904	340549	259	210904	340549	259	210904	85:210.0 86:24.0 87:27.0 88:10.0 89:4.0 90:27.0 91:18.0 92:21.0 93:2.0 97:4.0 99:9.0 100:372.0 101:43.0 102:126.0 103:25.0 104:68.0 105:45.0 106:3.0 107:11.0 108:7.0 110:56.0 111:4.0 112:7.0 113:9.0 115:21.0 116:72.0 117:239.0 118:26.0 119:20.0 120:184.0 121:335.0 122:27.0 123:4.0 125:1.0 126:6.0 127:58.0 129:502.0 130:32.0 131:292.0 132:19.0 133:133.0 134:23.0 135:47.0 136:7.0 137:15.0 138:9.0 1…			154.824	232.274	157.473	149.504	147.297	117.475	118.358	304.052	475.993	417.095	369.808	174.624	115.209	168.57	85:210.0 86:24.0 87:27.0 88:10.0 89:4.0 90:27.0 91:18.0 92:21.0 93:2.0 97:4.0 99:9.0 100:372.0 101:43.0 102:126.0 103:25.0 104:68.0 105:45.0 106:3.0 107:11.0 108:7.0 110:56.0 111:4.0 112:7.0 113:9.0 115:21.0 116:72.0 117:239.0 118:26.0 119:20.0 120:184.0 121:335.0 122:27.0 123:4.0 125:1.0 126:6.0 127:58.0 129:502.0 130:32.0 131:292.0 132:19.0 133:133.0 134:23.0 135:47.0 136:7.0 137:15.0 138:9.0 1…
211467	832207	98	211467	832207	98	211467	85:119.0 87:42.0 88:2.0 90:1.0 96:303.0 97:659.0 98:426.0 99:52.0 100:12.0 101:55.0 105:3.0 107:10.0 109:15.0 110:179.0 111:228.0 112:59.0 113:19.0 114:39.0 115:19.0 119:8.0 120:1.0 121:10.0 123:57.0 124:44.0 125:80.0 126:2.0 127:67.0 128:3.0 129:41.0 133:15.0 134:11.0 137:42.0 138:17.0 139:20.0 140:9.0 141:1.0 147:2.0 148:7.0 151:31.0 152:27.0 153:6.0 154:9.0 155:2.0 157:1.0 161:2.0 165:13.0 166…			47.4234	462.501	572.214	201.571	1271.81	1532.1	974.075	208.036	1196.41	332.373	1015.77	536.346	157.786	907.608	85:119.0 87:42.0 88:2.0 90:1.0 96:303.0 97:659.0 98:426.0 99:52.0 100:12.0 101:55.0 105:3.0 107:10.0 109:15.0 110:179.0 111:228.0 112:59.0 113:19.0 114:39.0 115:19.0 119:8.0 120:1.0 121:10.0 123:57.0 124:44.0 125:80.0 126:2.0 127:67.0 128:3.0 129:41.0 133:15.0 134:11.0 137:42.0 138:17.0 139:20.0 140:9.0 141:1.0 147:2.0 148:7.0 151:31.0 152:27.0 153:6.0 154:9.0 155:2.0 157:1.0 161:2.0 165:13.0 166…
211589	874019	204	211589	874019	204	211589	87:5.0 88:3.0 89:28.0 90:2.0 91:10.0 92:12.0 95:1.0 96:3.0 97:1.0 98:1.0 99:8.0 100:1.0 101:39.0 102:7.0 103:355.0 104:45.0 105:26.0 106:4.0 107:5.0 108:1.0 109:1.0 110:1.0 111:72.0 112:11.0 113:1.0 115:14.0 116:21.0 117:78.0 118:8.0 119:15.0 120:5.0 122:1.0 123:1.0 124:5.0 127:10.0 129:205.0 130:25.0 131:39.0 132:7.0 133:57.0 134:4.0 135:1.0 137:3.0 138:1.0 140:3.0 141:3.0 142:1.0 143:15.0 144:9…			1067.03	2284.88	1294.58	1632.65	1124.51	1473.01	950.267	1760.3	3379.12	739.692	2795.17	1776.38	2324.22	1568.53	87:5.0 88:3.0 89:28.0 90:2.0 91:10.0 92:12.0 95:1.0 96:3.0 97:1.0 98:1.0 99:8.0 100:1.0 101:39.0 102:7.0 103:355.0 104:45.0 105:26.0 106:4.0 107:5.0 108:1.0 109:1.0 110:1.0 111:72.0 112:11.0 113:1.0 115:14.0 116:21.0 117:78.0 118:8.0 119:15.0 120:5.0 122:1.0 123:1.0 124:5.0 127:10.0 129:205.0 130:25.0 131:39.0 132:7.0 133:57.0 134:4.0 135:1.0 137:3.0 138:1.0 140:3.0 141:3.0 142:1.0 143:15.0 144:9…
211910	549308	117	211910	549308	117	211910	87:2.0 88:1.0 101:76.0 102:14.0 103:407.0 104:20.0 108:4.0 112:1.0 115:290.0 116:21.0 117:2701.0 118:209.0 119:55.0 127:3.0 131:54.0 133:75.0 134:1.0 140:1.0 141:2.0 143:21.0 144:3.0 147:880.0 148:78.0 149:81.0 150:6.0 155:143.0 156:1.0 157:30.0 203:3.0 221:27.0 222:1.0 231:23.0 242:2.0 245:103.0 246:149.0 247:27.0 266:3.0 275:5.0 305:91.0 306:14.0 311:1.0 320:8.0 321:3.0 335:2.0 336:35.0 337:11.…			1426.19	4211.62	3603.58	4343.07	4152.94	2951.65	2614.77	11323.3	15682	13014.7	44653.1	28163.3	17539.3	21087.7	87:2.0 88:1.0 101:76.0 102:14.0 103:407.0 104:20.0 108:4.0 112:1.0 115:290.0 116:21.0 117:2701.0 118:209.0 119:55.0 127:3.0 131:54.0 133:75.0 134:1.0 140:1.0 141:2.0 143:21.0 144:3.0 147:880.0 148:78.0 149:81.0 150:6.0 155:143.0 156:1.0 157:30.0 203:3.0 221:27.0 222:1.0 231:23.0 242:2.0 245:103.0 246:149.0 247:27.0 266:3.0 275:5.0 305:91.0 306:14.0 311:1.0 320:8.0 321:3.0 335:2.0 336:35.0 337:11.…
211945	609032	86	211945	609032	86	211945	85:29.0 86:1451.0 87:100.0 88:26.0 92:3.0 96:11.0 100:271.0 102:24.0 103:129.0 105:20.0 107:19.0 111:3.0 112:24.0 113:13.0 116:191.0 117:121.0 118:24.0 125:1.0 126:117.0 127:20.0 128:88.0 129:796.0 130:94.0 135:17.0 146:5.0 147:637.0 148:50.0 149:111.0 155:79.0 156:2.0 158:104.0 159:10.0 160:6.0 162:2.0 165:3.0 172:44.0 173:9.0 174:3.0 186:4.0 187:1.0 188:65.0 197:5.0 200:4.0 201:25.0 202:6.0 205…			7384.81	10498.4	22008.7	11383.2	9114.76	12302.5	7261.35	4160.71	6404.46	3199.9	242.536	2239.97	4398.81	5779.7	85:29.0 86:1451.0 87:100.0 88:26.0 92:3.0 96:11.0 100:271.0 102:24.0 103:129.0 105:20.0 107:19.0 111:3.0 112:24.0 113:13.0 116:191.0 117:121.0 118:24.0 125:1.0 126:117.0 127:20.0 128:88.0 129:796.0 130:94.0 135:17.0 146:5.0 147:637.0 148:50.0 149:111.0 155:79.0 156:2.0 158:104.0 159:10.0 160:6.0 162:2.0 165:3.0 172:44.0 173:9.0 174:3.0 186:4.0 187:1.0 188:65.0 197:5.0 200:4.0 201:25.0 202:6.0 205…
211952	389073	166	211952	389073	166	211952	85:49.0 86:42.0 87:193.0 91:140.0 94:10.0 96:281.0 97:85.0 98:38.0 99:17.0 100:40.0 104:112.0 111:2.0 114:15.0 116:6.0 120:18.0 121:8.0 122:1.0 127:28.0 128:25.0 133:86.0 134:10.0 137:4.0 138:3.0 139:9.0 141:2.0 142:52.0 143:187.0 144:28.0 146:230.0 147:206.0 148:210.0 149:104.0 150:2.0 153:37.0 155:12.0 160:2.0 164:10.0 165:27.0 166:697.0 167:34.0 168:1.0 169:5.0 170:337.0 171:49.0 178:8.0 183:5…			90.6625	241.483	130.007	126.446	191.066	130.84	182.979	472.081	390.228	495.3	602.739	698.496	210.382	669.142	85:49.0 86:42.0 87:193.0 91:140.0 94:10.0 96:281.0 97:85.0 98:38.0 99:17.0 100:40.0 104:112.0 111:2.0 114:15.0 116:6.0 120:18.0 121:8.0 122:1.0 127:28.0 128:25.0 133:86.0 134:10.0 137:4.0 138:3.0 139:9.0 141:2.0 142:52.0 143:187.0 144:28.0 146:230.0 147:206.0 148:210.0 149:104.0 150:2.0 153:37.0 155:12.0 160:2.0 164:10.0 165:27.0 166:697.0 167:34.0 168:1.0 169:5.0 170:337.0 171:49.0 178:8.0 183:5…
211972	473115	98	211972	473115	98	211972	85:73.0 86:146.0 87:71.0 88:33.0 89:182.0 90:20.0 92:2.0 93:44.0 94:23.0 96:59.0 97:183.0 98:7261.0 99:492.0 100:623.0 101:414.0 102:936.0 103:885.0 104:67.0 105:12.0 106:2.0 107:2.0 108:36.0 109:2.0 110:257.0 111:2.0 112:43.0 113:5.0 114:105.0 115:100.0 116:103.0 121:1.0 123:4.0 124:6.0 125:18.0 126:63.0 127:33.0 128:388.0 129:125.0 130:177.0 131:52.0 132:18.0 134:24.0 136:6.0 138:2.0 139:2.0 14…			4453.62	8979.88	4399.18	6219.68	9421.14	6746.02	5515.22	23614.7	25815.1	28632.9	7093.59	7912.14	16454.9	9767.83	85:73.0 86:146.0 87:71.0 88:33.0 89:182.0 90:20.0 92:2.0 93:44.0 94:23.0 96:59.0 97:183.0 98:7261.0 99:492.0 100:623.0 101:414.0 102:936.0 103:885.0 104:67.0 105:12.0 106:2.0 107:2.0 108:36.0 109:2.0 110:257.0 111:2.0 112:43.0 113:5.0 114:105.0 115:100.0 116:103.0 121:1.0 123:4.0 124:6.0 125:18.0 126:63.0 127:33.0 128:388.0 129:125.0 130:177.0 131:52.0 132:18.0 134:24.0 136:6.0 138:2.0 139:2.0 14…
212009	954105	259	212009	954105	259	212009	85:65.0 86:11.0 89:144.0 90:4.0 91:51.0 92:5.0 93:30.0 94:9.0 95:25.0 96:8.0 97:490.0 98:54.0 99:95.0 100:21.0 101:765.0 102:70.0 103:1649.0 104:147.0 105:172.0 106:2.0 107:70.0 108:3.0 109:21.0 110:14.0 111:39.0 113:39.0 114:23.0 115:418.0 116:247.0 117:390.0 118:40.0 119:102.0 120:9.0 121:38.0 122:9.0 123:10.0 125:13.0 126:10.0 127:119.0 128:27.0 129:1326.0 130:138.0 131:338.0 132:54.0 133:642.…			1475.71	1589.08	1321.13	1950.25	1617.75	2724.44	957.75	460.079	330.193	716.882	609.943	600.79	495.9	342.28	85:65.0 86:11.0 89:144.0 90:4.0 91:51.0 92:5.0 93:30.0 94:9.0 95:25.0 96:8.0 97:490.0 98:54.0 99:95.0 100:21.0 101:765.0 102:70.0 103:1649.0 104:147.0 105:172.0 106:2.0 107:70.0 108:3.0 109:21.0 110:14.0 111:39.0 113:39.0 114:23.0 115:418.0 116:247.0 117:390.0 118:40.0 119:102.0 120:9.0 121:38.0 122:9.0 123:10.0 125:13.0 126:10.0 127:119.0 128:27.0 129:1326.0 130:138.0 131:338.0 132:54.0 133:642.…
212022	421363	234	212022	421363	234	212022	85:58.0 86:49.0 87:76.0 88:207.0 89:186.0 90:53.0 91:102.0 94:12.0 95:13.0 98:36.0 99:7.0 100:221.0 101:82.0 102:387.0 103:1667.0 104:211.0 105:106.0 106:12.0 108:3.0 109:1.0 112:31.0 113:58.0 114:158.0 115:150.0 116:522.0 117:270.0 118:69.0 119:67.0 120:7.0 127:4.0 128:774.0 129:1061.0 130:318.0 131:191.0 132:404.0 133:575.0 134:90.0 135:37.0 136:2.0 142:98.0 143:35.0 144:1586.0 145:239.0 146:81…			3275.7	1589.08	42006	2052.9	1803.76	750.574	1727.76	8413.44	6057.11	5151.78	2543.03	1021.76	1344.1	5070.47	85:58.0 86:49.0 87:76.0 88:207.0 89:186.0 90:53.0 91:102.0 94:12.0 95:13.0 98:36.0 99:7.0 100:221.0 101:82.0 102:387.0 103:1667.0 104:211.0 105:106.0 106:12.0 108:3.0 109:1.0 112:31.0 113:58.0 114:158.0 115:150.0 116:522.0 117:270.0 118:69.0 119:67.0 120:7.0 127:4.0 128:774.0 129:1061.0 130:318.0 131:191.0 132:404.0 133:575.0 134:90.0 135:37.0 136:2.0 142:98.0 143:35.0 144:1586.0 145:239.0 146:81…
212177	993703	204	212177	993703	204	212177	85:8.0 86:4.0 87:8.0 88:2.0 89:84.0 90:12.0 91:159.0 92:7.0 93:48.0 94:5.0 95:21.0 96:7.0 97:3.0 98:1.0 99:6.0 100:7.0 101:44.0 102:14.0 103:341.0 104:33.0 105:89.0 106:16.0 107:10.0 108:4.0 109:40.0 111:3.0 113:5.0 114:1.0 115:20.0 116:15.0 117:72.0 118:5.0 119:281.0 120:7.0 121:6.0 122:2.0 123:10.0 125:2.0 126:1.0 127:4.0 128:1.0 129:181.0 130:20.0 131:31.0 132:6.0 133:76.0 134:7.0 135:7.0 136:…			6705.53	12402.6	4954.92	3704.14	8898.44	10223.1	5973.01	2663.12	2701.58	1394.66	1589.69	767.099	1343.27	2119.46	85:8.0 86:4.0 87:8.0 88:2.0 89:84.0 90:12.0 91:159.0 92:7.0 93:48.0 94:5.0 95:21.0 96:7.0 97:3.0 98:1.0 99:6.0 100:7.0 101:44.0 102:14.0 103:341.0 104:33.0 105:89.0 106:16.0 107:10.0 108:4.0 109:40.0 111:3.0 113:5.0 114:1.0 115:20.0 116:15.0 117:72.0 118:5.0 119:281.0 120:7.0 121:6.0 122:2.0 123:10.0 125:2.0 126:1.0 127:4.0 128:1.0 129:181.0 130:20.0 131:31.0 132:6.0 133:76.0 134:7.0 135:7.0 136:…
212261	870442	204	212261	870442	204	212261	85:129.0 86:1.0 87:40.0 88:17.0 89:129.0 94:6.0 95:20.0 97:8.0 99:102.0 101:251.0 102:28.0 103:956.0 104:52.0 108:4.0 109:63.0 110:4.0 111:91.0 112:2.0 113:45.0 114:1.0 115:241.0 116:97.0 117:1062.0 118:105.0 119:31.0 120:2.0 124:1.0 125:7.0 127:38.0 128:1.0 129:1061.0 130:192.0 131:364.0 132:16.0 133:461.0 134:54.0 135:3.0 139:7.0 141:41.0 142:23.0 143:307.0 144:201.0 145:72.0 146:12.0 147:2380.…			3467.49	4930.95	2689.87	4700.83	4470.26	4617.4	3048.75	6257.07	11100.1	4096	10477.1	6435.11	7382.56	6299.8	85:129.0 86:1.0 87:40.0 88:17.0 89:129.0 94:6.0 95:20.0 97:8.0 99:102.0 101:251.0 102:28.0 103:956.0 104:52.0 108:4.0 109:63.0 110:4.0 111:91.0 112:2.0 113:45.0 114:1.0 115:241.0 116:97.0 117:1062.0 118:105.0 119:31.0 120:2.0 124:1.0 125:7.0 127:38.0 128:1.0 129:1061.0 130:192.0 131:364.0 132:16.0 133:461.0 134:54.0 135:3.0 139:7.0 141:41.0 142:23.0 143:307.0 144:201.0 145:72.0 146:12.0 147:2380.…
212274	522297	217	212274	522297	217	212274	85:85.0 86:299.0 87:171.0 88:125.0 89:186.0 90:67.0 91:2.0 92:9.0 97:52.0 99:22.0 100:328.0 101:188.0 102:208.0 103:737.0 104:62.0 108:14.0 109:12.0 111:70.0 112:10.0 113:36.0 114:8.0 115:134.0 116:1536.0 117:338.0 118:205.0 119:167.0 122:9.0 123:27.0 125:6.0 127:29.0 128:151.0 129:1180.0 130:787.0 131:593.0 132:207.0 133:471.0 134:60.0 136:13.0 137:11.0 138:33.0 141:101.0 142:48.0 143:327.0 144:…			230.841	379.619	409.248	425.455	271.869	402.37	199.985	122.688	422.39	472.491	919.717	494.768	450.818	616.721	85:85.0 86:299.0 87:171.0 88:125.0 89:186.0 90:67.0 91:2.0 92:9.0 97:52.0 99:22.0 100:328.0 101:188.0 102:208.0 103:737.0 104:62.0 108:14.0 109:12.0 111:70.0 112:10.0 113:36.0 114:8.0 115:134.0 116:1536.0 117:338.0 118:205.0 119:167.0 122:9.0 123:27.0 125:6.0 127:29.0 128:151.0 129:1180.0 130:787.0 131:593.0 132:207.0 133:471.0 134:60.0 136:13.0 137:11.0 138:33.0 141:101.0 142:48.0 143:327.0 144:…
212279	437899	258	212279	437899	258	212279	85:280.0 86:91.0 89:82.0 90:1.0 92:20.0 93:23.0 94:44.0 97:44.0 98:71.0 99:288.0 100:271.0 101:339.0 102:108.0 103:283.0 104:14.0 109:4.0 110:230.0 111:39.0 112:172.0 113:472.0 114:71.0 115:2825.0 116:734.0 117:928.0 118:84.0 119:34.0 121:4.0 124:112.0 125:17.0 126:34.0 129:44.0 130:1137.0 131:405.0 132:67.0 133:443.0 134:83.0 135:30.0 140:507.0 141:58.0 144:91.0 145:13.0 146:80.0 147:2777.0 148:…			107.4	259.901	66.8347	147.273	166.656	199.074	240.798	194.7	287.311	498.559	156.088	159.033	297.206	213.797	85:280.0 86:91.0 89:82.0 90:1.0 92:20.0 93:23.0 94:44.0 97:44.0 98:71.0 99:288.0 100:271.0 101:339.0 102:108.0 103:283.0 104:14.0 109:4.0 110:230.0 111:39.0 112:172.0 113:472.0 114:71.0 115:2825.0 116:734.0 117:928.0 118:84.0 119:34.0 121:4.0 124:112.0 125:17.0 126:34.0 129:44.0 130:1137.0 131:405.0 132:67.0 133:443.0 134:83.0 135:30.0 140:507.0 141:58.0 144:91.0 145:13.0 146:80.0 147:2777.0 148:…
212735	992954	204	212735	992954	204	212735	88:14.0 90:10.0 91:106.0 93:63.0 97:17.0 101:37.0 103:403.0 104:12.0 105:122.0 107:118.0 109:57.0 113:3.0 115:40.0 116:14.0 117:2254.0 118:162.0 119:119.0 120:17.0 129:206.0 130:7.0 131:239.0 132:12.0 133:107.0 137:8.0 141:29.0 143:77.0 144:12.0 145:39.0 146:14.0 147:621.0 148:84.0 149:91.0 153:17.0 156:156.0 157:107.0 158:12.0 159:121.0 160:19.0 168:4.0 169:100.0 172:3.0 173:104.0 174:12.0 177:2…			3352.42	2135.48	2034.34	3613.39	4929.83	1888.04	874.763	2880.49	1157.82	1394.66	1589.69	767.099	1343.27	1849.13	88:14.0 90:10.0 91:106.0 93:63.0 97:17.0 101:37.0 103:403.0 104:12.0 105:122.0 107:118.0 109:57.0 113:3.0 115:40.0 116:14.0 117:2254.0 118:162.0 119:119.0 120:17.0 129:206.0 130:7.0 131:239.0 132:12.0 133:107.0 137:8.0 141:29.0 143:77.0 144:12.0 145:39.0 146:14.0 147:621.0 148:84.0 149:91.0 153:17.0 156:156.0 157:107.0 158:12.0 159:121.0 160:19.0 168:4.0 169:100.0 172:3.0 173:104.0 174:12.0 177:2…
213155	230953	116	213155	230953	116	213155	85:190.0 86:255.0 87:363.0 88:166.0 89:181.0 97:4.0 100:157.0 102:96.0 105:16.0 106:91.0 107:144.0 113:8.0 114:99.0 115:73.0 116:5046.0 117:419.0 118:176.0 119:100.0 122:3.0 126:38.0 128:3.0 130:350.0 131:84.0 134:11.0 138:15.0 140:10.0 146:10.0 147:1033.0 148:252.0 149:669.0 160:7.0 161:11.0 162:11.0 178:10.0 179:1.0 195:7.0 197:1.0 199:1.0 204:11.0 205:3.0 206:5.0 207:85.0 223:34.0 224:11.0 234…			1284.62	588.358	876.175	1916.78	1159.02	1944.32	1799.18	386.733	651.81	469.232	1349.56	413.693	385.7	875.744	85:190.0 86:255.0 87:363.0 88:166.0 89:181.0 97:4.0 100:157.0 102:96.0 105:16.0 106:91.0 107:144.0 113:8.0 114:99.0 115:73.0 116:5046.0 117:419.0 118:176.0 119:100.0 122:3.0 126:38.0 128:3.0 130:350.0 131:84.0 134:11.0 138:15.0 140:10.0 146:10.0 147:1033.0 148:252.0 149:669.0 160:7.0 161:11.0 162:11.0 178:10.0 179:1.0 195:7.0 197:1.0 199:1.0 204:11.0 205:3.0 206:5.0 207:85.0 223:34.0 224:11.0 234…
213182	455965	173	213182	455965	173	213182	85:379.0 86:780.0 87:61.0 88:218.0 89:4822.0 90:521.0 91:104.0 97:5.0 99:108.0 100:1191.0 101:860.0 102:389.0 103:6867.0 104:697.0 105:1116.0 106:39.0 107:45.0 108:16.0 110:3.0 113:14.0 114:1444.0 115:411.0 116:345.0 117:2650.0 118:305.0 119:309.0 120:10.0 121:9.0 126:47.0 128:621.0 129:64.0 130:531.0 132:59.0 133:2482.0 134:419.0 135:253.0 137:41.0 140:38.0 142:526.0 143:253.0 144:761.0 145:112.…			102.518	362.224	325.018	329.505	451.992	156.164	187.06	394.734	789.033	449.681	521.093	673.55	629.475	751.372	85:379.0 86:780.0 87:61.0 88:218.0 89:4822.0 90:521.0 91:104.0 97:5.0 99:108.0 100:1191.0 101:860.0 102:389.0 103:6867.0 104:697.0 105:1116.0 106:39.0 107:45.0 108:16.0 110:3.0 113:14.0 114:1444.0 115:411.0 116:345.0 117:2650.0 118:305.0 119:309.0 120:10.0 121:9.0 126:47.0 128:621.0 129:64.0 130:531.0 132:59.0 133:2482.0 134:419.0 135:253.0 137:41.0 140:38.0 142:526.0 143:253.0 144:761.0 145:112.…
213199	1198829	217	213199	1198829	217	213199	85:713.0 87:486.0 88:423.0 89:901.0 90:68.0 91:69.0 94:35.0 95:131.0 97:295.0 98:54.0 99:725.0 101:1249.0 102:449.0 103:21065.0 104:1901.0 105:924.0 106:9.0 107:105.0 109:1564.0 110:47.0 111:845.0 112:13.0 113:616.0 114:89.0 115:685.0 116:567.0 117:3451.0 118:322.0 119:387.0 120:4.0 121:67.0 125:146.0 126:59.0 127:648.0 128:64.0 129:17404.0 130:2038.0 131:2546.0 132:226.0 133:3251.0 134:398.0 135…			161.798	258.878	151.98	207.521	123.73	234.247	77.5451	160.027	192.97	319.338	204.115	58.208	90.9984	133.623	85:713.0 87:486.0 88:423.0 89:901.0 90:68.0 91:69.0 94:35.0 95:131.0 97:295.0 98:54.0 99:725.0 101:1249.0 102:449.0 103:21065.0 104:1901.0 105:924.0 106:9.0 107:105.0 109:1564.0 110:47.0 111:845.0 112:13.0 113:616.0 114:89.0 115:685.0 116:567.0 117:3451.0 118:322.0 119:387.0 120:4.0 121:67.0 125:146.0 126:59.0 127:648.0 128:64.0 129:17404.0 130:2038.0 131:2546.0 132:226.0 133:3251.0 134:398.0 135…
213243	742243	204	213243	742243	204	213243	90:2.0 103:201.0 109:1.0 117:321.0 123:1.0 129:76.0 130:164.0 132:1.0 134:1.0 135:5.0 136:2.0 137:1.0 143:43.0 145:310.0 146:104.0 149:3.0 150:1.0 155:33.0 157:78.0 162:3.0 163:7.0 169:80.0 174:2.0 175:2.0 181:1.0 189:6.0 191:178.0 193:2.0 195:9.0 204:1628.0 205:316.0 206:201.0 207:9.0 208:1.0 212:1.0 213:1.0 217:198.0 221:15.0 222:1.0 223:1.0 232:10.0 243:1.0 268:7.0 281:3.0 295:3.0 311:16.0 319…			771.328	1157.27	762.647	725.208	537.004	812.477	647.569	952.163	1839.65	964.532	1452.82	794.124	870.746	1303.34	90:2.0 103:201.0 109:1.0 117:321.0 123:1.0 129:76.0 130:164.0 132:1.0 134:1.0 135:5.0 136:2.0 137:1.0 143:43.0 145:310.0 146:104.0 149:3.0 150:1.0 155:33.0 157:78.0 162:3.0 163:7.0 169:80.0 174:2.0 175:2.0 181:1.0 189:6.0 191:178.0 193:2.0 195:9.0 204:1628.0 205:316.0 206:201.0 207:9.0 208:1.0 212:1.0 213:1.0 217:198.0 221:15.0 222:1.0 223:1.0 232:10.0 243:1.0 268:7.0 281:3.0 295:3.0 311:16.0 319…
213253	280269	86	213253	280269	86	213253	85:713.0 86:95162.0 87:8219.0 88:764.0 89:262.0 90:170.0 91:383.0 92:92.0 96:898.0 97:112.0 98:75.0 99:420.0 100:957.0 101:126.0 102:1170.0 103:4861.0 104:1481.0 105:545.0 106:132.0 110:13.0 111:23.0 113:16.0 114:187.0 115:110.0 116:111.0 117:583.0 118:299.0 121:17.0 125:70.0 126:65.0 127:339.0 128:868.0 129:1724.0 130:2723.0 131:1244.0 132:495.0 142:1103.0 143:253.0 144:412.0 146:4014.0 147:10.0…			38721.9	65553.3	34919.7	68785.4	57856.7	93496.7	75261.6	31449.4	22225.9	17188.9	42580.7	26503.4	26901.3	38948	85:713.0 86:95162.0 87:8219.0 88:764.0 89:262.0 90:170.0 91:383.0 92:92.0 96:898.0 97:112.0 98:75.0 99:420.0 100:957.0 101:126.0 102:1170.0 103:4861.0 104:1481.0 105:545.0 106:132.0 110:13.0 111:23.0 113:16.0 114:187.0 115:110.0 116:111.0 117:583.0 118:299.0 121:17.0 125:70.0 126:65.0 127:339.0 128:868.0 129:1724.0 130:2723.0 131:1244.0 132:495.0 142:1103.0 143:253.0 144:412.0 146:4014.0 147:10.0…
213300	656565	188	213300	656565	188	213300	89:66.0 90:58.0 93:1899.0 94:10.0 95:52.0 99:64.0 100:1551.0 102:6.0 103:786.0 110:58.0 117:181.0 128:4.0 130:51.0 132:10.0 138:8.0 141:43.0 144:21.0 155:31.0 156:10.0 157:100.0 158:92.0 160:131.0 171:325.0 172:415.0 173:127.0 174:257.0 184:41.0 186:206.0 187:49.0 188:2573.0 189:387.0 190:251.0 194:16.0 199:33.0 200:13.0 201:92.0 202:46.0 203:129.0 204:68.0 205:110.0 214:22.0 217:581.0 229:59.0 2…			647.19	507.523	345.16	740.828	344.255	963.717	600.634	405.403	949.841	540.92	2427.77	3938.4	2516.23	8038.96	89:66.0 90:58.0 93:1899.0 94:10.0 95:52.0 99:64.0 100:1551.0 102:6.0 103:786.0 110:58.0 117:181.0 128:4.0 130:51.0 132:10.0 138:8.0 141:43.0 144:21.0 155:31.0 156:10.0 157:100.0 158:92.0 160:131.0 171:325.0 172:415.0 173:127.0 174:257.0 184:41.0 186:206.0 187:49.0 188:2573.0 189:387.0 190:251.0 194:16.0 199:33.0 200:13.0 201:92.0 202:46.0 203:129.0 204:68.0 205:110.0 214:22.0 217:581.0 229:59.0 2…
214402 carbohydrate	974031	204	214402	974031	204	214402	85:730.0 86:78.0 87:405.0 88:128.0 89:2447.0 90:181.0 91:229.0 92:19.0 93:37.0 94:18.0 95:57.0 96:74.0 97:230.0 98:36.0 99:533.0 100:54.0 101:1237.0 102:235.0 103:10420.0 104:1031.0 105:584.0 106:30.0 107:33.0 108:1.0 109:410.0 110:1.0 111:336.0 112:44.0 113:418.0 114:68.0 115:381.0 116:933.0 117:1664.0 118:151.0 119:383.0 120:40.0 121:68.0 122:28.0 123:32.0 124:8.0 125:65.0 126:21.0 127:368.0 12…			6460.05	9118.01	5708.41	8335.06	6449.94	7678.08	6604.94	6515.78	12716.7	4920.42	6085.02	5428.94	6950.94	8726.6	85:730.0 86:78.0 87:405.0 88:128.0 89:2447.0 90:181.0 91:229.0 92:19.0 93:37.0 94:18.0 95:57.0 96:74.0 97:230.0 98:36.0 99:533.0 100:54.0 101:1237.0 102:235.0 103:10420.0 104:1031.0 105:584.0 106:30.0 107:33.0 108:1.0 109:410.0 110:1.0 111:336.0 112:44.0 113:418.0 114:68.0 115:381.0 116:933.0 117:1664.0 118:151.0 119:383.0 120:40.0 121:68.0 122:28.0 123:32.0 124:8.0 125:65.0 126:21.0 127:368.0 12…
214413	627336	112	214413	627336	112	214413	85:186.0 87:152.0 88:53.0 89:1985.0 90:197.0 91:573.0 93:64.0 94:2.0 95:6.0 96:16.0 99:24.0 100:146.0 101:417.0 102:52.0 103:1509.0 104:146.0 105:216.0 106:33.0 107:21.0 108:6.0 109:14.0 110:35.0 111:201.0 112:1422.0 113:139.0 115:196.0 116:425.0 118:39.0 119:178.0 120:3.0 121:15.0 122:5.0 124:7.0 125:6.0 126:1.0 127:64.0 128:150.0 129:1048.0 130:59.0 131:638.0 132:69.0 133:2606.0 134:323.0 135:2…			1926.23	2253.16	2022.43	2191.99	2445.98	681.636	2072.63	4974.19	5836.27	7494.68	8695.29	4146.28	2450.28	3844.23	85:186.0 87:152.0 88:53.0 89:1985.0 90:197.0 91:573.0 93:64.0 94:2.0 95:6.0 96:16.0 99:24.0 100:146.0 101:417.0 102:52.0 103:1509.0 104:146.0 105:216.0 106:33.0 107:21.0 108:6.0 109:14.0 110:35.0 111:201.0 112:1422.0 113:139.0 115:196.0 116:425.0 118:39.0 119:178.0 120:3.0 121:15.0 122:5.0 124:7.0 125:6.0 126:1.0 127:64.0 128:150.0 129:1048.0 130:59.0 131:638.0 132:69.0 133:2606.0 134:323.0 135:2…
214426	694613	318	214426	694613	318	214426	85:96.0 86:4.0 87:62.0 88:132.0 89:1194.0 90:68.0 91:80.0 92:2.0 93:37.0 94:33.0 95:37.0 96:46.0 97:19.0 98:3.0 99:55.0 100:86.0 101:278.0 102:46.0 103:977.0 104:33.0 105:84.0 106:2.0 107:14.0 109:113.0 111:82.0 112:5.0 113:47.0 114:26.0 115:136.0 116:194.0 117:119.0 118:17.0 119:65.0 121:6.0 123:7.0 125:18.0 126:4.0 127:77.0 128:1.0 129:1378.0 130:146.0 131:660.0 132:54.0 133:2110.0 134:186.0 13…			511.197	611.892	628.063	562.315	410.749	963.717	350.993	2780.48	3087.52	2137.61	4034.27	2465.53	3316.02	3832.92	85:96.0 86:4.0 87:62.0 88:132.0 89:1194.0 90:68.0 91:80.0 92:2.0 93:37.0 94:33.0 95:37.0 96:46.0 97:19.0 98:3.0 99:55.0 100:86.0 101:278.0 102:46.0 103:977.0 104:33.0 105:84.0 106:2.0 107:14.0 109:113.0 111:82.0 112:5.0 113:47.0 114:26.0 115:136.0 116:194.0 117:119.0 118:17.0 119:65.0 121:6.0 123:7.0 125:18.0 126:4.0 127:77.0 128:1.0 129:1378.0 130:146.0 131:660.0 132:54.0 133:2110.0 134:186.0 13…
214428	1117034	204	214428	1117034	204	214428	85:36.0 87:29.0 88:21.0 89:58.0 90:6.0 91:85.0 93:26.0 94:86.0 95:82.0 96:40.0 97:38.0 100:17.0 101:57.0 102:27.0 103:197.0 104:6.0 105:39.0 106:7.0 107:54.0 108:20.0 109:106.0 111:21.0 112:8.0 113:16.0 115:34.0 116:39.0 117:145.0 118:26.0 119:64.0 120:14.0 121:79.0 122:56.0 123:65.0 124:20.0 125:19.0 126:7.0 127:6.0 128:2.0 129:263.0 130:30.0 131:56.0 132:16.0 133:114.0 135:71.0 136:30.0 137:31.…			137.388	271.156	167.544	91.4878	71.5444	144.909	49.6561	177.364	345.202	247.65	499.481	122.653	180.327	188.1	85:36.0 87:29.0 88:21.0 89:58.0 90:6.0 91:85.0 93:26.0 94:86.0 95:82.0 96:40.0 97:38.0 100:17.0 101:57.0 102:27.0 103:197.0 104:6.0 105:39.0 106:7.0 107:54.0 108:20.0 109:106.0 111:21.0 112:8.0 113:16.0 115:34.0 116:39.0 117:145.0 118:26.0 119:64.0 120:14.0 121:79.0 122:56.0 123:65.0 124:20.0 125:19.0 126:7.0 127:6.0 128:2.0 129:263.0 130:30.0 131:56.0 132:16.0 133:114.0 135:71.0 136:30.0 137:31.…
214528	922248	259	214528	922248	259	214528	85:72.0 86:13.0 87:61.0 88:202.0 89:1072.0 90:122.0 92:44.0 93:171.0 97:254.0 99:120.0 100:85.0 101:319.0 102:185.0 103:2307.0 104:332.0 105:256.0 106:4.0 107:8.0 109:12.0 111:99.0 112:15.0 113:88.0 114:92.0 115:176.0 116:515.0 117:1137.0 118:139.0 119:65.0 120:38.0 121:24.0 124:23.0 125:37.0 127:132.0 128:39.0 130:79.0 132:31.0 133:1232.0 134:172.0 135:112.0 136:48.0 138:14.0 140:7.0 141:61.0 14…			30.6858	173.949	194.095	89.2563	111.104	32.3584	58.4989	197.367	332.337	286.753	218.523	149.678	253.794	168.57	85:72.0 86:13.0 87:61.0 88:202.0 89:1072.0 90:122.0 92:44.0 93:171.0 97:254.0 99:120.0 100:85.0 101:319.0 102:185.0 103:2307.0 104:332.0 105:256.0 106:4.0 107:8.0 109:12.0 111:99.0 112:15.0 113:88.0 114:92.0 115:176.0 116:515.0 117:1137.0 118:139.0 119:65.0 120:38.0 121:24.0 124:23.0 125:37.0 127:132.0 128:39.0 130:79.0 132:31.0 133:1232.0 134:172.0 135:112.0 136:48.0 138:14.0 140:7.0 141:61.0 14…
214537	881434	105	214537	881434	105	214537	91:10.0 96:2.0 97:8.0 105:1196.0 106:34.0 109:6.0 117:6.0 127:12.0 129:4.0 135:4.0 142:2.0 149:597.0 150:38.0 161:3.0 164:1.0 169:5.0 171:2.0 191:1.0 193:6.0 195:1.0 207:3.0 208:24.0 217:8.0 218:1.0 220:2.0 245:2.0 247:2.0 257:2.0 261:3.0 265:1.0 266:1.0 270:1.0 271:1.0 281:8.0 286:1.0 289:2.0 314:2.0 319:3.0 321:4.0 341:1.0 353:1.0 355:8.0 362:1.0 367:1.0 380:2.0 401:2.0 427:2.0 448:1.0 449:4.0 …			348.004	808.353	697.644	720.745	633.799	617.623	448.265	1201.54	1687.42	834.19	938.928	453.191	496.734	536.547	91:10.0 96:2.0 97:8.0 105:1196.0 106:34.0 109:6.0 117:6.0 127:12.0 129:4.0 135:4.0 142:2.0 149:597.0 150:38.0 161:3.0 164:1.0 169:5.0 171:2.0 191:1.0 193:6.0 195:1.0 207:3.0 208:24.0 217:8.0 218:1.0 220:2.0 245:2.0 247:2.0 257:2.0 261:3.0 265:1.0 266:1.0 270:1.0 271:1.0 281:8.0 286:1.0 289:2.0 314:2.0 319:3.0 321:4.0 341:1.0 353:1.0 355:8.0 362:1.0 367:1.0 380:2.0 401:2.0 427:2.0 448:1.0 449:4.0 …
214540	278510	142	214540	278510	142	214540	85:3305.0 86:195.0 87:13.0 89:3.0 90:6.0 91:28.0 94:13.0 95:22.0 96:18.0 97:23.0 98:6.0 99:56.0 100:186.0 101:30.0 102:4.0 105:12.0 106:7.0 107:20.0 108:5.0 109:7.0 112:21.0 113:87.0 114:13.0 115:47.0 117:6.0 119:5.0 126:43.0 127:51.0 128:218.0 130:3.0 131:3.0 139:9.0 140:22.0 141:355.0 142:1093.0 143:102.0 144:21.0 147:88.0 148:13.0 149:2.0 155:31.0 156:35.0 157:96.0 158:2.0 161:5.0 162:2.0 164:…			904.532	1747.68	2464.64	1038.35	1522.63	1516.62	1106.04	1742.97	2686.57	2339.64	8383.11	4460.19	1374.99	2930.45	85:3305.0 86:195.0 87:13.0 89:3.0 90:6.0 91:28.0 94:13.0 95:22.0 96:18.0 97:23.0 98:6.0 99:56.0 100:186.0 101:30.0 102:4.0 105:12.0 106:7.0 107:20.0 108:5.0 109:7.0 112:21.0 113:87.0 114:13.0 115:47.0 117:6.0 119:5.0 126:43.0 127:51.0 128:218.0 130:3.0 131:3.0 139:9.0 140:22.0 141:355.0 142:1093.0 143:102.0 144:21.0 147:88.0 148:13.0 149:2.0 155:31.0 156:35.0 157:96.0 158:2.0 161:5.0 162:2.0 164:…
214685	525648	156	214685	525648	156	214685	85:399.0 86:60.0 87:68.0 88:2.0 90:1.0 91:28.0 93:154.0 94:5.0 98:11.0 99:59.0 100:39.0 101:1.0 103:44.0 105:5.0 108:88.0 112:47.0 113:21.0 114:19.0 116:263.0 117:1.0 118:3.0 119:7.0 121:8.0 122:5.0 124:4.0 127:28.0 128:2.0 129:10.0 130:2.0 131:8.0 132:2.0 137:1.0 140:129.0 141:27.0 145:1.0 148:59.0 149:36.0 150:7.0 152:11.0 154:1.0 156:1566.0 157:522.0 158:217.0 160:2.0 161:2.0 168:5.0 169:3.0 1…			894.071	891.235	497.14	1297.19	1185.95	921.511	1129.17	481.416	1138.52	1430.51	348.196	407.456	167.804	911.719	85:399.0 86:60.0 87:68.0 88:2.0 90:1.0 91:28.0 93:154.0 94:5.0 98:11.0 99:59.0 100:39.0 101:1.0 103:44.0 105:5.0 108:88.0 112:47.0 113:21.0 114:19.0 116:263.0 117:1.0 118:3.0 119:7.0 121:8.0 122:5.0 124:4.0 127:28.0 128:2.0 129:10.0 130:2.0 131:8.0 132:2.0 137:1.0 140:129.0 141:27.0 145:1.0 148:59.0 149:36.0 150:7.0 152:11.0 154:1.0 156:1566.0 157:522.0 158:217.0 160:2.0 161:2.0 168:5.0 169:3.0 1…
215062	865188	204	215062	865188	204	215062	85:56.0 87:112.0 88:69.0 89:640.0 90:33.0 94:4.0 95:14.0 97:33.0 99:92.0 100:16.0 101:1870.0 102:228.0 103:3096.0 104:201.0 105:97.0 109:46.0 111:59.0 112:20.0 113:130.0 115:251.0 116:1036.0 117:3289.0 118:294.0 119:237.0 120:8.0 122:6.0 125:24.0 127:13.0 129:2607.0 130:316.0 131:637.0 132:119.0 133:1235.0 134:147.0 135:79.0 137:6.0 139:21.0 141:54.0 142:49.0 143:464.0 144:27.0 145:106.0 147:6452…			1016.12	1454.01	1189.29	1396.12	1213.73	1498.33	1039.38	886.819	1344.36	583.281	631.555	615.342	941.708	783.236	85:56.0 87:112.0 88:69.0 89:640.0 90:33.0 94:4.0 95:14.0 97:33.0 99:92.0 100:16.0 101:1870.0 102:228.0 103:3096.0 104:201.0 105:97.0 109:46.0 111:59.0 112:20.0 113:130.0 115:251.0 116:1036.0 117:3289.0 118:294.0 119:237.0 120:8.0 122:6.0 125:24.0 127:13.0 129:2607.0 130:316.0 131:637.0 132:119.0 133:1235.0 134:147.0 135:79.0 137:6.0 139:21.0 141:54.0 142:49.0 143:464.0 144:27.0 145:106.0 147:6452…
215066	1087036	217	215066	1087036	217	215066	85:109.0 87:76.0 88:40.0 89:107.0 91:27.0 93:1.0 95:46.0 96:116.0 97:215.0 99:68.0 101:302.0 102:59.0 103:1650.0 104:127.0 105:168.0 106:8.0 107:20.0 109:61.0 111:64.0 112:10.0 113:90.0 114:13.0 115:191.0 116:173.0 117:553.0 118:37.0 119:94.0 120:25.0 121:20.0 122:19.0 123:34.0 124:1.0 125:53.0 127:51.0 128:5.0 129:1458.0 130:164.0 131:254.0 132:86.0 133:399.0 134:77.0 135:117.0 136:11.0 137:26.0…			217.59	665.1	498.971	84.7935	442.734	151.944	82.3066	416.071	561.757	283.494	232.931	168.388	241.271	256.967	85:109.0 87:76.0 88:40.0 89:107.0 91:27.0 93:1.0 95:46.0 96:116.0 97:215.0 99:68.0 101:302.0 102:59.0 103:1650.0 104:127.0 105:168.0 106:8.0 107:20.0 109:61.0 111:64.0 112:10.0 113:90.0 114:13.0 115:191.0 116:173.0 117:553.0 118:37.0 119:94.0 120:25.0 121:20.0 122:19.0 123:34.0 124:1.0 125:53.0 127:51.0 128:5.0 129:1458.0 130:164.0 131:254.0 132:86.0 133:399.0 134:77.0 135:117.0 136:11.0 137:26.0…
215068	875878	219	215068	875878	219	215068	88:4.0 89:32.0 90:21.0 101:218.0 102:39.0 103:220.0 104:3.0 111:6.0 112:10.0 115:112.0 116:33.0 117:333.0 118:4.0 119:29.0 122:6.0 129:75.0 130:8.0 131:37.0 133:191.0 135:29.0 138:5.0 145:29.0 147:493.0 148:55.0 149:83.0 150:16.0 155:13.0 159:3.0 165:7.0 168:26.0 169:3.0 172:7.0 175:25.0 176:18.0 177:7.0 178:4.0 187:14.0 191:49.0 192:93.0 199:7.0 203:48.0 205:18.0 209:5.0 217:40.0 218:26.0 219:13…			1566.37	1772.24	1282.68	6301.5	5260.62	3975.16	6068.92	9943.04	18351.4	560.472	194.509	1172.48	7368.37	1315.67	88:4.0 89:32.0 90:21.0 101:218.0 102:39.0 103:220.0 104:3.0 111:6.0 112:10.0 115:112.0 116:33.0 117:333.0 118:4.0 119:29.0 122:6.0 129:75.0 130:8.0 131:37.0 133:191.0 135:29.0 138:5.0 145:29.0 147:493.0 148:55.0 149:83.0 150:16.0 155:13.0 159:3.0 165:7.0 168:26.0 169:3.0 172:7.0 175:25.0 176:18.0 177:7.0 178:4.0 187:14.0 191:49.0 192:93.0 199:7.0 203:48.0 205:18.0 209:5.0 217:40.0 218:26.0 219:13…
215494	320973	217	215494	320973	217	215494	85:277.0 86:132.0 87:165.0 89:106.0 90:10.0 98:6.0 99:207.0 100:103.0 101:100.0 102:21.0 104:4.0 108:8.0 110:1.0 112:15.0 113:4.0 116:9.0 118:9.0 123:2.0 128:2.0 130:37.0 131:18.0 132:45.0 138:2.0 140:7.0 142:47.0 143:345.0 144:11.0 147:2716.0 148:355.0 149:186.0 150:2.0 151:1.0 152:5.0 154:1.0 155:9.0 156:138.0 159:12.0 160:3.0 161:1.0 164:3.0 168:1.0 170:4.0 185:6.0 193:48.0 194:4.0 197:3.0 199…			377.993	361.201	390.937	287.108	291.228	334.839	328.546	277.381	364.499	997.118	316.978	54.0503	267.986	362.837	85:277.0 86:132.0 87:165.0 89:106.0 90:10.0 98:6.0 99:207.0 100:103.0 101:100.0 102:21.0 104:4.0 108:8.0 110:1.0 112:15.0 113:4.0 116:9.0 118:9.0 123:2.0 128:2.0 130:37.0 131:18.0 132:45.0 138:2.0 140:7.0 142:47.0 143:345.0 144:11.0 147:2716.0 148:355.0 149:186.0 150:2.0 151:1.0 152:5.0 154:1.0 155:9.0 156:138.0 159:12.0 160:3.0 161:1.0 164:3.0 168:1.0 170:4.0 185:6.0 193:48.0 194:4.0 197:3.0 199…
215739	410305	211	215739	410305	211	215739	87:2.0 91:5.0 92:4.0 93:33.0 94:1.0 95:79.0 96:11.0 99:2.0 100:27.0 101:5.0 102:2.0 104:2.0 106:4.0 107:17.0 108:17.0 109:9.0 110:12.0 111:1.0 115:5.0 116:11.0 119:9.0 121:5.0 122:6.0 123:6.0 124:3.0 125:2.0 126:4.0 127:12.0 130:49.0 133:115.0 134:5.0 135:27.0 136:12.0 137:34.0 138:11.0 140:2.0 141:5.0 143:7.0 144:2.0 146:13.0 151:6.0 153:1.0 155:7.0 157:2.0 163:1.0 164:7.0 166:5.0 167:8.0 170:6.…			129.717	713.192	408.332	812.233	111.104	91.4476	143.526	200.034	1194.27	1303.42	218.523	154.875	113.539	463.569	87:2.0 91:5.0 92:4.0 93:33.0 94:1.0 95:79.0 96:11.0 99:2.0 100:27.0 101:5.0 102:2.0 104:2.0 106:4.0 107:17.0 108:17.0 109:9.0 110:12.0 111:1.0 115:5.0 116:11.0 119:9.0 121:5.0 122:6.0 123:6.0 124:3.0 125:2.0 126:4.0 127:12.0 130:49.0 133:115.0 134:5.0 135:27.0 136:12.0 137:34.0 138:11.0 140:2.0 141:5.0 143:7.0 144:2.0 146:13.0 151:6.0 153:1.0 155:7.0 157:2.0 163:1.0 164:7.0 166:5.0 167:8.0 170:6.…
216043	241245	151	216043	241245	151	216043	86:13.0 91:40.0 95:18.0 96:60.0 97:18.0 104:57.0 106:21.0 107:67.0 109:1.0 111:498.0 112:2.0 113:8.0 115:176.0 119:6.0 120:31.0 121:33.0 123:37.0 124:123.0 125:59.0 126:187.0 127:27.0 130:12.0 133:605.0 134:64.0 135:181.0 136:7.0 137:131.0 139:11.0 142:8.0 143:1.0 146:10.0 147:384.0 149:120.0 151:1725.0 152:578.0 153:105.0 154:36.0 155:34.0 158:5.0 159:2.0 167:3.0 168:1.0 170:13.0 171:1.0 174:116…			74.6222	142.229	484.322	383.802	510.07	305.998	328.546	772.132	919.824	1528.26	401.026	285.843	339.783	377.228	86:13.0 91:40.0 95:18.0 96:60.0 97:18.0 104:57.0 106:21.0 107:67.0 109:1.0 111:498.0 112:2.0 113:8.0 115:176.0 119:6.0 120:31.0 121:33.0 123:37.0 124:123.0 125:59.0 126:187.0 127:27.0 130:12.0 133:605.0 134:64.0 135:181.0 136:7.0 137:131.0 139:11.0 142:8.0 143:1.0 146:10.0 147:384.0 149:120.0 151:1725.0 152:578.0 153:105.0 154:36.0 155:34.0 158:5.0 159:2.0 167:3.0 168:1.0 170:13.0 171:1.0 174:116…
216428	505415	223	216428	505415	223	216428	85:214.0 86:24.0 91:566.0 92:31.0 93:250.0 94:32.0 95:117.0 97:120.0 99:28.0 100:19.0 101:44.0 102:7.0 103:130.0 105:468.0 106:28.0 107:263.0 108:40.0 109:139.0 110:14.0 111:23.0 112:11.0 115:161.0 117:1974.0 118:167.0 119:169.0 121:97.0 122:2.0 123:294.0 124:9.0 125:180.0 127:30.0 129:68.0 130:34.0 131:477.0 132:19.0 133:792.0 134:57.0 135:121.0 136:10.0 137:34.0 138:1.0 139:59.0 140:109.0 141:2…			258.737	284.458	267.339	182.232	198.641	348.908	219.711	204.035	512.442	602.833	79.2446	221.398	242.941	244.633	85:214.0 86:24.0 91:566.0 92:31.0 93:250.0 94:32.0 95:117.0 97:120.0 99:28.0 100:19.0 101:44.0 102:7.0 103:130.0 105:468.0 106:28.0 107:263.0 108:40.0 109:139.0 110:14.0 111:23.0 112:11.0 115:161.0 117:1974.0 118:167.0 119:169.0 121:97.0 122:2.0 123:294.0 124:9.0 125:180.0 127:30.0 129:68.0 130:34.0 131:477.0 132:19.0 133:792.0 134:57.0 135:121.0 136:10.0 137:34.0 138:1.0 139:59.0 140:109.0 141:2…
216465	988241	204	216465	988241	204	216465	86:11.0 87:12.0 88:12.0 90:1.0 91:14.0 92:5.0 99:7.0 102:7.0 103:100.0 104:8.0 105:29.0 107:3.0 111:1.0 112:14.0 113:4.0 114:6.0 115:2.0 117:69.0 118:11.0 119:19.0 120:10.0 121:8.0 123:4.0 125:19.0 127:43.0 129:200.0 130:10.0 133:94.0 137:1.0 138:11.0 139:3.0 140:6.0 141:14.0 142:6.0 143:8.0 144:5.0 145:26.0 146:4.0 147:277.0 148:7.0 149:50.0 151:3.0 152:14.0 153:1.0 154:7.0 155:7.0 156:14.0 157:…			2387.21	2856.86	2970.94	3071.91	1820.59	3123.29	1844.08	3255.23	8527.13	2587.29	6053.8	3303.31	3808.58	5868.1	86:11.0 87:12.0 88:12.0 90:1.0 91:14.0 92:5.0 99:7.0 102:7.0 103:100.0 104:8.0 105:29.0 107:3.0 111:1.0 112:14.0 113:4.0 114:6.0 115:2.0 117:69.0 118:11.0 119:19.0 120:10.0 121:8.0 123:4.0 125:19.0 127:43.0 129:200.0 130:10.0 133:94.0 137:1.0 138:11.0 139:3.0 140:6.0 141:14.0 142:6.0 143:8.0 144:5.0 145:26.0 146:4.0 147:277.0 148:7.0 149:50.0 151:3.0 152:14.0 153:1.0 154:7.0 155:7.0 156:14.0 157:…
216816	676671	159	216816	676671	159	216816	85:2675.0 86:380.0 87:1041.0 88:455.0 89:28381.0 90:2457.0 91:1740.0 92:107.0 93:77.0 94:31.0 95:408.0 96:51.0 97:381.0 98:267.0 99:2232.0 100:252.0 101:3076.0 102:881.0 103:23263.0 104:2344.0 105:1972.0 106:154.0 107:154.0 108:30.0 109:870.0 110:52.0 111:1628.0 112:245.0 113:1123.0 114:203.0 115:1514.0 116:4478.0 117:3052.0 118:490.0 119:2316.0 120:236.0 121:189.0 122:32.0 123:141.0 124:36.0 125…			121215	149173	134424	105398	68137.2	119041	92577.9	259007	381000	346150	579232	342734	195908	324248	85:2675.0 86:380.0 87:1041.0 88:455.0 89:28381.0 90:2457.0 91:1740.0 92:107.0 93:77.0 94:31.0 95:408.0 96:51.0 97:381.0 98:267.0 99:2232.0 100:252.0 101:3076.0 102:881.0 103:23263.0 104:2344.0 105:1972.0 106:154.0 107:154.0 108:30.0 109:870.0 110:52.0 111:1628.0 112:245.0 113:1123.0 114:203.0 115:1514.0 116:4478.0 117:3052.0 118:490.0 119:2316.0 120:236.0 121:189.0 122:32.0 123:141.0 124:36.0 125…
216860	600185	292	216860	600185	292	216860	86:8.0 87:34.0 88:21.0 89:29.0 98:6.0 99:30.0 100:1.0 101:181.0 102:349.0 103:3647.0 104:337.0 105:114.0 111:2.0 113:26.0 115:52.0 116:11.0 117:1836.0 118:128.0 119:103.0 121:1.0 127:8.0 128:15.0 129:559.0 130:379.0 131:413.0 132:37.0 133:658.0 134:56.0 135:27.0 141:33.0 142:3.0 143:437.0 144:27.0 145:41.0 146:4.0 147:4208.0 148:663.0 149:405.0 150:24.0 154:1.0 157:160.0 158:7.0 171:27.0 175:66.0…			806.198	855.421	3748.23	2752.81	1669.09	2184.19	2167.18	2107.03	3535.64	3343.28	2254.87	2061.19	1951.04	2557.34	86:8.0 87:34.0 88:21.0 89:29.0 98:6.0 99:30.0 100:1.0 101:181.0 102:349.0 103:3647.0 104:337.0 105:114.0 111:2.0 113:26.0 115:52.0 116:11.0 117:1836.0 118:128.0 119:103.0 121:1.0 127:8.0 128:15.0 129:559.0 130:379.0 131:413.0 132:37.0 133:658.0 134:56.0 135:27.0 141:33.0 142:3.0 143:437.0 144:27.0 145:41.0 146:4.0 147:4208.0 148:663.0 149:405.0 150:24.0 154:1.0 157:160.0 158:7.0 171:27.0 175:66.0…
217809	792323	218	217809	792323	218	217809	85:35.0 86:266.0 87:1.0 89:1.0 99:21.0 100:1533.0 101:176.0 103:61.0 104:134.0 105:98.0 110:55.0 112:7.0 116:80.0 117:2.0 119:4.0 121:12.0 126:64.0 128:26.0 130:125.0 131:14.0 132:141.0 133:869.0 142:6.0 146:19.0 147:773.0 148:34.0 154:40.0 156:118.0 157:26.0 158:16.0 160:68.0 162:46.0 163:188.0 167:1.0 170:29.0 172:54.0 173:7.0 174:82.0 176:7.0 186:4.0 192:5.0 201:33.0 203:21.0 206:221.0 207:229…			1066.33	1057	270.085	505.786	1045.39	422.066	3154.18	582.767	754.727	524.627	552.311	582.08	796.445	636.25	85:35.0 86:266.0 87:1.0 89:1.0 99:21.0 100:1533.0 101:176.0 103:61.0 104:134.0 105:98.0 110:55.0 112:7.0 116:80.0 117:2.0 119:4.0 121:12.0 126:64.0 128:26.0 130:125.0 131:14.0 132:141.0 133:869.0 142:6.0 146:19.0 147:773.0 148:34.0 154:40.0 156:118.0 157:26.0 158:16.0 160:68.0 162:46.0 163:188.0 167:1.0 170:29.0 172:54.0 173:7.0 174:82.0 176:7.0 186:4.0 192:5.0 201:33.0 203:21.0 206:221.0 207:229…
218597	423406	100	218597	423406	100	218597	85:137.0 86:263.0 87:73.0 88:80.0 89:140.0 90:58.0 91:515.0 92:25.0 93:173.0 94:25.0 96:497.0 97:17.0 98:203.0 99:82.0 100:5596.0 101:762.0 102:151.0 103:1753.0 104:133.0 105:173.0 106:18.0 110:70.0 111:76.0 112:54.0 113:46.0 114:227.0 115:645.0 116:63.0 117:926.0 118:21.0 121:10.0 122:3.0 125:12.0 126:577.0 128:189.0 131:283.0 132:41.0 133:45.0 134:31.0 138:1.0 139:4.0 140:63.0 141:55.0 142:65.0…			561.41	933.187	884.415	617.356	487.344	555.72	698.586	880.151	1250.02	2078.96	528.297	893.909	533.468	1024.78	85:137.0 86:263.0 87:73.0 88:80.0 89:140.0 90:58.0 91:515.0 92:25.0 93:173.0 94:25.0 96:497.0 97:17.0 98:203.0 99:82.0 100:5596.0 101:762.0 102:151.0 103:1753.0 104:133.0 105:173.0 106:18.0 110:70.0 111:76.0 112:54.0 113:46.0 114:227.0 115:645.0 116:63.0 117:926.0 118:21.0 121:10.0 122:3.0 125:12.0 126:577.0 128:189.0 131:283.0 132:41.0 133:45.0 134:31.0 138:1.0 139:4.0 140:63.0 141:55.0 142:65.0…
218694	440414	117	218694	440414	117	218694	85:169.0 86:10.0 91:55.0 101:181.0 102:19.0 107:197.0 115:306.0 117:2901.0 118:204.0 119:90.0 130:230.0 131:97.0 133:389.0 136:14.0 143:4.0 147:1197.0 148:133.0 149:234.0 150:29.0 157:359.0 158:46.0 159:24.0 175:9.0 221:11.0 247:58.0 248:98.0 320:95.0 322:18.0 327:4.0			337.543	759.238	469.674	960.993	495.761	594.41	628.523	558.763	823.339	1427.25	2855.21	1038.39	612.778	878.827	85:169.0 86:10.0 91:55.0 101:181.0 102:19.0 107:197.0 115:306.0 117:2901.0 118:204.0 119:90.0 130:230.0 131:97.0 133:389.0 136:14.0 143:4.0 147:1197.0 148:133.0 149:234.0 150:29.0 157:359.0 158:46.0 159:24.0 175:9.0 221:11.0 247:58.0 248:98.0 320:95.0 322:18.0 327:4.0
218705	1052546	85	218705	1052546	85	218705	85:1761.0 86:87.0 94:6.0 96:105.0 97:488.0 98:101.0 99:737.0 101:13.0 108:2.0 111:246.0 112:71.0 113:440.0 114:2.0 118:6.0 121:10.0 125:79.0 126:72.0 127:275.0 138:24.0 139:22.0 140:8.0 141:130.0 155:163.0 156:3.0 169:102.0 182:10.0 183:33.0 193:16.0 196:2.0 197:28.0 199:2.0 207:5.0 209:8.0 211:10.0 221:8.0 223:6.0 225:11.0 227:2.0 251:22.0 254:3.0 267:17.0 279:3.0 325:8.0 341:5.0 343:5.0 348:10.…			305.463	800.167	512.704	428.43	446.1	403.073	407.452	600.103	1174.97	1772.65	1116.63	766.059	285.518	763.706	85:1761.0 86:87.0 94:6.0 96:105.0 97:488.0 98:101.0 99:737.0 101:13.0 108:2.0 111:246.0 112:71.0 113:440.0 114:2.0 118:6.0 121:10.0 125:79.0 126:72.0 127:275.0 138:24.0 139:22.0 140:8.0 141:130.0 155:163.0 156:3.0 169:102.0 182:10.0 183:33.0 193:16.0 196:2.0 197:28.0 199:2.0 207:5.0 209:8.0 211:10.0 221:8.0 223:6.0 225:11.0 227:2.0 251:22.0 254:3.0 267:17.0 279:3.0 325:8.0 341:5.0 343:5.0 348:10.…
218724	612448	89	218724	612448	89	218724	85:271.0 86:128.0 87:374.0 88:99.0 89:3817.0 90:333.0 91:200.0 98:197.0 99:338.0 100:368.0 101:1492.0 102:238.0 103:942.0 104:90.0 105:81.0 108:5.0 110:109.0 111:70.0 112:69.0 113:331.0 114:203.0 115:282.0 116:451.0 117:1864.0 118:219.0 119:134.0 120:13.0 121:33.0 126:214.0 127:149.0 128:93.0 129:2129.0 130:369.0 131:481.0 132:73.0 133:791.0 134:153.0 135:78.0 139:12.0 140:205.0 141:255.0 142:120…			991.01	3124.95	900.894	1549.34	883.784	1250.72	1084.95	1126.86	1072.06	1241.51	11982.7	947.96	910.819	1435.93	85:271.0 86:128.0 87:374.0 88:99.0 89:3817.0 90:333.0 91:200.0 98:197.0 99:338.0 100:368.0 101:1492.0 102:238.0 103:942.0 104:90.0 105:81.0 108:5.0 110:109.0 111:70.0 112:69.0 113:331.0 114:203.0 115:282.0 116:451.0 117:1864.0 118:219.0 119:134.0 120:13.0 121:33.0 126:214.0 127:149.0 128:93.0 129:2129.0 130:369.0 131:481.0 132:73.0 133:791.0 134:153.0 135:78.0 139:12.0 140:205.0 141:255.0 142:120…
218748	983057	202	218748	983057	202	218748	103:311.0 117:184.0 119:37.0 120:10.0 129:308.0 130:66.0 133:130.0 139:25.0 142:9.0 143:54.0 145:3.0 147:791.0 148:35.0 149:18.0 151:7.0 169:169.0 170:4.0 191:12.0 202:940.0 203:130.0 205:104.0 206:7.0 207:103.0 215:12.0 217:160.0 218:5.0 221:65.0 240:10.0 243:35.0 244:1.0 245:1.0 265:2.0 271:24.0 276:12.0 300:3.0 331:5.0 332:182.0 333:64.0 359:17.0 361:136.0 374:34.0 393:10.0 407:6.0 410:2.0 415…			288.725	861.561	227.97	262.562	367.822	874.38	670.017	334.724	231.564	286.753	194.509	96.6669	240.436	143.902	103:311.0 117:184.0 119:37.0 120:10.0 129:308.0 130:66.0 133:130.0 139:25.0 142:9.0 143:54.0 145:3.0 147:791.0 148:35.0 149:18.0 151:7.0 169:169.0 170:4.0 191:12.0 202:940.0 203:130.0 205:104.0 206:7.0 207:103.0 215:12.0 217:160.0 218:5.0 221:65.0 240:10.0 243:35.0 244:1.0 245:1.0 265:2.0 271:24.0 276:12.0 300:3.0 331:5.0 332:182.0 333:64.0 359:17.0 361:136.0 374:34.0 393:10.0 407:6.0 410:2.0 415…
218821	726446	174	218821	726446	174	218821	85:529.0 86:22850.0 87:2269.0 88:831.0 89:374.0 90:130.0 91:817.0 92:84.0 93:90.0 94:20.0 95:129.0 97:47.0 98:45.0 99:263.0 100:9758.0 101:1472.0 102:2563.0 103:995.0 104:1145.0 105:754.0 106:46.0 107:97.0 108:3.0 109:43.0 110:20.0 111:49.0 112:43.0 113:218.0 114:184.0 115:778.0 116:830.0 117:1818.0 118:335.0 119:973.0 120:64.0 121:103.0 122:43.0 123:72.0 125:19.0 126:30.0 127:29.0 128:66.0 129:2…			518.171	1129.65	777.296	940.167	525.22	736.505	480.915	476.082	409.525	609.35	823.663	270.252	312.233	281.636	85:529.0 86:22850.0 87:2269.0 88:831.0 89:374.0 90:130.0 91:817.0 92:84.0 93:90.0 94:20.0 95:129.0 97:47.0 98:45.0 99:263.0 100:9758.0 101:1472.0 102:2563.0 103:995.0 104:1145.0 105:754.0 106:46.0 107:97.0 108:3.0 109:43.0 110:20.0 111:49.0 112:43.0 113:218.0 114:184.0 115:778.0 116:830.0 117:1818.0 118:335.0 119:973.0 120:64.0 121:103.0 122:43.0 123:72.0 125:19.0 126:30.0 127:29.0 128:66.0 129:2…
218829	711908	174	218829	711908	174	218829	86:821.0 87:55.0 100:555.0 101:59.0 102:84.0 106:7.0 110:73.0 111:14.0 112:89.0 114:18.0 115:75.0 116:22.0 123:2.0 124:144.0 125:11.0 127:48.0 128:29.0 130:51.0 131:13.0 143:50.0 146:5.0 153:6.0 154:14.0 156:24.0 158:27.0 159:4.0 162:12.0 170:21.0 172:68.0 173:3.0 174:1933.0 175:285.0 176:104.0 177:23.0 179:84.0 180:21.0 181:7.0 186:26.0 192:7.0 194:7.0 214:130.0 227:6.0 231:10.0 232:8.0 237:14.0…			92807.7	196727	104150	90226.3	91672.8	101792	57422.1	12211.4	18053.4	6093.5	45680.9	17665.1	16784.6	13390	86:821.0 87:55.0 100:555.0 101:59.0 102:84.0 106:7.0 110:73.0 111:14.0 112:89.0 114:18.0 115:75.0 116:22.0 123:2.0 124:144.0 125:11.0 127:48.0 128:29.0 130:51.0 131:13.0 143:50.0 146:5.0 153:6.0 154:14.0 156:24.0 158:27.0 159:4.0 162:12.0 170:21.0 172:68.0 173:3.0 174:1933.0 175:285.0 176:104.0 177:23.0 179:84.0 180:21.0 181:7.0 186:26.0 192:7.0 194:7.0 214:130.0 227:6.0 231:10.0 232:8.0 237:14.0…
219486	423269	117	219486	423269	117	219486	85:251.0 86:284.0 87:509.0 88:136.0 91:39.0 92:11.0 93:145.0 94:154.0 95:364.0 96:299.0 99:82.0 101:495.0 102:521.0 103:1972.0 104:376.0 105:288.0 106:80.0 107:201.0 108:51.0 109:16.0 111:77.0 112:43.0 113:75.0 114:23.0 115:576.0 116:183.0 117:8299.0 118:900.0 119:765.0 120:74.0 121:60.0 122:4.0 125:162.0 128:26.0 129:52.0 130:305.0 131:587.0 132:134.0 133:2334.0 134:379.0 135:147.0 136:51.0 140:…			1249.05	4402.96	5376.07	1098.6	616.124	1558.13	581.588	741.461	836.203	1508.71	1969.11	888.712	762.216	2726.93	85:251.0 86:284.0 87:509.0 88:136.0 91:39.0 92:11.0 93:145.0 94:154.0 95:364.0 96:299.0 99:82.0 101:495.0 102:521.0 103:1972.0 104:376.0 105:288.0 106:80.0 107:201.0 108:51.0 109:16.0 111:77.0 112:43.0 113:75.0 114:23.0 115:576.0 116:183.0 117:8299.0 118:900.0 119:765.0 120:74.0 121:60.0 122:4.0 125:162.0 128:26.0 129:52.0 130:305.0 131:587.0 132:134.0 133:2334.0 134:379.0 135:147.0 136:51.0 140:…
219520	867313	144	219520	867313	144	219520	86:483.0 87:63.0 88:52.0 89:216.0 91:1329.0 92:258.0 93:738.0 94:200.0 95:76.0 97:44.0 98:9.0 99:1.0 100:398.0 101:149.0 102:52.0 103:21.0 104:6.0 105:478.0 106:288.0 107:158.0 108:33.0 109:29.0 110:27.0 112:33.0 114:59.0 116:79.0 117:324.0 118:140.0 119:114.0 120:438.0 121:224.0 122:54.0 124:38.0 128:96.0 129:271.0 130:187.0 131:139.0 132:170.0 138:4.0 139:25.0 142:14.0 143:18.0 144:3882.0 145:4…			8516.69	22449.7	6006.88	13282.1	9462.38	12101.3	10715.5	9691	14968	3441.03	254.543	6825.93	11884.9	10199.5	86:483.0 87:63.0 88:52.0 89:216.0 91:1329.0 92:258.0 93:738.0 94:200.0 95:76.0 97:44.0 98:9.0 99:1.0 100:398.0 101:149.0 102:52.0 103:21.0 104:6.0 105:478.0 106:288.0 107:158.0 108:33.0 109:29.0 110:27.0 112:33.0 114:59.0 116:79.0 117:324.0 118:140.0 119:114.0 120:438.0 121:224.0 122:54.0 124:38.0 128:96.0 129:271.0 130:187.0 131:139.0 132:170.0 138:4.0 139:25.0 142:14.0 143:18.0 144:3882.0 145:4…
219521	633091	144	219521	633091	144	219521	85:103.0 86:154.0 89:257.0 98:8.0 99:26.0 100:261.0 101:113.0 102:45.0 103:1061.0 104:58.0 108:18.0 109:37.0 110:107.0 114:43.0 115:2.0 116:12.0 119:5.0 125:13.0 126:16.0 128:101.0 129:299.0 130:72.0 131:29.0 133:486.0 134:99.0 140:55.0 142:9.0 144:3607.0 145:409.0 146:175.0 147:1144.0 148:128.0 149:50.0 154:52.0 156:92.0 157:136.0 158:34.0 173:64.0 174:96.0 176:57.0 184:51.0 189:19.0 190:2.0 191…			10044.7	23168	5338.53	8258.44	11212.3	12846.3	10255.7	6225.07	8312.72	6852.74	9711.06	11794.4	9488.05	14389.1	85:103.0 86:154.0 89:257.0 98:8.0 99:26.0 100:261.0 101:113.0 102:45.0 103:1061.0 104:58.0 108:18.0 109:37.0 110:107.0 114:43.0 115:2.0 116:12.0 119:5.0 125:13.0 126:16.0 128:101.0 129:299.0 130:72.0 131:29.0 133:486.0 134:99.0 140:55.0 142:9.0 144:3607.0 145:409.0 146:175.0 147:1144.0 148:128.0 149:50.0 154:52.0 156:92.0 157:136.0 158:34.0 173:64.0 174:96.0 176:57.0 184:51.0 189:19.0 190:2.0 191…
221574	354121	85	221574	354121	85	221574	85:4005.0 86:527.0 87:52.0 88:73.0 89:56.0 90:4.0 91:162.0 92:36.0 93:46.0 95:8.0 98:96.0 99:634.0 100:747.0 102:133.0 103:241.0 104:277.0 105:19.0 106:119.0 108:112.0 109:52.0 111:82.0 112:112.0 113:356.0 114:14.0 118:33.0 119:31.0 125:8.0 126:118.0 127:348.0 128:9.0 129:1.0 130:96.0 131:1.0 132:273.0 133:72.0 134:43.0 135:61.0 141:1.0 142:8.0 144:3.0 146:112.0 148:14.0 149:7.0 151:2.0 152:28.0 …			3408.21	5782.28	2811.63	2642.73	2288.58	2444.47	1786.94	2909.83	5180.17	8657.98	6358.78	3056.96	2550.46	2919.15	85:4005.0 86:527.0 87:52.0 88:73.0 89:56.0 90:4.0 91:162.0 92:36.0 93:46.0 95:8.0 98:96.0 99:634.0 100:747.0 102:133.0 103:241.0 104:277.0 105:19.0 106:119.0 108:112.0 109:52.0 111:82.0 112:112.0 113:356.0 114:14.0 118:33.0 119:31.0 125:8.0 126:118.0 127:348.0 128:9.0 129:1.0 130:96.0 131:1.0 132:273.0 133:72.0 134:43.0 135:61.0 141:1.0 142:8.0 144:3.0 146:112.0 148:14.0 149:7.0 151:2.0 152:28.0 …
221575	633358	174	221575	633358	174	221575	85:31.0 86:1695.0 87:115.0 88:188.0 89:38.0 90:5.0 92:5.0 93:4.0 96:1.0 98:5.0 99:155.0 100:863.0 101:375.0 102:266.0 103:36.0 107:293.0 108:44.0 109:3.0 110:16.0 111:66.0 113:115.0 114:42.0 116:51.0 118:13.0 126:4.0 127:14.0 129:312.0 130:215.0 131:176.0 133:189.0 134:346.0 135:37.0 140:2.0 145:5.0 147:1204.0 148:110.0 149:146.0 155:25.0 156:388.0 157:256.0 158:65.0 159:20.0 160:219.0 161:4.0 16…			10922.7	15316.8	9474.96	26313.5	15816.4	22071.9	21293.6	26424.5	32995.7	30734.7	68510.5	50646.2	26527.3	31463	85:31.0 86:1695.0 87:115.0 88:188.0 89:38.0 90:5.0 92:5.0 93:4.0 96:1.0 98:5.0 99:155.0 100:863.0 101:375.0 102:266.0 103:36.0 107:293.0 108:44.0 109:3.0 110:16.0 111:66.0 113:115.0 114:42.0 116:51.0 118:13.0 126:4.0 127:14.0 129:312.0 130:215.0 131:176.0 133:189.0 134:346.0 135:37.0 140:2.0 145:5.0 147:1204.0 148:110.0 149:146.0 155:25.0 156:388.0 157:256.0 158:65.0 159:20.0 160:219.0 161:4.0 16…
223531	270642	262	223531	270642	262	223531	85:2427.0 86:40686.0 87:8300.0 88:2510.0 89:14224.0 92:937.0 93:2550.0 99:1564.0 100:98565.0 101:17741.0 102:5239.0 103:4003.0 104:2330.0 105:2146.0 106:2460.0 107:4930.0 108:854.0 110:3187.0 114:2609.0 115:3332.0 116:3532.0 117:4544.0 118:2522.0 119:1155.0 120:589.0 121:367.0 124:31.0 125:471.0 126:1807.0 127:3709.0 129:289.0 130:13797.0 131:10429.0 132:2827.0 133:61755.0 134:8303.0 136:757.0 13…			181.325	377.572	150.149	142.066	206.216	185.709	170.735	265.379	430.966	795.087	374.611	171.506	107.695	182.961	85:2427.0 86:40686.0 87:8300.0 88:2510.0 89:14224.0 92:937.0 93:2550.0 99:1564.0 100:98565.0 101:17741.0 102:5239.0 103:4003.0 104:2330.0 105:2146.0 106:2460.0 107:4930.0 108:854.0 110:3187.0 114:2609.0 115:3332.0 116:3532.0 117:4544.0 118:2522.0 119:1155.0 120:589.0 121:367.0 124:31.0 125:471.0 126:1807.0 127:3709.0 129:289.0 130:13797.0 131:10429.0 132:2827.0 133:61755.0 134:8303.0 136:757.0 13…
224522	279422	174	224522	279422	174	224522	85:2566.0 86:86423.0 87:7800.0 88:2605.0 89:19.0 90:528.0 91:259.0 92:22.0 93:397.0 94:275.0 95:176.0 97:27.0 98:2378.0 99:1783.0 100:42911.0 101:6456.0 102:5953.0 103:1216.0 104:489.0 106:23.0 107:3228.0 109:188.0 112:367.0 113:1943.0 114:1892.0 115:1528.0 116:3883.0 117:3922.0 118:473.0 119:562.0 120:7.0 123:5.0 124:65.0 126:621.0 127:16.0 128:1749.0 129:951.0 130:11210.0 131:4545.0 132:2199.0 …			1481.29	3562.89	793.776	564.546	824.023	1060.09	540.095	577.432	593.919	443.164	787.643	377.313	298.041	529.352	85:2566.0 86:86423.0 87:7800.0 88:2605.0 89:19.0 90:528.0 91:259.0 92:22.0 93:397.0 94:275.0 95:176.0 97:27.0 98:2378.0 99:1783.0 100:42911.0 101:6456.0 102:5953.0 103:1216.0 104:489.0 106:23.0 107:3228.0 109:188.0 112:367.0 113:1943.0 114:1892.0 115:1528.0 116:3883.0 117:3922.0 118:473.0 119:562.0 120:7.0 123:5.0 124:65.0 126:621.0 127:16.0 128:1749.0 129:951.0 130:11210.0 131:4545.0 132:2199.0 …
224632	755977	290	224632	755977	290	224632	86:625.0 87:1067.0 89:432.0 92:164.0 97:431.0 98:217.0 99:161.0 100:5997.0 101:519.0 103:429.0 112:471.0 113:165.0 114:168.0 118:620.0 124:33.0 127:219.0 129:325.0 130:825.0 132:223.0 134:435.0 139:300.0 141:130.0 143:632.0 147:6967.0 148:811.0 150:63.0 153:1290.0 154:1685.0 155:776.0 156:303.0 166:190.0 167:89.0 170:6.0 172:1260.0 173:183.0 174:232.0 181:48.0 182:41.0 184:161.0 187:3.0 188:31.0 …			523.053	299.807	385.444	702.15	450.309	780.822	816.944	222.705	343.058	329.114	256.944	355.485	545.99	789.403	86:625.0 87:1067.0 89:432.0 92:164.0 97:431.0 98:217.0 99:161.0 100:5997.0 101:519.0 103:429.0 112:471.0 113:165.0 114:168.0 118:620.0 124:33.0 127:219.0 129:325.0 130:825.0 132:223.0 134:435.0 139:300.0 141:130.0 143:632.0 147:6967.0 148:811.0 150:63.0 153:1290.0 154:1685.0 155:776.0 156:303.0 166:190.0 167:89.0 170:6.0 172:1260.0 173:183.0 174:232.0 181:48.0 182:41.0 184:161.0 187:3.0 188:31.0 …
224818	955864	262	224818	955864	262	224818	85:499.0 86:21.0 87:936.0 88:130.0 89:1626.0 90:28.0 91:669.0 92:86.0 94:113.0 95:10.0 97:526.0 99:201.0 100:594.0 101:33.0 102:38.0 103:12702.0 104:774.0 105:348.0 106:1.0 109:124.0 110:924.0 113:132.0 114:2223.0 115:507.0 116:787.0 117:3439.0 119:307.0 121:139.0 129:3358.0 130:444.0 131:533.0 132:267.0 133:3297.0 134:1114.0 135:9.0 139:39.0 141:118.0 142:249.0 143:706.0 144:5.0 145:145.0 146:1.…			155.521	89.0211	131.838	161.405	115.313	147.02	144.207	101.351	347.346	394.285	184.904	127.85	151.107	178.849	85:499.0 86:21.0 87:936.0 88:130.0 89:1626.0 90:28.0 91:669.0 92:86.0 94:113.0 95:10.0 97:526.0 99:201.0 100:594.0 101:33.0 102:38.0 103:12702.0 104:774.0 105:348.0 106:1.0 109:124.0 110:924.0 113:132.0 114:2223.0 115:507.0 116:787.0 117:3439.0 119:307.0 121:139.0 129:3358.0 130:444.0 131:533.0 132:267.0 133:3297.0 134:1114.0 135:9.0 139:39.0 141:118.0 142:249.0 143:706.0 144:5.0 145:145.0 146:1.…
224843	592015	292	224843	592015	292	224843	85:2819.0 86:1726.0 87:4365.0 89:402.0 91:201.0 92:17.0 93:1.0 94:203.0 95:238.0 97:459.0 98:2720.0 99:1215.0 100:474.0 101:2138.0 102:1627.0 103:13964.0 104:1390.0 105:688.0 107:1040.0 108:1.0 109:85.0 110:24.0 111:221.0 112:323.0 113:723.0 114:417.0 116:405.0 117:4604.0 118:993.0 120:12.0 122:286.0 123:22.0 124:714.0 125:83.0 127:787.0 128:116.0 129:2274.0 130:2717.0 131:748.0 132:842.0 133:293…			836.884	1335.32	3622.8	2428.52	1626.16	2171.53	1927.06	3639.29	5019.36	4314.33	12962.5	5865.5	5164.37	5757.09	85:2819.0 86:1726.0 87:4365.0 89:402.0 91:201.0 92:17.0 93:1.0 94:203.0 95:238.0 97:459.0 98:2720.0 99:1215.0 100:474.0 101:2138.0 102:1627.0 103:13964.0 104:1390.0 105:688.0 107:1040.0 108:1.0 109:85.0 110:24.0 111:221.0 112:323.0 113:723.0 114:417.0 116:405.0 117:4604.0 118:993.0 120:12.0 122:286.0 123:22.0 124:714.0 125:83.0 127:787.0 128:116.0 129:2274.0 130:2717.0 131:748.0 132:842.0 133:293…
224859	568678	197	224859	568678	197	224859	86:219.0 89:362.0 90:191.0 91:298.0 93:32.0 94:45.0 97:23.0 100:312.0 102:7.0 104:66.0 107:110.0 108:127.0 109:5.0 110:1057.0 111:87.0 112:11.0 113:94.0 114:7.0 115:3.0 118:13.0 122:16.0 125:49.0 126:587.0 128:542.0 129:1430.0 130:12.0 133:3.0 137:2.0 138:43.0 139:46.0 141:1496.0 142:201.0 144:223.0 146:9.0 148:1.0 149:3.0 150:3.0 151:416.0 152:1266.0 153:1636.0 154:621.0 155:3862.0 156:1773.0 16…			241.302	499.337	230.717	303.472	241.568	220.178	221.071	268.046	482.425	853.741	535.501	230.753	296.371	330.974	86:219.0 89:362.0 90:191.0 91:298.0 93:32.0 94:45.0 97:23.0 100:312.0 102:7.0 104:66.0 107:110.0 108:127.0 109:5.0 110:1057.0 111:87.0 112:11.0 113:94.0 114:7.0 115:3.0 118:13.0 122:16.0 125:49.0 126:587.0 128:542.0 129:1430.0 130:12.0 133:3.0 137:2.0 138:43.0 139:46.0 141:1496.0 142:201.0 144:223.0 146:9.0 148:1.0 149:3.0 150:3.0 151:416.0 152:1266.0 153:1636.0 154:621.0 155:3862.0 156:1773.0 16…
225327	736487	290	225327	736487	290	225327	85:307.0 89:1316.0 90:269.0 94:59.0 98:327.0 99:295.0 100:234.0 101:392.0 102:151.0 103:884.0 105:18.0 107:370.0 109:59.0 110:91.0 111:358.0 112:84.0 114:107.0 117:196.0 118:11.0 126:32.0 128:21.0 129:400.0 130:432.0 131:164.0 133:3066.0 134:387.0 135:38.0 140:15.0 141:24.0 142:241.0 143:539.0 144:129.0 147:2663.0 149:180.0 150:87.0 151:4.0 154:40.0 155:75.0 159:36.0 160:120.0 167:3.0 168:22.0 17…			5128.01	4180.92	7367.38	5591.91	3442.55	6736.88	5155.39	2696.46	4442.6	1837.83	230.53	2502.95	2966.21	3114.44	85:307.0 89:1316.0 90:269.0 94:59.0 98:327.0 99:295.0 100:234.0 101:392.0 102:151.0 103:884.0 105:18.0 107:370.0 109:59.0 110:91.0 111:358.0 112:84.0 114:107.0 117:196.0 118:11.0 126:32.0 128:21.0 129:400.0 130:432.0 131:164.0 133:3066.0 134:387.0 135:38.0 140:15.0 141:24.0 142:241.0 143:539.0 144:129.0 147:2663.0 149:180.0 150:87.0 151:4.0 154:40.0 155:75.0 159:36.0 160:120.0 167:3.0 168:22.0 17…
225393	878347	427	225393	878347	427	225393	88:323.0 91:90.0 101:93.0 104:21.0 105:359.0 106:27.0 109:53.0 115:5.0 118:64.0 121:7.0 128:462.0 129:30.0 133:193.0 134:311.0 139:1.0 141:20.0 142:23.0 145:54.0 150:18.0 153:21.0 155:23.0 156:69.0 157:143.0 158:44.0 159:136.0 161:362.0 163:417.0 165:395.0 166:46.0 170:31.0 172:5.0 173:49.0 174:16.0 175:528.0 177:806.0 178:138.0 179:110.0 180:4.0 183:4.0 188:11.0 189:260.0 190:69.0 191:264.0 193:…			165.982	213.855	214.237	214.215	260.927	139.282	88.4286	326.723	420.246	521.369	499.481	235.95	80.9802	202.49	88:323.0 91:90.0 101:93.0 104:21.0 105:359.0 106:27.0 109:53.0 115:5.0 118:64.0 121:7.0 128:462.0 129:30.0 133:193.0 134:311.0 139:1.0 141:20.0 142:23.0 145:54.0 150:18.0 153:21.0 155:23.0 156:69.0 157:143.0 158:44.0 159:136.0 161:362.0 163:417.0 165:395.0 166:46.0 170:31.0 172:5.0 173:49.0 174:16.0 175:528.0 177:806.0 178:138.0 179:110.0 180:4.0 183:4.0 188:11.0 189:260.0 190:69.0 191:264.0 193:…
225430	932556	192	225430	932556	192	225430	91:6240.0 92:694.0 100:1073.0 101:200.0 102:375.0 104:230.0 114:96.0 118:135.0 119:82.0 120:1660.0 121:38.0 122:11.0 129:146.0 132:59.0 141:28.0 142:77.0 145:13.0 157:64.0 160:140.0 161:15.0 162:10.0 170:55.0 176:19.0 179:83.0 186:64.0 188:10.0 192:14920.0 193:2570.0 194:948.0 202:38.0 205:15.0 206:22.0 207:245.0 208:160.0 209:29.0 211:58.0 215:220.0 216:11.0 217:87.0 218:59.0 219:1.0 231:86.0 23…			1160.48	2371.85	704.053	921.572	1597.54	773.788	806.741	1576.27	2054.06	358.441	194.509	290.001	1086.14	321.723	91:6240.0 92:694.0 100:1073.0 101:200.0 102:375.0 104:230.0 114:96.0 118:135.0 119:82.0 120:1660.0 121:38.0 122:11.0 129:146.0 132:59.0 141:28.0 142:77.0 145:13.0 157:64.0 160:140.0 161:15.0 162:10.0 170:55.0 176:19.0 179:83.0 186:64.0 188:10.0 192:14920.0 193:2570.0 194:948.0 202:38.0 205:15.0 206:22.0 207:245.0 208:160.0 209:29.0 211:58.0 215:220.0 216:11.0 217:87.0 218:59.0 219:1.0 231:86.0 23…
225863	750238	319	225863	750238	319	225863	85:73.0 86:222.0 88:187.0 89:329.0 92:51.0 98:197.0 99:22.0 100:386.0 101:575.0 103:4569.0 105:164.0 112:50.0 116:159.0 117:1873.0 119:121.0 121:15.0 129:1387.0 133:486.0 134:493.0 141:35.0 142:23.0 143:103.0 147:2198.0 150:145.0 152:41.0 153:11.0 155:15.0 157:823.0 158:174.0 159:46.0 163:66.0 168:3.0 170:17.0 172:388.0 173:191.0 174:150.0 185:56.0 186:36.0 188:15.0 189:103.0 201:82.0 204:224.0 2…			1331.34	1442.76	1055.62	772.811	823.182	1684.04	1139.37	1338.9	1914.69	1140.49	2811.98	1366.85	1492.71	1356.79	85:73.0 86:222.0 88:187.0 89:329.0 92:51.0 98:197.0 99:22.0 100:386.0 101:575.0 103:4569.0 105:164.0 112:50.0 116:159.0 117:1873.0 119:121.0 121:15.0 129:1387.0 133:486.0 134:493.0 141:35.0 142:23.0 143:103.0 147:2198.0 150:145.0 152:41.0 153:11.0 155:15.0 157:823.0 158:174.0 159:46.0 163:66.0 168:3.0 170:17.0 172:388.0 173:191.0 174:150.0 185:56.0 186:36.0 188:15.0 189:103.0 201:82.0 204:224.0 2…
225867	405975	306	225867	405975	306	225867	85:2670.0 87:5883.0 88:398.0 89:1752.0 91:6531.0 92:499.0 93:337.0 94:508.0 95:323.0 96:322.0 97:541.0 98:373.0 99:2771.0 100:1891.0 101:23560.0 102:4349.0 103:7673.0 104:752.0 105:3129.0 106:246.0 108:166.0 111:655.0 112:158.0 113:2411.0 114:2087.0 115:15297.0 116:64972.0 117:255439.0 118:29043.0 119:15681.0 120:1511.0 121:539.0 122:139.0 123:61.0 125:170.0 126:25.0 127:1001.0 128:210.0 129:9867…			91.3599	200.553	165.713	152.48	198.641	260.274	103.393	264.045	268.014	469.232	391.42	243.226	123.557	282.664	85:2670.0 87:5883.0 88:398.0 89:1752.0 91:6531.0 92:499.0 93:337.0 94:508.0 95:323.0 96:322.0 97:541.0 98:373.0 99:2771.0 100:1891.0 101:23560.0 102:4349.0 103:7673.0 104:752.0 105:3129.0 106:246.0 108:166.0 111:655.0 112:158.0 113:2411.0 114:2087.0 115:15297.0 116:64972.0 117:255439.0 118:29043.0 119:15681.0 120:1511.0 121:539.0 122:139.0 123:61.0 125:170.0 126:25.0 127:1001.0 128:210.0 129:9867…
226876	697041	174	226876	697041	174	226876	86:1942.0 87:12.0 88:397.0 89:807.0 91:233.0 96:55.0 97:95.0 98:758.0 100:1374.0 101:373.0 102:203.0 103:185.0 105:68.0 107:376.0 108:46.0 110:268.0 114:415.0 116:515.0 118:233.0 120:6.0 121:80.0 122:21.0 123:76.0 128:86.0 129:510.0 130:183.0 134:296.0 135:21.0 140:103.0 142:54.0 143:238.0 144:367.0 145:167.0 147:125.0 152:2.0 153:55.0 154:9.0 155:112.0 156:28.0 157:1.0 158:42.0 159:54.0 160:148.…			993.8	764.354	625.316	630.001	457.042	897.594	467.991	517.422	581.054	316.08	230.53	188.137	712.96	190.156	86:1942.0 87:12.0 88:397.0 89:807.0 91:233.0 96:55.0 97:95.0 98:758.0 100:1374.0 101:373.0 102:203.0 103:185.0 105:68.0 107:376.0 108:46.0 110:268.0 114:415.0 116:515.0 118:233.0 120:6.0 121:80.0 122:21.0 123:76.0 128:86.0 129:510.0 130:183.0 134:296.0 135:21.0 140:103.0 142:54.0 143:238.0 144:367.0 145:167.0 147:125.0 152:2.0 153:55.0 154:9.0 155:112.0 156:28.0 157:1.0 158:42.0 159:54.0 160:148.…
227587	1008383	218	227587	1008383	218	227587	85:604.0 86:621.0 87:443.0 88:69.0 89:1360.0 90:76.0 91:275.0 93:169.0 95:73.0 97:27.0 98:29.0 99:468.0 100:10869.0 101:2715.0 102:995.0 103:14922.0 104:1648.0 105:668.0 106:80.0 107:73.0 109:1096.0 111:377.0 112:41.0 113:491.0 114:225.0 115:800.0 116:679.0 117:6002.0 118:543.0 119:603.0 121:76.0 122:10.0 123:20.0 125:111.0 127:77.0 129:15008.0 130:2977.0 131:3391.0 132:1467.0 133:4500.0 134:553.…			510.499	665.1	302.129	614.381	824.023	678.823	791.096	152.026	336.625	280.236	256.944	106.022	190.345	205.574	85:604.0 86:621.0 87:443.0 88:69.0 89:1360.0 90:76.0 91:275.0 93:169.0 95:73.0 97:27.0 98:29.0 99:468.0 100:10869.0 101:2715.0 102:995.0 103:14922.0 104:1648.0 105:668.0 106:80.0 107:73.0 109:1096.0 111:377.0 112:41.0 113:491.0 114:225.0 115:800.0 116:679.0 117:6002.0 118:543.0 119:603.0 121:76.0 122:10.0 123:20.0 125:111.0 127:77.0 129:15008.0 130:2977.0 131:3391.0 132:1467.0 133:4500.0 134:553.…
227588	1015582	179	227588	1015582	179	227588	85:1303.0 86:1573.0 87:2821.0 88:881.0 89:3910.0 90:903.0 91:2405.0 92:281.0 93:178.0 94:160.0 95:400.0 97:607.0 98:273.0 99:1283.0 100:1073.0 101:3492.0 102:1539.0 103:31096.0 104:3924.0 105:1988.0 106:48.0 107:386.0 108:50.0 109:2380.0 110:176.0 111:1009.0 112:152.0 113:1548.0 114:477.0 115:1549.0 116:1447.0 117:11264.0 118:1947.0 119:1564.0 120:337.0 121:252.0 122:104.0 123:173.0 124:59.0 125:…			97.6365	74.6959	115.358	172.562	165.815	121.696	114.277	144.025	319.473	358.441	213.72	146.56	116.044	129.511	85:1303.0 86:1573.0 87:2821.0 88:881.0 89:3910.0 90:903.0 91:2405.0 92:281.0 93:178.0 94:160.0 95:400.0 97:607.0 98:273.0 99:1283.0 100:1073.0 101:3492.0 102:1539.0 103:31096.0 104:3924.0 105:1988.0 106:48.0 107:386.0 108:50.0 109:2380.0 110:176.0 111:1009.0 112:152.0 113:1548.0 114:477.0 115:1549.0 116:1447.0 117:11264.0 118:1947.0 119:1564.0 120:337.0 121:252.0 122:104.0 123:173.0 124:59.0 125:…
227598	1011419	174	227598	1011419	174	227598	86:1524.0 93:62.0 100:962.0 101:155.0 103:1127.0 104:165.0 111:16.0 113:12.0 114:16.0 116:138.0 117:377.0 118:17.0 119:16.0 124:63.0 129:914.0 130:422.0 135:71.0 143:140.0 147:560.0 148:133.0 153:72.0 155:251.0 158:68.0 163:208.0 165:122.0 167:80.0 168:32.0 169:986.0 170:132.0 172:52.0 174:9294.0 175:1747.0 176:812.0 177:161.0 178:60.0 179:745.0 180:127.0 181:108.0 182:98.0 183:74.0 189:188.0 190…			1979.93	2645.05	1283.59	1785.87	1848.37	2048.43	1951.55	973.5	2000.46	1075.32	605.14	989.537	1540.29	998.06	86:1524.0 93:62.0 100:962.0 101:155.0 103:1127.0 104:165.0 111:16.0 113:12.0 114:16.0 116:138.0 117:377.0 118:17.0 119:16.0 124:63.0 129:914.0 130:422.0 135:71.0 143:140.0 147:560.0 148:133.0 153:72.0 155:251.0 158:68.0 163:208.0 165:122.0 167:80.0 168:32.0 169:986.0 170:132.0 172:52.0 174:9294.0 175:1747.0 176:812.0 177:161.0 178:60.0 179:745.0 180:127.0 181:108.0 182:98.0 183:74.0 189:188.0 190…
227655	692641	332	227655	692641	332	227655	85:126.0 89:767.0 92:35.0 100:1110.0 101:542.0 102:289.0 103:1416.0 105:78.0 106:38.0 109:1.0 112:4.0 115:246.0 117:1616.0 118:207.0 126:1.0 127:224.0 128:65.0 129:45.0 130:236.0 131:1108.0 132:183.0 133:1413.0 134:57.0 138:234.0 139:6.0 143:5257.0 144:570.0 145:94.0 147:6477.0 148:774.0 149:723.0 151:6.0 154:9.0 156:35.0 158:146.0 163:6.0 165:30.0 168:42.0 170:43.0 171:139.0 172:65.0 173:53.0 17…			226.656	311.062	202.335	636.695	483.135	574.01	519.008	456.078	443.831	583.281	1565.68	557.134	493.395	462.541	85:126.0 89:767.0 92:35.0 100:1110.0 101:542.0 102:289.0 103:1416.0 105:78.0 106:38.0 109:1.0 112:4.0 115:246.0 117:1616.0 118:207.0 126:1.0 127:224.0 128:65.0 129:45.0 130:236.0 131:1108.0 132:183.0 133:1413.0 134:57.0 138:234.0 139:6.0 143:5257.0 144:570.0 145:94.0 147:6477.0 148:774.0 149:723.0 151:6.0 154:9.0 156:35.0 158:146.0 163:6.0 165:30.0 168:42.0 170:43.0 171:139.0 172:65.0 173:53.0 17…
227669	659333	245	227669	659333	245	227669	85:736.0 86:795.0 87:2031.0 88:302.0 89:11000.0 90:1334.0 91:1240.0 93:325.0 94:41.0 95:406.0 96:199.0 97:706.0 98:1116.0 99:1962.0 100:3283.0 101:5082.0 102:740.0 103:51376.0 104:4565.0 105:5099.0 106:805.0 107:549.0 108:27.0 109:222.0 111:1013.0 112:325.0 113:1384.0 114:1043.0 115:3002.0 116:4823.0 117:29075.0 118:3743.0 119:1874.0 120:374.0 121:59.0 123:169.0 126:805.0 127:760.0 128:1164.0 129…			975.668	1442.76	921.952	1337.36	1097.58	1625.66	1799.86	2003.01	2217.01	1322.97	4574.57	3222.23	3015.47	1982.76	85:736.0 86:795.0 87:2031.0 88:302.0 89:11000.0 90:1334.0 91:1240.0 93:325.0 94:41.0 95:406.0 96:199.0 97:706.0 98:1116.0 99:1962.0 100:3283.0 101:5082.0 102:740.0 103:51376.0 104:4565.0 105:5099.0 106:805.0 107:549.0 108:27.0 109:222.0 111:1013.0 112:325.0 113:1384.0 114:1043.0 115:3002.0 116:4823.0 117:29075.0 118:3743.0 119:1874.0 120:374.0 121:59.0 123:169.0 126:805.0 127:760.0 128:1164.0 129…
227677	983197	174	227677	983197	174	227677	85:371.0 86:3216.0 87:37.0 88:349.0 89:1967.0 90:144.0 91:296.0 94:722.0 95:417.0 96:2670.0 97:101.0 98:12.0 99:48.0 100:2346.0 101:322.0 102:1093.0 103:9272.0 104:1042.0 105:672.0 106:193.0 107:267.0 108:1.0 109:36.0 112:616.0 113:127.0 114:432.0 115:98.0 116:642.0 117:3118.0 118:468.0 119:108.0 120:5.0 122:177.0 123:255.0 124:382.0 125:24.0 126:257.0 128:1513.0 129:1924.0 130:731.0 131:649.0 13…			626.268	925.001	501.718	589.836	887.992	877.897	651.651	282.715	400.949	368.217	377.012	159.033	233.757	237.438	85:371.0 86:3216.0 87:37.0 88:349.0 89:1967.0 90:144.0 91:296.0 94:722.0 95:417.0 96:2670.0 97:101.0 98:12.0 99:48.0 100:2346.0 101:322.0 102:1093.0 103:9272.0 104:1042.0 105:672.0 106:193.0 107:267.0 108:1.0 109:36.0 112:616.0 113:127.0 114:432.0 115:98.0 116:642.0 117:3118.0 118:468.0 119:108.0 120:5.0 122:177.0 123:255.0 124:382.0 125:24.0 126:257.0 128:1513.0 129:1924.0 130:731.0 131:649.0 13…
227913	843850	334	227913	843850	334	227913	89:4.0 98:19.0 99:269.0 100:225.0 101:57.0 103:1677.0 107:244.0 110:95.0 113:75.0 114:236.0 116:389.0 117:482.0 118:46.0 128:143.0 129:516.0 131:2.0 133:271.0 134:124.0 136:168.0 139:1.0 142:195.0 143:183.0 144:711.0 147:1775.0 157:151.0 168:33.0 169:237.0 170:12.0 172:17.0 174:27.0 178:31.0 182:47.0 183:184.0 189:132.0 190:2.0 193:15.0 194:25.0 195:58.0 197:47.0 198:32.0 199:26.0 202:2.0 203:43.…			100.426	229.204	217.899	70.6613	58.0772	51.3514	70.7429	146.692	177.961	312.821	223.326	57.1686	96.0075	92.5081	89:4.0 98:19.0 99:269.0 100:225.0 101:57.0 103:1677.0 107:244.0 110:95.0 113:75.0 114:236.0 116:389.0 117:482.0 118:46.0 128:143.0 129:516.0 131:2.0 133:271.0 134:124.0 136:168.0 139:1.0 142:195.0 143:183.0 144:711.0 147:1775.0 157:151.0 168:33.0 169:237.0 170:12.0 172:17.0 174:27.0 178:31.0 182:47.0 183:184.0 189:132.0 190:2.0 193:15.0 194:25.0 195:58.0 197:47.0 198:32.0 199:26.0 202:2.0 203:43.…
227923	959200	308	227923	959200	308	227923	85:1411.0 86:157.0 87:1267.0 88:1202.0 89:3949.0 90:698.0 91:883.0 92:67.0 95:111.0 97:537.0 98:165.0 99:2234.0 100:151.0 101:5980.0 102:1203.0 103:15822.0 104:1418.0 105:1048.0 106:175.0 108:53.0 109:500.0 110:7.0 111:941.0 112:313.0 113:772.0 114:234.0 115:2340.0 116:2679.0 117:6606.0 118:702.0 119:1004.0 121:140.0 122:58.0 123:49.0 124:18.0 125:256.0 127:442.0 128:257.0 129:10078.0 130:2037.0 …			55.7923	81.8585	90.6388	112.314	116.154	163.902	156.451	96.0165	283.023	465.973	132.074	91.4698	75.9711	93.536	85:1411.0 86:157.0 87:1267.0 88:1202.0 89:3949.0 90:698.0 91:883.0 92:67.0 95:111.0 97:537.0 98:165.0 99:2234.0 100:151.0 101:5980.0 102:1203.0 103:15822.0 104:1418.0 105:1048.0 106:175.0 108:53.0 109:500.0 110:7.0 111:941.0 112:313.0 113:772.0 114:234.0 115:2340.0 116:2679.0 117:6606.0 118:702.0 119:1004.0 121:140.0 122:58.0 123:49.0 124:18.0 125:256.0 127:442.0 128:257.0 129:10078.0 130:2037.0 …
227983	579617	217	227983	579617	217	227983	86:37.0 88:131.0 89:752.0 93:1.0 94:55.0 95:125.0 96:56.0 99:76.0 101:750.0 103:3503.0 104:299.0 105:91.0 113:52.0 114:435.0 117:8778.0 118:614.0 119:656.0 120:22.0 121:5.0 126:130.0 128:266.0 129:2945.0 130:109.0 131:1559.0 132:353.0 133:2683.0 134:308.0 135:210.0 137:1.0 139:341.0 141:341.0 143:993.0 144:137.0 145:380.0 146:215.0 147:24655.0 148:3613.0 149:2582.0 150:132.0 151:207.0 154:61.0 15…	C00474	827	2037.81	2117.07	1734.95	1338.85	847.591	1670.68	1323.71	536.092	1003.44	641.935	780.439	923.013	647.007	1465.74	86:37.0 88:131.0 89:752.0 93:1.0 94:55.0 95:125.0 96:56.0 99:76.0 101:750.0 103:3503.0 104:299.0 105:91.0 113:52.0 114:435.0 117:8778.0 118:614.0 119:656.0 120:22.0 121:5.0 126:130.0 128:266.0 129:2945.0 130:109.0 131:1559.0 132:353.0 133:2683.0 134:308.0 135:210.0 137:1.0 139:341.0 141:341.0 143:993.0 144:137.0 145:380.0 146:215.0 147:24655.0 148:3613.0 149:2582.0 150:132.0 151:207.0 154:61.0 15…
228085	971279	204	228085	971279	204	228085	85:144.0 94:19.0 96:92.0 98:24.0 101:15.0 108:30.0 115:73.0 117:18.0 125:12.0 128:40.0 129:292.0 130:120.0 137:25.0 143:160.0 147:59.0 163:119.0 164:14.0 174:24.0 175:31.0 177:203.0 178:81.0 180:38.0 182:9.0 183:8.0 189:22.0 190:36.0 191:106.0 193:65.0 195:162.0 196:12.0 204:2238.0 205:419.0 206:134.0 207:238.0 208:188.0 209:168.0 210:11.0 211:2.0 215:1.0 216:1.0 217:233.0 218:51.0 219:46.0 221:4…			1219.76	1724.14	2143.29	1559.75	892.201	1809.26	980.197	1681.62	4206.75	1133.98	2754.35	1651.65	1398.37	2438.1	85:144.0 94:19.0 96:92.0 98:24.0 101:15.0 108:30.0 115:73.0 117:18.0 125:12.0 128:40.0 129:292.0 130:120.0 137:25.0 143:160.0 147:59.0 163:119.0 164:14.0 174:24.0 175:31.0 177:203.0 178:81.0 180:38.0 182:9.0 183:8.0 189:22.0 190:36.0 191:106.0 193:65.0 195:162.0 196:12.0 204:2238.0 205:419.0 206:134.0 207:238.0 208:188.0 209:168.0 210:11.0 211:2.0 215:1.0 216:1.0 217:233.0 218:51.0 219:46.0 221:4…
228619	557784	331	228619	557784	331	228619	85:1110.0 86:4607.0 87:1476.0 88:966.0 90:253.0 91:647.0 93:452.0 95:435.0 97:224.0 98:1382.0 99:523.0 100:18995.0 101:541.0 102:1683.0 103:737.0 105:1565.0 106:306.0 107:222.0 108:324.0 109:134.0 110:901.0 111:293.0 113:1524.0 114:1011.0 115:721.0 117:1282.0 118:179.0 119:780.0 122:100.0 123:519.0 124:271.0 125:32.0 127:427.0 129:699.0 130:7396.0 131:6054.0 132:2102.0 133:9579.0 135:209.0 137:29…			212.708	259.901	355.231	218.678	219.683	356.646	168.014	310.72	471.704	325.856	321.781	246.345	210.382	300.138	85:1110.0 86:4607.0 87:1476.0 88:966.0 90:253.0 91:647.0 93:452.0 95:435.0 97:224.0 98:1382.0 99:523.0 100:18995.0 101:541.0 102:1683.0 103:737.0 105:1565.0 106:306.0 107:222.0 108:324.0 109:134.0 110:901.0 111:293.0 113:1524.0 114:1011.0 115:721.0 117:1282.0 118:179.0 119:780.0 122:100.0 123:519.0 124:271.0 125:32.0 127:427.0 129:699.0 130:7396.0 131:6054.0 132:2102.0 133:9579.0 135:209.0 137:29…
228885	250227	85	228885	250227	85	228885	85:1605677.0 86:112946.0 87:371.0 89:45.0 91:31372.0 92:3864.0 93:17292.0 94:4162.0 95:74078.0 96:12936.0 97:54720.0 98:6557.0 99:1241.0 102:530.0 103:486.0 105:2586.0 109:18132.0 110:2550.0 111:6952.0 112:624.0 114:801.0 115:2131.0 116:18093.0 117:1346.0 119:46.0 120:178.0 121:349.0 123:2233.0 124:889.0 125:1161.0 128:114.0 129:55.0 131:8806.0 132:755.0 133:33.0 137:806.0 138:338.0 139:1010.0 14…			522.355	956.721	439.461	615.869	499.127	500.148	371.4	690.785	954.129	2082.22	1195.87	756.705	624.466	797.626	85:1605677.0 86:112946.0 87:371.0 89:45.0 91:31372.0 92:3864.0 93:17292.0 94:4162.0 95:74078.0 96:12936.0 97:54720.0 98:6557.0 99:1241.0 102:530.0 103:486.0 105:2586.0 109:18132.0 110:2550.0 111:6952.0 112:624.0 114:801.0 115:2131.0 116:18093.0 117:1346.0 119:46.0 120:178.0 121:349.0 123:2233.0 124:889.0 125:1161.0 128:114.0 129:55.0 131:8806.0 132:755.0 133:33.0 137:806.0 138:338.0 139:1010.0 14…
228903	605124	333	228903	605124	333	228903	85:2484.0 87:1239.0 88:457.0 89:4372.0 90:1171.0 92:337.0 93:603.0 95:301.0 97:1004.0 99:1005.0 100:39.0 101:2619.0 102:370.0 103:24497.0 104:3266.0 105:1188.0 107:313.0 109:199.0 111:799.0 112:237.0 113:1441.0 115:1701.0 116:134.0 117:10014.0 118:342.0 119:1933.0 120:112.0 121:283.0 122:437.0 123:136.0 124:119.0 125:284.0 126:739.0 128:459.0 129:10129.0 130:1049.0 131:4503.0 133:10437.0 134:2517…			470.747	667.147	1372.4	499.836	412.432	728.767	253.042	896.154	1269.31	664.745	1858.65	1162.08	1038.55	1994.06	85:2484.0 87:1239.0 88:457.0 89:4372.0 90:1171.0 92:337.0 93:603.0 95:301.0 97:1004.0 99:1005.0 100:39.0 101:2619.0 102:370.0 103:24497.0 104:3266.0 105:1188.0 107:313.0 109:199.0 111:799.0 112:237.0 113:1441.0 115:1701.0 116:134.0 117:10014.0 118:342.0 119:1933.0 120:112.0 121:283.0 122:437.0 123:136.0 124:119.0 125:284.0 126:739.0 128:459.0 129:10129.0 130:1049.0 131:4503.0 133:10437.0 134:2517…
228907	984815	332	228907	984815	332	228907	85:388.0 88:217.0 89:1085.0 90:99.0 91:5.0 96:1.0 97:3.0 99:298.0 101:928.0 103:5695.0 104:461.0 105:293.0 109:196.0 111:78.0 113:347.0 114:41.0 116:179.0 117:4022.0 119:11.0 121:3.0 127:144.0 128:88.0 129:5099.0 130:114.0 131:493.0 132:61.0 133:1635.0 134:308.0 135:41.0 139:66.0 141:123.0 142:69.0 143:1556.0 144:163.0 145:259.0 147:10307.0 148:1758.0 149:1128.0 150:96.0 153:183.0 154:11.0 155:64…			354.281	397.014	305.791	394.959	262.61	435.431	233.996	242.708	488.857	498.559	369.808	150.717	253.794	164.459	85:388.0 88:217.0 89:1085.0 90:99.0 91:5.0 96:1.0 97:3.0 99:298.0 101:928.0 103:5695.0 104:461.0 105:293.0 109:196.0 111:78.0 113:347.0 114:41.0 116:179.0 117:4022.0 119:11.0 121:3.0 127:144.0 128:88.0 129:5099.0 130:114.0 131:493.0 132:61.0 133:1635.0 134:308.0 135:41.0 139:66.0 141:123.0 142:69.0 143:1556.0 144:163.0 145:259.0 147:10307.0 148:1758.0 149:1128.0 150:96.0 153:183.0 154:11.0 155:64…
228983	466444	160	228983	466444	160	228983	86:891.0 87:50.0 88:1287.0 89:177.0 90:136.0 94:213.0 96:866.0 97:442.0 98:617.0 101:505.0 102:28.0 103:831.0 104:335.0 106:212.0 109:288.0 110:594.0 111:166.0 114:356.0 115:79.0 116:308.0 117:191.0 118:673.0 119:27.0 120:4.0 121:43.0 123:215.0 126:449.0 127:6.0 128:121.0 129:975.0 132:22.0 133:1766.0 134:566.0 135:15.0 137:342.0 140:113.0 141:6.0 142:262.0 143:121.0 144:79.0 145:103.0 148:698.0 …			4261.83	3421.69	7792.19	5968.27	5087.23	3967.42	3416.06	3451.26	20214.7	37734.1	9372.47	4459.15	6227.13	9715.41	86:891.0 87:50.0 88:1287.0 89:177.0 90:136.0 94:213.0 96:866.0 97:442.0 98:617.0 101:505.0 102:28.0 103:831.0 104:335.0 106:212.0 109:288.0 110:594.0 111:166.0 114:356.0 115:79.0 116:308.0 117:191.0 118:673.0 119:27.0 120:4.0 121:43.0 123:215.0 126:449.0 127:6.0 128:121.0 129:975.0 132:22.0 133:1766.0 134:566.0 135:15.0 137:342.0 140:113.0 141:6.0 142:262.0 143:121.0 144:79.0 145:103.0 148:698.0 …
229084	872911	217	229084	872911	217	229084	87:4.0 89:387.0 91:461.0 92:110.0 95:144.0 99:46.0 101:112.0 102:62.0 103:2635.0 105:2187.0 107:106.0 109:1.0 113:31.0 115:58.0 116:134.0 117:820.0 119:803.0 124:46.0 128:22.0 129:1389.0 131:563.0 133:2447.0 134:491.0 140:33.0 141:72.0 142:62.0 143:532.0 145:136.0 147:1723.0 148:190.0 149:268.0 151:71.0 152:2.0 153:26.0 154:2.0 156:35.0 157:178.0 158:130.0 159:97.0 163:204.0 164:3.0 167:37.0 169:…			299.884	473.756	412.91	480.497	371.189	476.231	470.712	289.383	789.033	628.901	573.923	327.42	462.506	423.482	87:4.0 89:387.0 91:461.0 92:110.0 95:144.0 99:46.0 101:112.0 102:62.0 103:2635.0 105:2187.0 107:106.0 109:1.0 113:31.0 115:58.0 116:134.0 117:820.0 119:803.0 124:46.0 128:22.0 129:1389.0 131:563.0 133:2447.0 134:491.0 140:33.0 141:72.0 142:62.0 143:532.0 145:136.0 147:1723.0 148:190.0 149:268.0 151:71.0 152:2.0 153:26.0 154:2.0 156:35.0 157:178.0 158:130.0 159:97.0 163:204.0 164:3.0 167:37.0 169:…
229105	297744	100	229105	297744	100	229105	85:17074.0 86:655197.0 87:56222.0 88:22074.0 89:2002.0 90:498.0 91:8.0 92:178.0 94:13.0 95:683.0 96:930.0 97:1286.0 98:4302.0 99:12092.0 100:366044.0 101:38853.0 102:27610.0 103:7097.0 104:1790.0 105:234.0 109:259.0 111:1327.0 112:4464.0 113:13617.0 114:18153.0 115:11769.0 116:33054.0 117:42025.0 118:7420.0 119:2558.0 120:504.0 121:114.0 122:159.0 124:553.0 125:294.0 126:4388.0 127:1683.0 128:113…			1694.69	2327.85	423.896	514.712	925.869	1106.52	434.661	285.382	846.924	769.019	1546.47	1145.45	195.354	264.162	85:17074.0 86:655197.0 87:56222.0 88:22074.0 89:2002.0 90:498.0 91:8.0 92:178.0 94:13.0 95:683.0 96:930.0 97:1286.0 98:4302.0 99:12092.0 100:366044.0 101:38853.0 102:27610.0 103:7097.0 104:1790.0 105:234.0 109:259.0 111:1327.0 112:4464.0 113:13617.0 114:18153.0 115:11769.0 116:33054.0 117:42025.0 118:7420.0 119:2558.0 120:504.0 121:114.0 122:159.0 124:553.0 125:294.0 126:4388.0 127:1683.0 128:113…
229113	276337	85	229113	276337	85	229113	85:17342.0 86:1428.0 87:65.0 92:233.0 93:418.0 95:1046.0 97:306.0 104:123.0 106:132.0 107:406.0 108:393.0 109:633.0 111:24.0 113:147.0 116:12.0 118:601.0 119:16.0 123:72.0 124:116.0 125:32.0 126:64.0 127:125.0 130:1355.0 131:503.0 132:131.0 133:17.0 134:3340.0 139:53.0 140:289.0 142:1307.0 147:1338.0 148:249.0 149:216.0 151:54.0 154:377.0 155:681.0 160:15.0 163:7.0 164:2.0 168:227.0 169:35.0 174:…			1686.32	2338.08	2737.47	1591.74	2911.44	1583.45	1455.67	3579.28	6511.66	10342.7	6402	3147.39	1952.71	2343.54	85:17342.0 86:1428.0 87:65.0 92:233.0 93:418.0 95:1046.0 97:306.0 104:123.0 106:132.0 107:406.0 108:393.0 109:633.0 111:24.0 113:147.0 116:12.0 118:601.0 119:16.0 123:72.0 124:116.0 125:32.0 126:64.0 127:125.0 130:1355.0 131:503.0 132:131.0 133:17.0 134:3340.0 139:53.0 140:289.0 142:1307.0 147:1338.0 148:249.0 149:216.0 151:54.0 154:377.0 155:681.0 160:15.0 163:7.0 164:2.0 168:227.0 169:35.0 174:…
231055	1038793	345	231055	1038793	345	231055	85:1518.0 87:352.0 88:938.0 89:1089.0 90:520.0 91:1736.0 93:1527.0 94:105.0 95:810.0 96:325.0 99:1123.0 100:310.0 101:2077.0 102:1540.0 103:4328.0 105:1164.0 107:10.0 109:504.0 111:413.0 112:132.0 113:222.0 115:1528.0 116:907.0 117:1495.0 119:1031.0 121:769.0 123:395.0 124:26.0 125:268.0 128:295.0 129:4897.0 130:147.0 131:1462.0 132:53.0 133:6607.0 135:2817.0 136:283.0 138:331.0 139:556.0 140:184…			78.8066	101.3	54.017	63.2232	61.444	59.7927	23.8077	77.3466	188.682	172.703	196.911	80.0361	72.6318	81.2016	85:1518.0 87:352.0 88:938.0 89:1089.0 90:520.0 91:1736.0 93:1527.0 94:105.0 95:810.0 96:325.0 99:1123.0 100:310.0 101:2077.0 102:1540.0 103:4328.0 105:1164.0 107:10.0 109:504.0 111:413.0 112:132.0 113:222.0 115:1528.0 116:907.0 117:1495.0 119:1031.0 121:769.0 123:395.0 124:26.0 125:268.0 128:295.0 129:4897.0 130:147.0 131:1462.0 132:53.0 133:6607.0 135:2817.0 136:283.0 138:331.0 139:556.0 140:184…
231086	1054490	317	231086	1054490	317	231086	85:996.0 86:187.0 89:3484.0 90:17.0 92:192.0 95:233.0 97:185.0 98:123.0 99:127.0 100:92.0 101:783.0 102:183.0 103:3330.0 104:324.0 105:353.0 108:34.0 109:8.0 111:3494.0 112:136.0 113:322.0 114:118.0 116:697.0 117:474.0 118:38.0 122:20.0 123:33.0 124:36.0 128:15.0 129:1998.0 130:465.0 131:48.0 132:51.0 133:1003.0 136:14.0 140:48.0 141:230.0 143:865.0 144:22.0 145:304.0 146:252.0 147:971.0 152:63.0…			53.0027	101.3	36.6217	69.1737	84.1699	106.22	64.6209	64.011	150.088	319.338	261.747	93.5486	62.6136	121.288	85:996.0 86:187.0 89:3484.0 90:17.0 92:192.0 95:233.0 97:185.0 98:123.0 99:127.0 100:92.0 101:783.0 102:183.0 103:3330.0 104:324.0 105:353.0 108:34.0 109:8.0 111:3494.0 112:136.0 113:322.0 114:118.0 116:697.0 117:474.0 118:38.0 122:20.0 123:33.0 124:36.0 128:15.0 129:1998.0 130:465.0 131:48.0 132:51.0 133:1003.0 136:14.0 140:48.0 141:230.0 143:865.0 144:22.0 145:304.0 146:252.0 147:971.0 152:63.0…
231260	384062	215	231260	384062	215	231260	86:156.0 90:13.0 92:79.0 93:1690.0 94:7869.0 95:1147.0 96:1324.0 97:1193.0 100:10447.0 101:892.0 102:1491.0 104:34.0 106:1124.0 107:505.0 108:4268.0 109:4101.0 110:2626.0 111:121.0 112:557.0 113:951.0 114:1148.0 117:1185.0 118:74.0 119:169.0 120:368.0 122:98.0 124:160.0 125:504.0 126:2957.0 127:2021.0 128:145.0 130:612.0 131:1461.0 132:328.0 133:3402.0 136:214.0 138:376.0 140:1873.0 141:866.0 142…			318.713	252.738	148.318	425.455	211.266	132.247	99.9923	324.056	274.446	263.943	292.965	205.807	265.482	301.165	86:156.0 90:13.0 92:79.0 93:1690.0 94:7869.0 95:1147.0 96:1324.0 97:1193.0 100:10447.0 101:892.0 102:1491.0 104:34.0 106:1124.0 107:505.0 108:4268.0 109:4101.0 110:2626.0 111:121.0 112:557.0 113:951.0 114:1148.0 117:1185.0 118:74.0 119:169.0 120:368.0 122:98.0 124:160.0 125:504.0 126:2957.0 127:2021.0 128:145.0 130:612.0 131:1461.0 132:328.0 133:3402.0 136:214.0 138:376.0 140:1873.0 141:866.0 142…
231353	875448	116	231353	875448	116	231353	85:48322.0 86:19076.0 87:48957.0 88:30396.0 89:445335.0 90:60195.0 91:93693.0 92:8029.0 93:1424.0 94:3398.0 95:5014.0 96:1449.0 97:26376.0 98:13519.0 99:42979.0 100:24116.0 101:182597.0 102:35649.0 103:907247.0 104:84273.0 105:293490.0 106:126875.0 107:24797.0 108:3282.0 109:13914.0 110:1829.0 111:35121.0 112:6827.0 113:48681.0 114:32248.0 115:83630.0 116:1748666.0 117:511676.0 118:42332.0 119:49…			188.299	366.317	498.971	479.753	294.595	524.065	412.213	410.737	420.246	404.061	288.162	102.903	311.398	117.177	85:48322.0 86:19076.0 87:48957.0 88:30396.0 89:445335.0 90:60195.0 91:93693.0 92:8029.0 93:1424.0 94:3398.0 95:5014.0 96:1449.0 97:26376.0 98:13519.0 99:42979.0 100:24116.0 101:182597.0 102:35649.0 103:907247.0 104:84273.0 105:293490.0 106:126875.0 107:24797.0 108:3282.0 109:13914.0 110:1829.0 111:35121.0 112:6827.0 113:48681.0 114:32248.0 115:83630.0 116:1748666.0 117:511676.0 118:42332.0 119:49…
231544	603388	217	231544	603388	217	231544	85:678.0 87:390.0 88:281.0 89:3796.0 90:102.0 91:857.0 92:6.0 93:480.0 94:32.0 95:1622.0 97:577.0 98:60.0 99:1074.0 101:4544.0 102:348.0 103:19102.0 104:1995.0 105:1376.0 108:11.0 109:87.0 110:121.0 111:1405.0 112:3.0 113:688.0 114:110.0 115:2255.0 116:1969.0 117:47519.0 118:4817.0 119:2612.0 121:127.0 123:257.0 124:233.0 125:155.0 127:428.0 129:16603.0 130:2248.0 131:8098.0 132:1280.0 133:10620.…			2499.49	3945.58	5007.11	829.34	612.757	996.779	1737.28	3611.29	4605.55	2763.25	7782.78	306.632	3993.08	5560.77	85:678.0 87:390.0 88:281.0 89:3796.0 90:102.0 91:857.0 92:6.0 93:480.0 94:32.0 95:1622.0 97:577.0 98:60.0 99:1074.0 101:4544.0 102:348.0 103:19102.0 104:1995.0 105:1376.0 108:11.0 109:87.0 110:121.0 111:1405.0 112:3.0 113:688.0 114:110.0 115:2255.0 116:1969.0 117:47519.0 118:4817.0 119:2612.0 121:127.0 123:257.0 124:233.0 125:155.0 127:428.0 129:16603.0 130:2248.0 131:8098.0 132:1280.0 133:10620.…
231689	1166224	204	231689	1166224	204	231689	101:762.0 103:1907.0 117:1193.0 129:6264.0 130:185.0 131:1225.0 132:156.0 133:414.0 135:220.0 143:192.0 147:384.0 149:133.0 153:4.0 157:64.0 169:207.0 180:13.0 188:7.0 189:329.0 191:413.0 193:256.0 195:76.0 204:9952.0 205:1542.0 206:763.0 209:116.0 217:2824.0 218:625.0 219:156.0 221:39.0 229:40.0 243:105.0 249:184.0 251:91.0 252:50.0 260:8.0 268:116.0 271:31.0 280:28.0 282:167.0 283:132.0 286:4.0…			723.905	563.8	1000.69	641.158	467.985	989.041	585.669	281.382	701.124	462.715	316.978	89.3909	379.021	250.8	101:762.0 103:1907.0 117:1193.0 129:6264.0 130:185.0 131:1225.0 132:156.0 133:414.0 135:220.0 143:192.0 147:384.0 149:133.0 153:4.0 157:64.0 169:207.0 180:13.0 188:7.0 189:329.0 191:413.0 193:256.0 195:76.0 204:9952.0 205:1542.0 206:763.0 209:116.0 217:2824.0 218:625.0 219:156.0 221:39.0 229:40.0 243:105.0 249:184.0 251:91.0 252:50.0 260:8.0 268:116.0 271:31.0 280:28.0 282:167.0 283:132.0 286:4.0…
231905	1051142	259	231905	1051142	259	231905	85:7658.0 86:3701.0 87:5672.0 88:2559.0 89:47388.0 90:4238.0 91:3014.0 92:674.0 93:809.0 94:1706.0 95:2448.0 96:1150.0 97:44847.0 98:4430.0 99:9455.0 100:10572.0 101:45916.0 102:12531.0 103:183101.0 104:17693.0 105:19124.0 106:1394.0 107:899.0 108:26.0 109:1158.0 110:1039.0 111:5131.0 112:1348.0 113:8303.0 114:6228.0 115:33461.0 116:30390.0 117:49174.0 118:5835.0 119:6175.0 120:523.0 121:548.0 12…			289.422	391.898	272.832	403.141	197.799	346.094	300.657	244.042	780.456	475.749	948.533	306.632	404.901	353.587	85:7658.0 86:3701.0 87:5672.0 88:2559.0 89:47388.0 90:4238.0 91:3014.0 92:674.0 93:809.0 94:1706.0 95:2448.0 96:1150.0 97:44847.0 98:4430.0 99:9455.0 100:10572.0 101:45916.0 102:12531.0 103:183101.0 104:17693.0 105:19124.0 106:1394.0 107:899.0 108:26.0 109:1158.0 110:1039.0 111:5131.0 112:1348.0 113:8303.0 114:6228.0 115:33461.0 116:30390.0 117:49174.0 118:5835.0 119:6175.0 120:523.0 121:548.0 12…
231947	451475	229	231947	451475	229	231947	85:3100.0 86:29333.0 87:3203.0 88:2126.0 89:3870.0 91:1011.0 92:141.0 93:798.0 95:5389.0 96:946.0 97:3313.0 98:4370.0 99:3168.0 100:30806.0 101:4953.0 102:4267.0 104:1607.0 105:2946.0 108:592.0 110:1641.0 111:697.0 112:1083.0 113:1698.0 114:2780.0 115:18037.0 116:5402.0 117:46500.0 118:4424.0 119:1635.0 120:1216.0 121:441.0 122:361.0 123:29.0 124:659.0 125:1093.0 126:2888.0 127:1753.0 128:28134.0…			106.703	273.203	157.473	88.5125	133.83	152.647	131.963	230.706	261.582	710.365	235.332	146.56	175.318	187.072	85:3100.0 86:29333.0 87:3203.0 88:2126.0 89:3870.0 91:1011.0 92:141.0 93:798.0 95:5389.0 96:946.0 97:3313.0 98:4370.0 99:3168.0 100:30806.0 101:4953.0 102:4267.0 104:1607.0 105:2946.0 108:592.0 110:1641.0 111:697.0 112:1083.0 113:1698.0 114:2780.0 115:18037.0 116:5402.0 117:46500.0 118:4424.0 119:1635.0 120:1216.0 121:441.0 122:361.0 123:29.0 124:659.0 125:1093.0 126:2888.0 127:1753.0 128:28134.0…
232075	959701	361	232075	959701	361	232075	85:75.0 86:26.0 89:5436.0 90:200.0 95:229.0 97:231.0 98:11.0 99:807.0 100:624.0 101:2320.0 102:474.0 103:24631.0 104:1902.0 105:2392.0 106:426.0 107:202.0 109:543.0 111:264.0 112:243.0 113:259.0 114:483.0 115:124.0 116:1395.0 117:9121.0 118:909.0 119:269.0 120:63.0 124:34.0 125:103.0 128:556.0 129:15388.0 130:1861.0 131:2730.0 132:409.0 133:5116.0 134:536.0 135:626.0 138:26.0 139:333.0 140:198.0 …			765.749	1049.84	774.55	1785.13	1167.44	1166.31	1598.52	3121.87	6005.65	2473.24	340.992	2091.33	4043.17	1721.68	85:75.0 86:26.0 89:5436.0 90:200.0 95:229.0 97:231.0 98:11.0 99:807.0 100:624.0 101:2320.0 102:474.0 103:24631.0 104:1902.0 105:2392.0 106:426.0 107:202.0 109:543.0 111:264.0 112:243.0 113:259.0 114:483.0 115:124.0 116:1395.0 117:9121.0 118:909.0 119:269.0 120:63.0 124:34.0 125:103.0 128:556.0 129:15388.0 130:1861.0 131:2730.0 132:409.0 133:5116.0 134:536.0 135:626.0 138:26.0 139:333.0 140:198.0 …
232266	1134648	204	232266	1134648	204	232266	85:1138.0 86:36.0 87:320.0 89:505.0 90:48.0 91:2102.0 92:11.0 93:180.0 95:757.0 97:81.0 98:436.0 99:406.0 101:1881.0 102:167.0 103:5919.0 104:678.0 105:1302.0 106:109.0 107:259.0 109:225.0 111:202.0 112:41.0 113:514.0 114:36.0 115:1270.0 116:981.0 117:2620.0 118:392.0 119:1058.0 120:117.0 121:162.0 123:94.0 128:267.0 129:13666.0 130:2018.0 131:3421.0 132:741.0 133:1646.0 134:47.0 141:212.0 142:10…			190.391	314.132	256.352	103.389	190.224	230.026	93.8703	216.037	308.752	192.255	223.326	83.1543	121.888	77.0901	85:1138.0 86:36.0 87:320.0 89:505.0 90:48.0 91:2102.0 92:11.0 93:180.0 95:757.0 97:81.0 98:436.0 99:406.0 101:1881.0 102:167.0 103:5919.0 104:678.0 105:1302.0 106:109.0 107:259.0 109:225.0 111:202.0 112:41.0 113:514.0 114:36.0 115:1270.0 116:981.0 117:2620.0 118:392.0 119:1058.0 120:117.0 121:162.0 123:94.0 128:267.0 129:13666.0 130:2018.0 131:3421.0 132:741.0 133:1646.0 134:47.0 141:212.0 142:10…
232415	669933	336	232415	669933	336	232415	86:2489.0 89:105.0 91:636.0 92:466.0 94:545.0 96:1118.0 97:15.0 98:2188.0 99:918.0 100:976.0 103:3279.0 104:415.0 105:116.0 106:244.0 108:228.0 109:412.0 110:271.0 112:179.0 114:321.0 116:1489.0 117:692.0 118:181.0 119:375.0 120:78.0 122:296.0 123:20.0 124:162.0 126:230.0 127:751.0 128:2.0 130:418.0 131:650.0 132:1962.0 133:943.0 134:2197.0 136:134.0 138:124.0 140:33.0 141:129.0 142:48.0 145:283.…			372.413	76.7424	209.659	412.067	581.614	645.057	316.302	158.694	214.411	374.734	247.339	195.413	237.932	462.541	86:2489.0 89:105.0 91:636.0 92:466.0 94:545.0 96:1118.0 97:15.0 98:2188.0 99:918.0 100:976.0 103:3279.0 104:415.0 105:116.0 106:244.0 108:228.0 109:412.0 110:271.0 112:179.0 114:321.0 116:1489.0 117:692.0 118:181.0 119:375.0 120:78.0 122:296.0 123:20.0 124:162.0 126:230.0 127:751.0 128:2.0 130:418.0 131:650.0 132:1962.0 133:943.0 134:2197.0 136:134.0 138:124.0 140:33.0 141:129.0 142:48.0 145:283.…
232660	507585	313	232660	507585	313	232660	85:15627.0 87:338.0 88:204.0 89:1172.0 91:13047.0 92:983.0 93:5458.0 94:671.0 95:3248.0 96:50.0 97:3017.0 99:1143.0 100:9782.0 101:3074.0 102:2299.0 103:2509.0 104:182.0 105:8345.0 106:248.0 107:5552.0 109:3988.0 111:1495.0 112:307.0 113:1004.0 115:7337.0 116:3426.0 117:34894.0 118:4675.0 119:5093.0 120:5293.0 121:2937.0 122:367.0 123:6092.0 124:558.0 125:4028.0 126:447.0 127:1089.0 128:572.0 129…			137.388	198.507	150.149	78.8431	166.656	192.04	57.1385	277.381	321.617	495.3	456.257	226.596	182.832	208.657	85:15627.0 87:338.0 88:204.0 89:1172.0 91:13047.0 92:983.0 93:5458.0 94:671.0 95:3248.0 96:50.0 97:3017.0 99:1143.0 100:9782.0 101:3074.0 102:2299.0 103:2509.0 104:182.0 105:8345.0 106:248.0 107:5552.0 109:3988.0 111:1495.0 112:307.0 113:1004.0 115:7337.0 116:3426.0 117:34894.0 118:4675.0 119:5093.0 120:5293.0 121:2937.0 122:367.0 123:6092.0 124:558.0 125:4028.0 126:447.0 127:1089.0 128:572.0 129…
232923	1168107	245	232923	1168107	245	232923	86:165.0 87:77.0 89:1143.0 96:80.0 97:135.0 98:76.0 99:221.0 100:64.0 101:1375.0 102:28.0 103:8962.0 104:666.0 105:728.0 109:570.0 110:58.0 111:86.0 113:368.0 114:57.0 115:208.0 116:632.0 117:2664.0 118:128.0 119:36.0 127:642.0 128:101.0 129:5934.0 130:361.0 131:1413.0 132:29.0 133:1189.0 134:81.0 141:185.0 142:242.0 143:1166.0 144:80.0 145:308.0 147:6480.0 148:831.0 149:930.0 150:142.0 151:116.0…			64.1611	76.7424	122.683	69.1737	69.0193	73.8615	91.8297	129.356	220.843	247.65	223.326	62.3658	35.0636	113.066	86:165.0 87:77.0 89:1143.0 96:80.0 97:135.0 98:76.0 99:221.0 100:64.0 101:1375.0 102:28.0 103:8962.0 104:666.0 105:728.0 109:570.0 110:58.0 111:86.0 113:368.0 114:57.0 115:208.0 116:632.0 117:2664.0 118:128.0 119:36.0 127:642.0 128:101.0 129:5934.0 130:361.0 131:1413.0 132:29.0 133:1189.0 134:81.0 141:185.0 142:242.0 143:1166.0 144:80.0 145:308.0 147:6480.0 148:831.0 149:930.0 150:142.0 151:116.0…
233005 carbohydrate	817340	204	233005	817340	204	233005	85:11928.0 86:3058.0 87:2622.0 88:3093.0 89:22853.0 90:2559.0 91:3980.0 92:461.0 93:3566.0 94:927.0 95:5426.0 97:39751.0 98:2968.0 99:15725.0 100:2154.0 101:96832.0 102:21013.0 103:244858.0 104:22968.0 105:14187.0 106:912.0 107:3348.0 108:739.0 109:8444.0 110:571.0 111:7132.0 112:979.0 113:14578.0 114:3752.0 115:37660.0 116:49954.0 117:73455.0 118:9056.0 119:13600.0 120:1300.0 121:3219.0 122:465.…			758.078	977.186	832.229	940.911	478.085	882.118	765.247	862.815	1149.24	560.472	1224.69	650.683	655.356	644.473	85:11928.0 86:3058.0 87:2622.0 88:3093.0 89:22853.0 90:2559.0 91:3980.0 92:461.0 93:3566.0 94:927.0 95:5426.0 97:39751.0 98:2968.0 99:15725.0 100:2154.0 101:96832.0 102:21013.0 103:244858.0 104:22968.0 105:14187.0 106:912.0 107:3348.0 108:739.0 109:8444.0 110:571.0 111:7132.0 112:979.0 113:14578.0 114:3752.0 115:37660.0 116:49954.0 117:73455.0 118:9056.0 119:13600.0 120:1300.0 121:3219.0 122:465.…
233017	940382	204	233017	940382	204	233017	85:914.0 87:2.0 89:3.0 93:3.0 94:70.0 97:280.0 98:70.0 99:580.0 101:1689.0 103:854.0 104:3.0 108:67.0 109:2.0 111:547.0 112:76.0 113:289.0 115:244.0 116:788.0 117:1752.0 124:28.0 127:2.0 129:5375.0 130:896.0 131:605.0 133:7.0 140:39.0 141:168.0 142:114.0 143:1011.0 145:1.0 147:3295.0 148:544.0 149:33.0 153:8.0 155:1499.0 156:166.0 157:948.0 158:76.0 161:177.0 163:1.0 169:252.0 170:1.0 171:132.0 1…			2438.12	3711.26	2211.04	2807.86	3023.38	3336.43	1560.42	1157.53	1957.57	2052.89	559.515	568.568	1255.61	1411.26	85:914.0 87:2.0 89:3.0 93:3.0 94:70.0 97:280.0 98:70.0 99:580.0 101:1689.0 103:854.0 104:3.0 108:67.0 109:2.0 111:547.0 112:76.0 113:289.0 115:244.0 116:788.0 117:1752.0 124:28.0 127:2.0 129:5375.0 130:896.0 131:605.0 133:7.0 140:39.0 141:168.0 142:114.0 143:1011.0 145:1.0 147:3295.0 148:544.0 149:33.0 153:8.0 155:1499.0 156:166.0 157:948.0 158:76.0 161:177.0 163:1.0 169:252.0 170:1.0 171:132.0 1…
233174	692408	205	233174	692408	205	233174	85:9150.0 86:6613.0 87:10927.0 88:3842.0 89:37827.0 90:3346.0 91:2360.0 92:49.0 93:1021.0 94:453.0 95:4437.0 96:3497.0 97:14603.0 98:2335.0 99:4626.0 100:7245.0 101:20851.0 102:5065.0 103:48915.0 104:4790.0 105:12607.0 106:1673.0 107:1230.0 108:234.0 109:1974.0 110:2260.0 111:5549.0 112:2517.0 113:4030.0 114:9445.0 115:17650.0 116:11056.0 117:60985.0 118:6114.0 119:6262.0 120:437.0 121:1154.0 122…			4856.02	5101.83	7241.95	5229.68	3557.86	6361.24	3465.04	2664.46	3604.25	2362.45	3861.37	525.951	3170.75	2760.85	85:9150.0 86:6613.0 87:10927.0 88:3842.0 89:37827.0 90:3346.0 91:2360.0 92:49.0 93:1021.0 94:453.0 95:4437.0 96:3497.0 97:14603.0 98:2335.0 99:4626.0 100:7245.0 101:20851.0 102:5065.0 103:48915.0 104:4790.0 105:12607.0 106:1673.0 107:1230.0 108:234.0 109:1974.0 110:2260.0 111:5549.0 112:2517.0 113:4030.0 114:9445.0 115:17650.0 116:11056.0 117:60985.0 118:6114.0 119:6262.0 120:437.0 121:1154.0 122…
233427	507366	306	233427	507366	306	233427	85:409.0 86:3499.0 87:1047.0 88:561.0 89:4590.0 90:386.0 91:44.0 94:74.0 97:1082.0 98:1785.0 99:2509.0 100:2224.0 101:3475.0 102:172.0 103:8914.0 104:469.0 105:183.0 106:101.0 110:857.0 112:849.0 113:720.0 114:1060.0 115:4396.0 116:10796.0 117:48134.0 118:4954.0 119:2264.0 120:206.0 121:3.0 122:22.0 124:172.0 126:1051.0 127:161.0 128:1282.0 131:2892.0 133:7187.0 134:1087.0 135:387.0 136:7.0 138:7…			161.798	245.576	245.366	229.835	157.398	179.378	131.282	333.391	405.237	521.369	578.725	371.076	227.079	453.29	85:409.0 86:3499.0 87:1047.0 88:561.0 89:4590.0 90:386.0 91:44.0 94:74.0 97:1082.0 98:1785.0 99:2509.0 100:2224.0 101:3475.0 102:172.0 103:8914.0 104:469.0 105:183.0 106:101.0 110:857.0 112:849.0 113:720.0 114:1060.0 115:4396.0 116:10796.0 117:48134.0 118:4954.0 119:2264.0 120:206.0 121:3.0 122:22.0 124:172.0 126:1051.0 127:161.0 128:1282.0 131:2892.0 133:7187.0 134:1087.0 135:387.0 136:7.0 138:7…
233466	274740	85	233466	274740	85	233466	85:116028.0 86:5472.0 90:41.0 91:3555.0 92:640.0 93:2344.0 94:1114.0 95:9410.0 96:513.0 97:7343.0 98:17.0 99:1024.0 107:1053.0 108:529.0 109:3107.0 111:565.0 112:425.0 116:4473.0 117:2915.0 118:2009.0 121:30.0 122:273.0 123:582.0 124:1211.0 125:239.0 126:390.0 127:507.0 133:18.0 134:2537.0 137:3412.0 138:679.0 139:196.0 140:305.0 141:12.0 142:856.0 143:179.0 150:96.0 152:3881.0 153:472.0 154:539.…			1745.6	2298.18	3114.68	1554.55	2692.59	1520.84	1265.89	3903.34	6511.66	10450.2	6137.85	3028.9	2077.1	2467.91	85:116028.0 86:5472.0 90:41.0 91:3555.0 92:640.0 93:2344.0 94:1114.0 95:9410.0 96:513.0 97:7343.0 98:17.0 99:1024.0 107:1053.0 108:529.0 109:3107.0 111:565.0 112:425.0 116:4473.0 117:2915.0 118:2009.0 121:30.0 122:273.0 123:582.0 124:1211.0 125:239.0 126:390.0 127:507.0 133:18.0 134:2537.0 137:3412.0 138:679.0 139:196.0 140:305.0 141:12.0 142:856.0 143:179.0 150:96.0 152:3881.0 153:472.0 154:539.…
235327	476936	155	235327	476936	155	235327	85:18.0 86:76.0 89:1799.0 90:10.0 91:1467.0 92:168.0 93:228.0 95:316.0 101:7376.0 102:250.0 103:286.0 105:420.0 106:456.0 107:530.0 109:1050.0 110:371.0 111:97.0 112:162.0 113:88.0 116:4810.0 117:5658.0 118:576.0 119:4.0 121:1544.0 122:183.0 123:2631.0 125:2546.0 127:414.0 129:1832.0 130:762.0 137:1518.0 138:1469.0 139:2373.0 140:638.0 141:536.0 142:69.0 143:1170.0 144:345.0 146:295.0 147:169.0 1…			1924.14	9453.63	6149.7	10350.8	378.764	325.694	957.069	1353.57	20789.3	16993.4	535.501	2166.17	462.506	4207.06	85:18.0 86:76.0 89:1799.0 90:10.0 91:1467.0 92:168.0 93:228.0 95:316.0 101:7376.0 102:250.0 103:286.0 105:420.0 106:456.0 107:530.0 109:1050.0 110:371.0 111:97.0 112:162.0 113:88.0 116:4810.0 117:5658.0 118:576.0 119:4.0 121:1544.0 122:183.0 123:2631.0 125:2546.0 127:414.0 129:1832.0 130:762.0 137:1518.0 138:1469.0 139:2373.0 140:638.0 141:536.0 142:69.0 143:1170.0 144:345.0 146:295.0 147:169.0 1…
236661	737246	217	236661	737246	217	236661	85:54.0 88:6.0 89:106.0 94:8.0 99:73.0 100:175.0 101:102.0 103:234.0 110:98.0 113:9.0 114:66.0 116:36.0 117:223.0 123:379.0 124:753.0 125:29.0 128:82.0 129:266.0 130:389.0 131:243.0 133:171.0 134:213.0 138:1.0 139:111.0 140:48.0 141:139.0 142:113.0 143:487.0 144:71.0 145:5.0 147:493.0 151:3.0 153:7.0 154:14.0 156:64.0 158:217.0 160:214.0 171:28.0 173:59.0 176:84.0 184:12.0 185:24.0 186:172.0 195:…			2862.84	7404.1	10256.8	2566.12	1752.42	9639.28	2476	8664.15	12170	5229.98	20932.6	9841.32	7835.05	8438.8	85:54.0 88:6.0 89:106.0 94:8.0 99:73.0 100:175.0 101:102.0 103:234.0 110:98.0 113:9.0 114:66.0 116:36.0 117:223.0 123:379.0 124:753.0 125:29.0 128:82.0 129:266.0 130:389.0 131:243.0 133:171.0 134:213.0 138:1.0 139:111.0 140:48.0 141:139.0 142:113.0 143:487.0 144:71.0 145:5.0 147:493.0 151:3.0 153:7.0 154:14.0 156:64.0 158:217.0 160:214.0 171:28.0 173:59.0 176:84.0 184:12.0 185:24.0 186:172.0 195:…
236716	858860	128	236716	858860	128	236716	85:141.0 86:309.0 88:647.0 89:960.0 100:1166.0 101:221.0 102:156.0 103:410.0 105:130.0 107:184.0 109:30.0 112:28.0 113:45.0 114:448.0 115:89.0 116:60.0 128:8305.0 129:1565.0 130:695.0 133:345.0 134:8.0 142:65.0 143:100.0 147:467.0 149:148.0 158:35.0 160:2082.0 161:404.0 162:157.0 163:85.0 172:13.0 173:72.0 174:161.0 176:81.0 186:30.0 188:252.0 189:14.0 191:17.0 198:31.0 202:249.0 203:36.0 204:217…			1246.26	1742.56	1074.85	1071.08	639.691	973.565	905.373	1414.91	2958.87	879.81	439.447	1142.33	1709.77	1451.35	85:141.0 86:309.0 88:647.0 89:960.0 100:1166.0 101:221.0 102:156.0 103:410.0 105:130.0 107:184.0 109:30.0 112:28.0 113:45.0 114:448.0 115:89.0 116:60.0 128:8305.0 129:1565.0 130:695.0 133:345.0 134:8.0 142:65.0 143:100.0 147:467.0 149:148.0 158:35.0 160:2082.0 161:404.0 162:157.0 163:85.0 172:13.0 173:72.0 174:161.0 176:81.0 186:30.0 188:252.0 189:14.0 191:17.0 198:31.0 202:249.0 203:36.0 204:217…
236725	375714	174	236725	375714	174	236725	85:936.0 86:26183.0 87:2507.0 88:638.0 89:95.0 92:220.0 93:60.0 94:65.0 95:75.0 96:277.0 97:469.0 98:3975.0 99:1387.0 100:12619.0 101:1921.0 102:1676.0 103:638.0 104:90.0 105:241.0 106:250.0 107:689.0 108:75.0 109:124.0 110:1811.0 111:239.0 112:267.0 113:763.0 114:9320.0 115:1619.0 116:1363.0 117:2774.0 118:292.0 119:843.0 124:123.0 126:890.0 127:446.0 128:1656.0 129:401.0 130:3005.0 131:2094.0 1…			2135.45	2937.7	2157.94	1838.68	1255.81	2120.88	1416.9	529.424	1655.25	830.932	2262.07	1203.66	1128.71	1367.06	85:936.0 86:26183.0 87:2507.0 88:638.0 89:95.0 92:220.0 93:60.0 94:65.0 95:75.0 96:277.0 97:469.0 98:3975.0 99:1387.0 100:12619.0 101:1921.0 102:1676.0 103:638.0 104:90.0 105:241.0 106:250.0 107:689.0 108:75.0 109:124.0 110:1811.0 111:239.0 112:267.0 113:763.0 114:9320.0 115:1619.0 116:1363.0 117:2774.0 118:292.0 119:843.0 124:123.0 126:890.0 127:446.0 128:1656.0 129:401.0 130:3005.0 131:2094.0 1…
238384	687003	156	238384	687003	156	238384	85:2.0 86:22.0 88:26.0 89:3.0 90:3.0 92:12.0 94:61.0 99:1.0 102:3.0 106:7.0 110:175.0 112:89.0 113:16.0 116:82.0 117:14.0 118:48.0 122:18.0 128:2.0 132:194.0 134:196.0 138:63.0 139:104.0 140:225.0 141:233.0 142:18.0 145:73.0 149:16.0 151:1.0 153:74.0 154:26.0 155:2.0 156:6715.0 157:777.0 158:192.0 159:24.0 167:9.0 168:93.0 173:4.0 175:5.0 180:8.0 181:72.0 183:12.0 185:11.0 186:13.0 187:13.0 189:9…			542.58	1934.93	461.434	1224.3	894.726	2139.87	1472.68	392.067	403.093	404.061	381.815	406.417	582.724	637.278	85:2.0 86:22.0 88:26.0 89:3.0 90:3.0 92:12.0 94:61.0 99:1.0 102:3.0 106:7.0 110:175.0 112:89.0 113:16.0 116:82.0 117:14.0 118:48.0 122:18.0 128:2.0 132:194.0 134:196.0 138:63.0 139:104.0 140:225.0 141:233.0 142:18.0 145:73.0 149:16.0 151:1.0 153:74.0 154:26.0 155:2.0 156:6715.0 157:777.0 158:192.0 159:24.0 167:9.0 168:93.0 173:4.0 175:5.0 180:8.0 181:72.0 183:12.0 185:11.0 186:13.0 187:13.0 189:9…
238938	1015230	338	238938	1015230	338	238938	85:454.0 86:68.0 87:263.0 88:125.0 89:1832.0 90:111.0 91:321.0 92:52.0 95:158.0 98:7.0 99:371.0 100:21.0 101:1358.0 102:546.0 103:8943.0 104:1011.0 105:249.0 108:28.0 109:854.0 110:45.0 111:217.0 113:518.0 114:118.0 115:807.0 116:519.0 117:3796.0 118:518.0 119:600.0 120:89.0 121:94.0 123:7.0 124:11.0 125:77.0 128:88.0 129:10415.0 130:1391.0 131:1343.0 132:80.0 133:3415.0 134:314.0 137:202.0 138:2…			529.329	1160.34	350.653	1230.25	802.981	959.497	929.861	1054.85	1828.93	355.183	170.496	580.002	1068.61	869.576	85:454.0 86:68.0 87:263.0 88:125.0 89:1832.0 90:111.0 91:321.0 92:52.0 95:158.0 98:7.0 99:371.0 100:21.0 101:1358.0 102:546.0 103:8943.0 104:1011.0 105:249.0 108:28.0 109:854.0 110:45.0 111:217.0 113:518.0 114:118.0 115:807.0 116:519.0 117:3796.0 118:518.0 119:600.0 120:89.0 121:94.0 123:7.0 124:11.0 125:77.0 128:88.0 129:10415.0 130:1391.0 131:1343.0 132:80.0 133:3415.0 134:314.0 137:202.0 138:2…
238942	1034535	235	238942	1034535	235	238942	85:72.0 86:25.0 87:17.0 88:74.0 89:117.0 90:5.0 91:21.0 94:9.0 95:53.0 96:29.0 100:2.0 101:266.0 102:109.0 103:4120.0 104:173.0 105:73.0 106:142.0 108:18.0 109:18.0 110:8.0 111:45.0 113:86.0 115:324.0 116:65.0 117:168.0 118:66.0 119:9.0 120:13.0 122:12.0 123:5.0 126:3.0 127:92.0 128:110.0 129:1949.0 130:38.0 131:5260.0 132:348.0 133:212.0 134:177.0 135:35.0 139:10.0 141:35.0 143:312.0 144:18.0 14…			82.2936	142.229	104.372	74.3803	55.5521	105.516	35.3714	116.02	218.699	136.859	283.359	87.3121	25.8803	139.79	85:72.0 86:25.0 87:17.0 88:74.0 89:117.0 90:5.0 91:21.0 94:9.0 95:53.0 96:29.0 100:2.0 101:266.0 102:109.0 103:4120.0 104:173.0 105:73.0 106:142.0 108:18.0 109:18.0 110:8.0 111:45.0 113:86.0 115:324.0 116:65.0 117:168.0 118:66.0 119:9.0 120:13.0 122:12.0 123:5.0 126:3.0 127:92.0 128:110.0 129:1949.0 130:38.0 131:5260.0 132:348.0 133:212.0 134:177.0 135:35.0 139:10.0 141:35.0 143:312.0 144:18.0 14…
238955	1086105	204	238955	1086105	204	238955	85:231.0 86:65.0 87:293.0 88:6.0 89:824.0 90:79.0 91:50.0 92:25.0 94:31.0 95:54.0 96:296.0 97:48.0 98:45.0 99:116.0 100:61.0 101:906.0 102:35.0 103:4526.0 104:336.0 105:146.0 106:56.0 107:238.0 108:47.0 109:23.0 111:38.0 113:78.0 114:10.0 115:514.0 116:191.0 117:1086.0 118:113.0 119:126.0 120:47.0 121:283.0 122:21.0 123:29.0 124:23.0 125:24.0 126:127.0 127:54.0 128:65.0 129:6898.0 130:457.0 131:5…			621.387	953.652	629.894	191.901	657.367	205.405	48.9758	446.743	613.216	267.202	223.326	181.9	348.132	365.921	85:231.0 86:65.0 87:293.0 88:6.0 89:824.0 90:79.0 91:50.0 92:25.0 94:31.0 95:54.0 96:296.0 97:48.0 98:45.0 99:116.0 100:61.0 101:906.0 102:35.0 103:4526.0 104:336.0 105:146.0 106:56.0 107:238.0 108:47.0 109:23.0 111:38.0 113:78.0 114:10.0 115:514.0 116:191.0 117:1086.0 118:113.0 119:126.0 120:47.0 121:283.0 122:21.0 123:29.0 124:23.0 125:24.0 126:127.0 127:54.0 128:65.0 129:6898.0 130:457.0 131:5…
240523	785953	179	240523	785953	179	240523	87:167.0 88:340.0 90:62.0 91:379.0 92:81.0 93:19.0 95:338.0 96:49.0 99:393.0 100:739.0 102:4422.0 103:1138.0 104:271.0 106:38.0 108:42.0 109:203.0 110:61.0 111:136.0 113:120.0 115:57.0 120:79.0 121:53.0 124:18.0 126:35.0 127:143.0 128:586.0 130:53.0 131:4773.0 134:681.0 135:8.0 136:37.0 137:8.0 142:159.0 147:1213.0 148:1.0 149:354.0 150:22.0 151:34.0 152:3.0 153:8.0 156:30.0 157:101.0 158:128.0 1…			350.097	642.589	704.053	504.298	395.598	438.245	496.561	382.732	557.469	873.293	192.108	380.431	331.435	429.649	87:167.0 88:340.0 90:62.0 91:379.0 92:81.0 93:19.0 95:338.0 96:49.0 99:393.0 100:739.0 102:4422.0 103:1138.0 104:271.0 106:38.0 108:42.0 109:203.0 110:61.0 111:136.0 113:120.0 115:57.0 120:79.0 121:53.0 124:18.0 126:35.0 127:143.0 128:586.0 130:53.0 131:4773.0 134:681.0 135:8.0 136:37.0 137:8.0 142:159.0 147:1213.0 148:1.0 149:354.0 150:22.0 151:34.0 152:3.0 153:8.0 156:30.0 157:101.0 158:128.0 1…
240572	410814	240	240572	410814	240	240572	85:428.0 88:396.0 89:276.0 91:376.0 92:49.0 95:281.0 101:128.0 102:2004.0 103:1448.0 104:416.0 106:441.0 107:2509.0 108:772.0 109:285.0 110:92.0 111:303.0 112:286.0 117:887.0 120:504.0 122:320.0 123:59.0 127:1247.0 128:127.0 130:3226.0 134:1024.0 137:17.0 138:311.0 139:1065.0 143:1047.0 145:262.0 146:298.0 147:1951.0 151:409.0 152:240.0 157:297.0 158:771.0 161:923.0 162:417.0 164:98.0 165:511.0 1…			96.9391	122.788	206.913	231.323	130.463	142.799	188.421	381.399	703.268	1026.44	1205.48	751.507	383.195	592.052	85:428.0 88:396.0 89:276.0 91:376.0 92:49.0 95:281.0 101:128.0 102:2004.0 103:1448.0 104:416.0 106:441.0 107:2509.0 108:772.0 109:285.0 110:92.0 111:303.0 112:286.0 117:887.0 120:504.0 122:320.0 123:59.0 127:1247.0 128:127.0 130:3226.0 134:1024.0 137:17.0 138:311.0 139:1065.0 143:1047.0 145:262.0 146:298.0 147:1951.0 151:409.0 152:240.0 157:297.0 158:771.0 161:923.0 162:417.0 164:98.0 165:511.0 1…
241028	531595	174	241028	531595	174	241028	85:500.0 86:36361.0 87:3238.0 88:1504.0 90:53.0 92:17.0 94:55.0 97:687.0 98:682.0 99:1398.0 100:20004.0 101:3441.0 102:3206.0 103:603.0 104:53.0 106:90.0 110:293.0 111:308.0 112:615.0 113:1345.0 114:1137.0 115:876.0 116:1702.0 117:3286.0 118:513.0 119:468.0 124:36.0 125:60.0 126:26.0 127:295.0 128:675.0 129:906.0 130:7121.0 131:2197.0 132:671.0 133:2466.0 134:806.0 139:154.0 140:755.0 141:212.0 1…			182.022	328.457	219.73	220.166	222.209	334.839	230.595	229.373	317.328	306.304	636.358	457.349	358.15	745.204	85:500.0 86:36361.0 87:3238.0 88:1504.0 90:53.0 92:17.0 94:55.0 97:687.0 98:682.0 99:1398.0 100:20004.0 101:3441.0 102:3206.0 103:603.0 104:53.0 106:90.0 110:293.0 111:308.0 112:615.0 113:1345.0 114:1137.0 115:876.0 116:1702.0 117:3286.0 118:513.0 119:468.0 124:36.0 125:60.0 126:26.0 127:295.0 128:675.0 129:906.0 130:7121.0 131:2197.0 132:671.0 133:2466.0 134:806.0 139:154.0 140:755.0 141:212.0 1…
241031	571802	144	241031	571802	144	241031	85:88.0 86:1930.0 87:10.0 88:78.0 90:75.0 93:94.0 96:15.0 98:336.0 99:470.0 100:2477.0 101:535.0 102:150.0 104:19.0 105:2.0 109:1.0 110:1088.0 111:95.0 112:173.0 113:144.0 114:562.0 115:220.0 116:836.0 117:23.0 122:44.0 128:798.0 129:394.0 130:395.0 132:328.0 140:7.0 141:36.0 142:278.0 143:23.0 144:32989.0 145:3816.0 146:2993.0 151:39.0 152:112.0 153:81.0 154:168.0 155:599.0 156:714.0 157:10.0 15…			14746.6	33021.7	8442.22	16978	13602.7	14659.1	15182.5	8201.41	17219.4	9052.27	1224.69	12882.7	13685.7	17668	85:88.0 86:1930.0 87:10.0 88:78.0 90:75.0 93:94.0 96:15.0 98:336.0 99:470.0 100:2477.0 101:535.0 102:150.0 104:19.0 105:2.0 109:1.0 110:1088.0 111:95.0 112:173.0 113:144.0 114:562.0 115:220.0 116:836.0 117:23.0 122:44.0 128:798.0 129:394.0 130:395.0 132:328.0 140:7.0 141:36.0 142:278.0 143:23.0 144:32989.0 145:3816.0 146:2993.0 151:39.0 152:112.0 153:81.0 154:168.0 155:599.0 156:714.0 157:10.0 15…
241034	767429	116	241034	767429	116	241034	86:3109.0 88:181.0 93:13.0 94:118.0 95:4.0 98:188.0 99:76.0 100:4094.0 101:64.0 102:337.0 103:61.0 104:5.0 106:387.0 107:219.0 111:2.0 112:908.0 113:336.0 114:1136.0 115:337.0 116:47161.0 117:5139.0 118:2288.0 122:28.0 123:76.0 124:21.0 125:2.0 128:838.0 129:117.0 130:921.0 131:8.0 132:242.0 133:106.0 134:33.0 137:2.0 138:78.0 139:8.0 140:74.0 141:76.0 142:118.0 143:81.0 146:710.0 147:1518.0 148:…			739.248	1944.14	571.299	1300.91	717.969	1031.95	1067.27	504.086	465.272	329.114	444.25	222.438	575.21	338.169	86:3109.0 88:181.0 93:13.0 94:118.0 95:4.0 98:188.0 99:76.0 100:4094.0 101:64.0 102:337.0 103:61.0 104:5.0 106:387.0 107:219.0 111:2.0 112:908.0 113:336.0 114:1136.0 115:337.0 116:47161.0 117:5139.0 118:2288.0 122:28.0 123:76.0 124:21.0 125:2.0 128:838.0 129:117.0 130:921.0 131:8.0 132:242.0 133:106.0 134:33.0 137:2.0 138:78.0 139:8.0 140:74.0 141:76.0 142:118.0 143:81.0 146:710.0 147:1518.0 148:…
241065	837646	116	241065	837646	116	241065	85:126.0 86:1576.0 87:1.0 91:119.0 97:1.0 98:38.0 99:149.0 100:1599.0 110:335.0 111:34.0 112:4.0 113:124.0 114:292.0 116:12721.0 117:1242.0 118:643.0 127:32.0 128:170.0 129:95.0 140:63.0 141:143.0 142:43.0 144:127.0 156:810.0 157:236.0 158:277.0 161:11.0 168:110.0 171:51.0 172:112.0 173:3.0 174:6965.0 175:892.0 176:144.0 179:152.0 183:32.0 186:74.0 187:8.0 188:88.0 199:140.0 200:32.0 201:8.0 202:…			2930.49	9421.91	1798.13	7099.6	3763.24	7197.63	6481.82	2939.17	4288.22	1003.64	295.366	1273.3	4032.31	2283.92	85:126.0 86:1576.0 87:1.0 91:119.0 97:1.0 98:38.0 99:149.0 100:1599.0 110:335.0 111:34.0 112:4.0 113:124.0 114:292.0 116:12721.0 117:1242.0 118:643.0 127:32.0 128:170.0 129:95.0 140:63.0 141:143.0 142:43.0 144:127.0 156:810.0 157:236.0 158:277.0 161:11.0 168:110.0 171:51.0 172:112.0 173:3.0 174:6965.0 175:892.0 176:144.0 179:152.0 183:32.0 186:74.0 187:8.0 188:88.0 199:140.0 200:32.0 201:8.0 202:…
241074	881768	202	241074	881768	202	241074	86:267.0 100:4.0 144:116.0 156:74.0 169:21.0 174:123.0 186:62.0 199:36.0 202:2496.0 203:441.0 204:8.0 207:193.0 218:14.0 219:41.0 221:134.0 229:11.0 235:4.0 240:23.0 241:9.0 255:8.0 256:23.0 267:72.0 268:22.0 278:8.0 286:37.0 292:43.0 293:8.0 303:3.0 304:10.0 306:3.0 316:4.0 317:32.0 318:27.0 324:18.0 326:33.0 328:35.0 330:4.0 331:41.0 338:14.0 339:6.0 341:212.0 342:110.0 343:20.0 344:18.0 351:20…			787.369	3551.64	385.444	2274.55	1278.54	1581.34	1595.12	446.743	1024.88	231.357	132.074	349.248	460.001	466.652	86:267.0 100:4.0 144:116.0 156:74.0 169:21.0 174:123.0 186:62.0 199:36.0 202:2496.0 203:441.0 204:8.0 207:193.0 218:14.0 219:41.0 221:134.0 229:11.0 235:4.0 240:23.0 241:9.0 255:8.0 256:23.0 267:72.0 268:22.0 278:8.0 286:37.0 292:43.0 293:8.0 303:3.0 304:10.0 306:3.0 316:4.0 317:32.0 318:27.0 324:18.0 326:33.0 328:35.0 330:4.0 331:41.0 338:14.0 339:6.0 341:212.0 342:110.0 343:20.0 344:18.0 351:20…
241090	1067805	264	241090	1067805	264	241090	85:13167.0 86:4436.0 87:4749.0 88:515.0 89:1191.0 90:524.0 91:30927.0 92:10446.0 93:45667.0 94:121709.0 95:102197.0 96:21488.0 97:14617.0 98:10461.0 99:7789.0 100:2572.0 101:4035.0 102:1049.0 103:2239.0 104:2480.0 105:22518.0 106:35320.0 107:31239.0 108:86944.0 109:30450.0 110:17905.0 111:10648.0 112:7887.0 113:4351.0 114:1611.0 115:3298.0 116:1963.0 117:13335.0 118:6435.0 119:19193.0 120:20284.0…			41.1468	70.603	85.1455	76.6117	24.4093	47.8341	40.8132	81.3473	173.673	172.703	259.346	87.3121	73.4666	95.5917	85:13167.0 86:4436.0 87:4749.0 88:515.0 89:1191.0 90:524.0 91:30927.0 92:10446.0 93:45667.0 94:121709.0 95:102197.0 96:21488.0 97:14617.0 98:10461.0 99:7789.0 100:2572.0 101:4035.0 102:1049.0 103:2239.0 104:2480.0 105:22518.0 106:35320.0 107:31239.0 108:86944.0 109:30450.0 110:17905.0 111:10648.0 112:7887.0 113:4351.0 114:1611.0 115:3298.0 116:1963.0 117:13335.0 118:6435.0 119:19193.0 120:20284.0…
241268	885399	475	241268	885399	475	241268	85:12909.0 87:111.0 88:5118.0 89:89451.0 90:6809.0 91:1862.0 92:312.0 93:46.0 94:7304.0 95:17853.0 96:269647.0 97:25157.0 98:20818.0 99:6445.0 100:9232.0 101:26230.0 102:13879.0 103:684700.0 104:71037.0 105:39936.0 106:6385.0 107:18277.0 108:9878.0 109:3090.0 110:7552.0 111:3792.0 112:10504.0 113:25346.0 114:22128.0 115:11718.0 116:34541.0 117:328935.0 118:38542.0 119:29208.0 120:6305.0 121:7556.…			68.3455	108.463	139.163	89.2563	85.0116	11.9585	62.5802	62.6774	212.267	303.046	201.713	80.0361	44.2469	87.3688	85:12909.0 87:111.0 88:5118.0 89:89451.0 90:6809.0 91:1862.0 92:312.0 93:46.0 94:7304.0 95:17853.0 96:269647.0 97:25157.0 98:20818.0 99:6445.0 100:9232.0 101:26230.0 102:13879.0 103:684700.0 104:71037.0 105:39936.0 106:6385.0 107:18277.0 108:9878.0 109:3090.0 110:7552.0 111:3792.0 112:10504.0 113:25346.0 114:22128.0 115:11718.0 116:34541.0 117:328935.0 118:38542.0 119:29208.0 120:6305.0 121:7556.…
241289	740297	158	241289	740297	158	241289	85:5.0 86:2660.0 87:302.0 88:5.0 90:236.0 91:10.0 97:3.0 98:1281.0 99:853.0 100:1339.0 101:712.0 102:1391.0 105:7.0 106:2.0 110:175.0 111:2.0 112:501.0 113:491.0 114:1489.0 115:8.0 116:955.0 118:20.0 119:7.0 124:210.0 125:135.0 126:757.0 127:4.0 128:485.0 129:402.0 130:25.0 131:1299.0 132:9.0 133:55.0 138:14.0 141:788.0 142:778.0 143:169.0 144:1697.0 145:8.0 147:3680.0 148:90.0 150:94.0 152:201.0…			3794.57	16732.9	2793.32	11697	5779.1	8972.42	8135.43	4120.71	5909.17	1567.37	168.095	2024.81	3733.44	2576.87	85:5.0 86:2660.0 87:302.0 88:5.0 90:236.0 91:10.0 97:3.0 98:1281.0 99:853.0 100:1339.0 101:712.0 102:1391.0 105:7.0 106:2.0 110:175.0 111:2.0 112:501.0 113:491.0 114:1489.0 115:8.0 116:955.0 118:20.0 119:7.0 124:210.0 125:135.0 126:757.0 127:4.0 128:485.0 129:402.0 130:25.0 131:1299.0 132:9.0 133:55.0 138:14.0 141:788.0 142:778.0 143:169.0 144:1697.0 145:8.0 147:3680.0 148:90.0 150:94.0 152:201.0…
241317	769732	179	241317	769732	179	241317	86:628.0 87:47.0 90:40.0 93:152.0 96:759.0 97:105.0 101:9.0 102:29.0 105:186.0 107:712.0 108:370.0 110:354.0 120:55.0 121:353.0 123:71.0 125:39.0 127:133.0 130:264.0 131:307.0 133:48.0 134:32.0 137:158.0 138:9.0 139:21.0 142:3935.0 144:851.0 145:10.0 150:72.0 152:176.0 153:850.0 156:91.0 158:2334.0 159:753.0 160:529.0 163:225.0 164:59.0 165:940.0 167:31.0 172:116.0 174:5889.0 175:1286.0 176:340.0…			3131.34	8043.62	1560.09	6507.53	2863.46	5272.31	4615.97	1849.65	2673.71	1472.87	845.275	2306.49	2901.93	3036.32	86:628.0 87:47.0 90:40.0 93:152.0 96:759.0 97:105.0 101:9.0 102:29.0 105:186.0 107:712.0 108:370.0 110:354.0 120:55.0 121:353.0 123:71.0 125:39.0 127:133.0 130:264.0 131:307.0 133:48.0 134:32.0 137:158.0 138:9.0 139:21.0 142:3935.0 144:851.0 145:10.0 150:72.0 152:176.0 153:850.0 156:91.0 158:2334.0 159:753.0 160:529.0 163:225.0 164:59.0 165:940.0 167:31.0 172:116.0 174:5889.0 175:1286.0 176:340.0…
241947	761288	204	241947	761288	204	241947	85:267.0 87:162.0 88:74.0 90:17.0 99:50.0 100:9.0 101:975.0 102:159.0 103:2448.0 107:942.0 109:132.0 110:22.0 111:30.0 113:34.0 114:14.0 116:171.0 117:1475.0 118:83.0 120:18.0 126:176.0 128:32.0 129:1413.0 130:159.0 131:1378.0 132:165.0 133:117.0 134:62.0 142:179.0 143:157.0 145:1418.0 146:263.0 147:4746.0 157:87.0 158:42.0 169:126.0 180:40.0 186:73.0 187:15.0 188:7.0 189:223.0 190:40.0 191:283.0…			751.104	1523.59	625.316	1050.25	1011.72	1143.8	337.389	424.073	596.063	417.095	475.467	249.463	317.242	521.129	85:267.0 87:162.0 88:74.0 90:17.0 99:50.0 100:9.0 101:975.0 102:159.0 103:2448.0 107:942.0 109:132.0 110:22.0 111:30.0 113:34.0 114:14.0 116:171.0 117:1475.0 118:83.0 120:18.0 126:176.0 128:32.0 129:1413.0 130:159.0 131:1378.0 132:165.0 133:117.0 134:62.0 142:179.0 143:157.0 145:1418.0 146:263.0 147:4746.0 157:87.0 158:42.0 169:126.0 180:40.0 186:73.0 187:15.0 188:7.0 189:223.0 190:40.0 191:283.0…
241953	686780	158	241953	686780	158	241953	86:680.0 98:907.0 99:16.0 100:693.0 107:932.0 110:437.0 111:229.0 112:65.0 114:50.0 116:286.0 118:284.0 128:31.0 129:26.0 138:14.0 140:306.0 141:3.0 142:564.0 143:87.0 144:353.0 149:361.0 154:55.0 156:508.0 157:55.0 158:3903.0 159:442.0 160:346.0 170:29.0 171:53.0 172:21.0 174:67.0 186:167.0 197:14.0 199:116.0 210:2.0 214:26.0 215:75.0 216:135.0 217:5.0 218:52.0 224:389.0 225:64.0 226:26.0 228:10…			9119.95	22017.9	5256.13	14491.5	11140.7	15892.9	12930.3	7848.01	11301.6	3701.72	242.536	7535.86	9377.01	8922.92	86:680.0 98:907.0 99:16.0 100:693.0 107:932.0 110:437.0 111:229.0 112:65.0 114:50.0 116:286.0 118:284.0 128:31.0 129:26.0 138:14.0 140:306.0 141:3.0 142:564.0 143:87.0 144:353.0 149:361.0 154:55.0 156:508.0 157:55.0 158:3903.0 159:442.0 160:346.0 170:29.0 171:53.0 172:21.0 174:67.0 186:167.0 197:14.0 199:116.0 210:2.0 214:26.0 215:75.0 216:135.0 217:5.0 218:52.0 224:389.0 225:64.0 226:26.0 228:10…
241956	681864	158	241956	681864	158	241956	93:186.0 95:61.0 96:54.0 98:1234.0 102:338.0 106:201.0 108:65.0 110:264.0 112:25.0 114:73.0 118:480.0 122:101.0 123:20.0 124:128.0 128:65.0 132:29.0 142:56.0 143:12.0 144:45.0 154:38.0 155:534.0 157:25.0 158:2913.0 159:317.0 160:52.0 164:66.0 166:103.0 168:7.0 171:84.0 177:12.0 184:417.0 185:79.0 188:65.0 197:146.0 199:111.0 201:57.0 202:6.0 204:85.0 213:11.0 214:62.0 215:19.0 217:226.0 218:1.0 2…			14523.4	48780.5	11811.4	8192.99	13388.1	10714.1	10978.7	11407.3	13591.5	8882.82	583.528	19419.7	12966.9	23052	93:186.0 95:61.0 96:54.0 98:1234.0 102:338.0 106:201.0 108:65.0 110:264.0 112:25.0 114:73.0 118:480.0 122:101.0 123:20.0 124:128.0 128:65.0 132:29.0 142:56.0 143:12.0 144:45.0 154:38.0 155:534.0 157:25.0 158:2913.0 159:317.0 160:52.0 164:66.0 166:103.0 168:7.0 171:84.0 177:12.0 184:417.0 185:79.0 188:65.0 197:146.0 199:111.0 201:57.0 202:6.0 204:85.0 213:11.0 214:62.0 215:19.0 217:226.0 218:1.0 2…
242906	414782	88	242906	414782	88	242906	85:74.0 86:2710.0 87:1292.0 88:40192.0 89:1766.0 90:1468.0 91:926.0 92:152.0 93:221.0 95:189.0 96:415.0 97:332.0 98:934.0 99:3.0 103:1233.0 104:344.0 105:96.0 107:1232.0 109:18.0 110:132.0 117:1442.0 118:186.0 119:140.0 121:27.0 124:90.0 126:149.0 127:570.0 129:1149.0 131:513.0 132:34.0 133:68.0 134:1507.0 139:22.0 144:1337.0 145:1937.0 146:168.0 148:43.0 149:54.0 150:12.0 152:228.0 154:131.0 155…			7649.12	14359	14974.6	18560.9	14707	16704.7	14894.8	12786.2	5516.8	7250.29	1227.09	5751.16	6295.59	7692.57	85:74.0 86:2710.0 87:1292.0 88:40192.0 89:1766.0 90:1468.0 91:926.0 92:152.0 93:221.0 95:189.0 96:415.0 97:332.0 98:934.0 99:3.0 103:1233.0 104:344.0 105:96.0 107:1232.0 109:18.0 110:132.0 117:1442.0 118:186.0 119:140.0 121:27.0 124:90.0 126:149.0 127:570.0 129:1149.0 131:513.0 132:34.0 133:68.0 134:1507.0 139:22.0 144:1337.0 145:1937.0 146:168.0 148:43.0 149:54.0 150:12.0 152:228.0 154:131.0 155…
267649	837429	217	267649	837429	217	267649	85:1894.0 86:1320.0 87:1194.0 88:130.0 89:5162.0 90:311.0 91:524.0 93:50.0 94:134.0 95:358.0 96:342.0 97:2167.0 98:1261.0 99:2578.0 100:8054.0 101:4836.0 102:1751.0 103:22364.0 104:2377.0 105:1608.0 106:87.0 108:864.0 109:173.0 110:458.0 111:1397.0 112:1290.0 113:2330.0 114:2194.0 115:3183.0 116:2016.0 117:7973.0 118:986.0 119:1087.0 120:264.0 121:16.0 122:2.0 123:156.0 124:240.0 125:374.0 126:86…			917.086	1089.74	866.104	1413.97	675.042	946.835	725.114	1082.85	2122.67	511.593	2874.42	1438.57	1193.83	1720.65	85:1894.0 86:1320.0 87:1194.0 88:130.0 89:5162.0 90:311.0 91:524.0 93:50.0 94:134.0 95:358.0 96:342.0 97:2167.0 98:1261.0 99:2578.0 100:8054.0 101:4836.0 102:1751.0 103:22364.0 104:2377.0 105:1608.0 106:87.0 108:864.0 109:173.0 110:458.0 111:1397.0 112:1290.0 113:2330.0 114:2194.0 115:3183.0 116:2016.0 117:7973.0 118:986.0 119:1087.0 120:264.0 121:16.0 122:2.0 123:156.0 124:240.0 125:374.0 126:86…
267691	894031	174	267691	894031	174	267691	85:460.0 86:2278.0 87:631.0 90:120.0 92:101.0 93:136.0 94:80.0 95:11.0 97:90.0 99:4.0 100:2417.0 101:52.0 102:165.0 108:178.0 109:165.0 110:61.0 111:49.0 114:66.0 115:53.0 117:52.0 121:74.0 123:81.0 124:55.0 127:2.0 128:384.0 129:375.0 130:148.0 139:3.0 140:63.0 141:35.0 142:576.0 143:411.0 146:307.0 147:353.0 149:78.0 151:80.0 152:84.0 154:1.0 155:13.0 156:69.0 158:118.0 161:9.0 164:5.0 166:17.0…			401.007	1348.62	287.481	696.2	520.17	709.774	604.035	361.395	480.281	671.262	204.115	344.051	368.168	771.929	85:460.0 86:2278.0 87:631.0 90:120.0 92:101.0 93:136.0 94:80.0 95:11.0 97:90.0 99:4.0 100:2417.0 101:52.0 102:165.0 108:178.0 109:165.0 110:61.0 111:49.0 114:66.0 115:53.0 117:52.0 121:74.0 123:81.0 124:55.0 127:2.0 128:384.0 129:375.0 130:148.0 139:3.0 140:63.0 141:35.0 142:576.0 143:411.0 146:307.0 147:353.0 149:78.0 151:80.0 152:84.0 154:1.0 155:13.0 156:69.0 158:118.0 161:9.0 164:5.0 166:17.0…
267692	810107	156	267692	810107	156	267692	85:210.0 86:5.0 89:62.0 91:747.0 93:6.0 95:53.0 98:274.0 99:25.0 100:58.0 101:15.0 102:61.0 103:441.0 105:3257.0 106:305.0 107:47.0 108:66.0 110:1.0 112:103.0 113:227.0 116:152.0 117:26.0 122:21.0 123:31.0 124:67.0 129:724.0 133:39.0 137:44.0 140:346.0 143:27.0 144:139.0 145:449.0 146:28.0 147:656.0 148:80.0 151:62.0 152:47.0 153:2.0 154:60.0 155:302.0 156:8976.0 157:1678.0 158:1067.0 159:104.0 1…			507.71	1094.86	462.349	1216.12	619.49	1490.6	1033.25	485.417	373.075	387.768	302.57	192.294	613.613	286.775	85:210.0 86:5.0 89:62.0 91:747.0 93:6.0 95:53.0 98:274.0 99:25.0 100:58.0 101:15.0 102:61.0 103:441.0 105:3257.0 106:305.0 107:47.0 108:66.0 110:1.0 112:103.0 113:227.0 116:152.0 117:26.0 122:21.0 123:31.0 124:67.0 129:724.0 133:39.0 137:44.0 140:346.0 143:27.0 144:139.0 145:449.0 146:28.0 147:656.0 148:80.0 151:62.0 152:47.0 153:2.0 154:60.0 155:302.0 156:8976.0 157:1678.0 158:1067.0 159:104.0 1…
267751	737897	174	267751	737897	174	267751	85:90.0 86:8463.0 87:722.0 88:611.0 93:7.0 94:343.0 96:378.0 98:1582.0 100:2529.0 101:156.0 102:724.0 106:184.0 107:10.0 108:193.0 109:73.0 110:182.0 111:88.0 112:477.0 114:78.0 116:674.0 123:59.0 125:50.0 128:244.0 130:1149.0 132:346.0 134:366.0 139:9.0 141:9.0 144:287.0 151:25.0 152:9.0 154:42.0 155:32.0 156:2417.0 158:187.0 159:296.0 167:17.0 168:107.0 172:241.0 174:29586.0 175:5027.0 176:2301…			102085	167681	126291	38175.7	31354.1	45101.3	18079.6	3763.31	2948.15	1137.24	3686.07	1152.73	1800.77	1919.03	85:90.0 86:8463.0 87:722.0 88:611.0 93:7.0 94:343.0 96:378.0 98:1582.0 100:2529.0 101:156.0 102:724.0 106:184.0 107:10.0 108:193.0 109:73.0 110:182.0 111:88.0 112:477.0 114:78.0 116:674.0 123:59.0 125:50.0 128:244.0 130:1149.0 132:346.0 134:366.0 139:9.0 141:9.0 144:287.0 151:25.0 152:9.0 154:42.0 155:32.0 156:2417.0 158:187.0 159:296.0 167:17.0 168:107.0 172:241.0 174:29586.0 175:5027.0 176:2301…
[truncated: 311 more rows]
